# Supplementary material for: Crystal structure of 2,3-dimeth­oxy-N-(4-nitro­phen­yl)benzamide
Source: Acta Crystallogr E Crystallogr Commun. 2018 Jan 1;74(Pt 1):41–4. doi: 10.1107/S2056989017017741 (PMC5778482; doi:10.1107/S2056989017017741)
Supplement: Supplementary file 1 [file e-74-00041-sup1.cif]

##############################################################################
#                                                                            #
# This CIF contains the data in a paper accepted for publication in          #
# Acta Crystallographica Section E. It conforms to the requirements of       #
# Notes for Authors for Acta Crystallographica Section E, and has been       #
# peer reviewed under the auspices of the IUCr Commission on Journals.       #
#                                                                            #
# Full details of the Crystallographic Information File format               #
# are given in the paper "The Crystallographic Information File (CIF):       #
# a New Standard Archive File for Crystallography" by S. R. Hall, F. H.      #
# Allen and I. D. Brown [Acta Cryst. (1991), A47, 655-685].                  #
#                                                                            #
# The current version of the core CIF dictionary is obtainable from          #
# ftp://ftp.iucr.org/pub/cif_core.dic.                                       #
#                                                                            #
# Software is freely available for graphical display of the structure(s)     #
# in this CIF. For information consult the CIF software page                 #
# http://www.iucr.org/resources/cif/software.                                #
#                                                                            #
# This file may be used for bona fide research purposes within the           #
# scientific community so long as proper attribution is given to the journal # 
# article from which it was obtained.                                        #
#                                                                            #
##############################################################################
data_I
_database_code_depnum_ccdc_archive 'CCDC 1580287'
_audit_creation_method     'SHELXL-2017/1'
_chemical_name_systematic
;
2,3-Dimethoxy-<i>N</i>-(4-nitrophenyl)benzamide
;
_chemical_name_common     ?
_chemical_formula_moiety     'C15 H14 N2 O5'
_chemical_formula_sum     'C15 H14 N2 O5'
_chemical_formula_iupac     'C15 H14 N2 O5'
_chemical_formula_weight     302.28
_chemical_melting_point     ?
_shelx_space_group_comment
;
The symmetry employed for this shelxl refinement is uniquely defined
by the following loop, which should always be used as a source of
symmetry information in preference to the above space-group names.
They are only intended as comments.
;
_space_group_crystal_system     triclinic
_space_group_name_H-M_alt     'P -1'
_space_group_name_Hall     '-P 1'
loop_
    _symmetry_equiv_pos_as_xyz
    'x, y, z'
    '-x, -y, -z'
_cell_length_a     6.9293(5)
_cell_length_b     7.3270(5)
_cell_length_c     15.7411(11)
_cell_angle_alpha     94.198(6)
_cell_angle_beta     96.189(6)
_cell_angle_gamma     116.053(5)
_cell_volume     707.27(9)
_cell_formula_units_Z     2
_cell_measurement_reflns_used     12957
_cell_measurement_theta_min     2.63
_cell_measurement_theta_max     27.52
_cell_measurement_temperature     296(2)
_exptl_crystal_description     'prism'
_exptl_crystal_colour     'colorless'
_exptl_crystal_size_max     0.740
_exptl_crystal_size_mid     0.487
_exptl_crystal_size_min     0.280
_exptl_crystal_density_diffrn     1.419
_exptl_crystal_density_meas     ?
_exptl_crystal_density_method     ?
_exptl_crystal_F_000     316
_exptl_absorpt_coefficient_mu     0.108
_exptl_absorpt_correction_type     integration
_exptl_absorpt_process_details
;
(X-RED32; Stoe & Cie, 2002)
;
_shelx_estimated_absorpt_T_min     ?
_shelx_estimated_absorpt_T_max     ?
_exptl_absorpt_correction_T_min     0.9470
_exptl_absorpt_correction_T_max     0.9717
_diffrn_ambient_temperature     296(2)
_diffrn_radiation_type     'Mo K\a'
_diffrn_radiation_wavelength     0.71073
_diffrn_radiation_monochromator     'plane graphite'
_diffrn_measurement_device_type     'Stoe IPDS 2'
_diffrn_measurement_device     '2-circle goniometer'
_diffrn_measurement_method     'rotation method'
_diffrn_detector_area_resol_mean     6.67
_diffrn_reflns_number     10204
_diffrn_reflns_av_R_equivalents     0.1086
_diffrn_reflns_theta_min     2.627
_diffrn_reflns_theta_max     26.000
_diffrn_reflns_theta_full     26.000
_diffrn_measured_fraction_theta_max     1.000
_diffrn_measured_fraction_theta_full     1.000
_diffrn_reflns_limit_h_min     -8
_diffrn_reflns_limit_h_max     8
_diffrn_reflns_limit_k_min     -9
_diffrn_reflns_limit_k_max     9
_diffrn_reflns_limit_l_min     -19
_diffrn_reflns_limit_l_max     19
_reflns_number_total     2776
_reflns_number_gt     2011
_reflns_threshold_expression     'I > 2\s(I)'
_refine_ls_structure_factor_coef     Fsqd
_refine_ls_matrix_type     full
_refine_ls_R_factor_all     0.0561
_refine_ls_R_factor_gt     0.0390
_refine_ls_wR_factor_gt     0.1085
_refine_ls_wR_factor_ref     0.1140
_refine_ls_goodness_of_fit_ref     1.088
_refine_ls_restrained_S_all     1.088
_refine_ls_number_reflns     2776
_refine_ls_number_parameters     203
_refine_ls_number_restraints     0
_refine_ls_hydrogen_treatment     mixed
_refine_ls_weighting_scheme     calc
_refine_ls_weighting_details
              'w=1/[\s^2^(Fo^2^)+(0.0593P)^2^+0.0364P] where P=(Fo^2^+2Fc^2^)/3'
_atom_sites_solution_hydrogens     mixed
_atom_sites_solution_primary     ?
_atom_sites_solution_secondary     ?
_refine_ls_shift/su_max     0.000
_refine_ls_shift/su_mean     0.000
_refine_diff_density_max     0.163
_refine_diff_density_min     -0.147
_refine_ls_extinction_method     none
_refine_ls_extinction_coef     .
loop_
    _atom_type_symbol
    _atom_type_description
    _atom_type_scat_dispersion_real
    _atom_type_scat_dispersion_imag
    _atom_type_scat_source
    'C' 'C' 0.0033 0.0016
                         'International Tables Vol C Tables 4.2.6.8 and 6.1.1.4'
    'H' 'H' 0.0000 0.0000
                         'International Tables Vol C Tables 4.2.6.8 and 6.1.1.4'
    'N' 'N' 0.0061 0.0033
                         'International Tables Vol C Tables 4.2.6.8 and 6.1.1.4'
    'O' 'O' 0.0106 0.0060
                         'International Tables Vol C Tables 4.2.6.8 and 6.1.1.4'
_computing_data_collection
;
X-AREA (Stoe & Cie, 2002)
;
_computing_cell_refinement
;
X-AREA (Stoe & Cie, 2002)
;
_computing_data_reduction
;
X-RED32 (Stoe & Cie, 2002)
;
_computing_structure_solution
;
SHELXT (Sheldrick, 2015<i>a</i>)
;
_computing_structure_refinement
;
SHELXL2017 (Sheldrick, 2015<i>b</i>)
;
_computing_molecular_graphics
;
ORTEP-3 for Windows (Farrugia, 2012)
;
_computing_publication_material
;
WinGX (Farrugia, 2012) and PLATON (Spek, 2009)
;
loop_
    _atom_site_type_symbol
    _atom_site_label
    _atom_site_fract_x
    _atom_site_fract_y
    _atom_site_fract_z
    _atom_site_U_iso_or_equiv
    _atom_site_adp_type
    _atom_site_calc_flag
    _atom_site_occupancy
    _atom_site_disorder_assembly
    _atom_site_disorder_group
    O O4 0.64070(15) 0.29058(17) 0.80665(6) 0.0545(3) Uani d 1 . .
    O O5 0.60933(17) 0.26544(19) 0.97197(7) 0.0616(3) Uani d 1 . .
    N N2 0.4382(2) 0.2366(2) 0.64515(8) 0.0511(3) Uani d 1 . .
    O O3 0.10391(19) 0.2209(2) 0.63299(8) 0.0808(4) Uani d 1 . .
    C C13 0.4424(2) 0.2492(2) 0.83248(9) 0.0471(3) Uani d 1 . .
    C C4 0.4797(2) 0.2459(2) 0.56018(9) 0.0459(3) Uani d 1 . .
    C C8 0.2622(2) 0.2150(2) 0.77272(10) 0.0488(4) Uani d 1 . .
    O O2 0.8200(3) 0.2760(3) 0.30063(10) 0.1064(5) Uani d 1 . .
    N N1 0.6417(3) 0.2623(2) 0.30988(11) 0.0768(5) Uani d 1 . .
    C C7 0.2601(2) 0.2247(2) 0.67740(10) 0.0517(4) Uani d 1 . .
    C C12 0.4247(2) 0.2346(2) 0.91990(10) 0.0507(4) Uani d 1 . .
    C C1 0.5861(3) 0.2588(2) 0.39713(10) 0.0570(4) Uani d 1 . .
    C C3 0.3267(3) 0.2228(3) 0.49000(10) 0.0549(4) Uani d 1 . .
    H H3 0.188086 0.202409 0.498155 0.066 Uiso calc 1 . .
    O O1 0.5080(3) 0.2514(3) 0.25036(9) 0.1153(6) Uani d 1 . .
    C C5 0.6860(2) 0.2752(2) 0.54688(10) 0.0540(4) Uani d 1 . .
    H H5 0.788868 0.291175 0.593672 0.065 Uiso calc 1 . .
    C C9 0.0660(2) 0.1701(3) 0.80232(11) 0.0598(4) Uani d 1 . .
    H H9 -0.055930 0.146485 0.763333 0.072 Uiso calc 1 . .
    C C6 0.7391(3) 0.2808(3) 0.46522(11) 0.0597(4) Uani d 1 . .
    H H6 0.876591 0.299130 0.456262 0.072 Uiso calc 1 . .
    C C11 0.2278(3) 0.1919(3) 0.94704(10) 0.0610(4) Uani d 1 . .
    H H11 0.215193 0.184597 1.005063 0.073 Uiso calc 1 . .
    C C2 0.3818(3) 0.2305(3) 0.40828(10) 0.0594(4) Uani d 1 . .
    H H2B 0.281017 0.216468 0.361048 0.071 Uiso calc 1 . .
    C C10 0.0500(3) 0.1603(3) 0.88803(12) 0.0667(5) Uani d 1 . .
    H H10 -0.081928 0.131915 0.906628 0.080 Uiso calc 1 . .
    C C14 0.6008(3) 0.2573(3) 1.06211(10) 0.0672(5) Uani d 1 . .
    H H14A 0.740231 0.281308 1.091532 0.101 Uiso calc 1 . .
    H H14B 0.563274 0.360514 1.084938 0.101 Uiso calc 1 . .
    H H14C 0.493006 0.124535 1.070342 0.101 Uiso calc 1 . .
    C C15 0.8027(3) 0.5006(3) 0.83037(13) 0.0752(5) Uani d 1 . .
    H H15A 0.935274 0.518241 0.810544 0.113 Uiso calc 1 . .
    H H15B 0.751827 0.589244 0.804407 0.113 Uiso calc 1 . .
    H H15C 0.828921 0.534368 0.891963 0.113 Uiso calc 1 . .
    H H2 0.540(3) 0.244(3) 0.6846(12) 0.072(5) Uiso d 1 . .
loop_
    _atom_site_aniso_label
    _atom_site_aniso_U_11
    _atom_site_aniso_U_22
    _atom_site_aniso_U_33
    _atom_site_aniso_U_12
    _atom_site_aniso_U_13
    _atom_site_aniso_U_23
    O4 0.0428(5) 0.0755(8) 0.0474(6) 0.0287(5) 0.0087(4) 0.0056(5)
    O5 0.0594(6) 0.0816(8) 0.0443(6) 0.0319(6) 0.0082(5) 0.0108(5)
    N2 0.0453(7) 0.0696(9) 0.0424(7) 0.0301(6) 0.0038(5) 0.0075(6)
    O3 0.0560(7) 0.1396(13) 0.0604(7) 0.0554(8) 0.0078(5) 0.0211(7)
    C13 0.0438(7) 0.0507(9) 0.0508(8) 0.0236(6) 0.0127(6) 0.0076(6)
    C4 0.0485(8) 0.0452(8) 0.0443(7) 0.0217(6) 0.0051(6) 0.0057(6)
    C8 0.0440(7) 0.0521(9) 0.0522(8) 0.0228(6) 0.0102(6) 0.0078(7)
    O2 0.1207(13) 0.1259(14) 0.0872(11) 0.0572(11) 0.0587(10) 0.0277(9)
    N1 0.1039(13) 0.0702(10) 0.0590(9) 0.0362(9) 0.0319(9) 0.0164(7)
    C7 0.0443(8) 0.0595(10) 0.0522(8) 0.0245(7) 0.0057(6) 0.0076(7)
    C12 0.0531(8) 0.0515(9) 0.0494(8) 0.0245(7) 0.0104(6) 0.0094(7)
    C1 0.0736(10) 0.0493(9) 0.0486(8) 0.0258(8) 0.0177(7) 0.0102(7)
    C3 0.0518(8) 0.0631(10) 0.0505(9) 0.0272(7) 0.0043(6) 0.0090(7)
    O1 0.1461(15) 0.1591(17) 0.0487(8) 0.0731(13) 0.0207(9) 0.0256(9)
    C5 0.0496(8) 0.0629(10) 0.0515(8) 0.0278(7) 0.0061(6) 0.0063(7)
    C9 0.0451(8) 0.0729(11) 0.0647(10) 0.0278(8) 0.0127(7) 0.0157(8)
    C6 0.0586(9) 0.0623(11) 0.0634(10) 0.0293(8) 0.0201(8) 0.0107(8)
    C11 0.0670(10) 0.0690(11) 0.0549(9) 0.0325(8) 0.0256(8) 0.0196(8)
    C2 0.0682(10) 0.0594(10) 0.0472(8) 0.0273(8) 0.0010(7) 0.0092(7)
    C10 0.0523(9) 0.0820(13) 0.0743(11) 0.0318(9) 0.0277(8) 0.0247(9)
    C14 0.0816(12) 0.0716(12) 0.0448(9) 0.0317(9) 0.0075(8) 0.0086(8)
    C15 0.0497(9) 0.0840(14) 0.0778(12) 0.0158(9) 0.0176(8) 0.0110(10)
_geom_special_details
;
 All esds (except the esd in the dihedral angle between two l.s. planes)
 are estimated using the full covariance matrix.  The cell esds are taken
 into account individually in the estimation of esds in distances, angles
 and torsion angles; correlations between esds in cell parameters are only
 used when they are defined by crystal symmetry.  An approximate (isotropic)
 treatment of cell esds is used for estimating esds involving l.s. planes.
;
loop_
    _geom_bond_atom_site_label_1
    _geom_bond_atom_site_label_2
    _geom_bond_site_symmetry_2
    _geom_bond_distance
    _geom_bond_publ_flag
    O4 C13 . 1.3849(16) y
    O4 C15 . 1.441(2) y
    O5 C12 . 1.3612(18) y
    O5 C14 . 1.4311(19) y
    N2 C7 . 1.3547(19) y
    N2 C4 . 1.3983(19) y
    N2 H2 . 0.870(19) ?
    O3 C7 . 1.2115(18) y
    C13 C8 . 1.394(2) ?
    C13 C12 . 1.402(2) ?
    C4 C3 . 1.391(2) ?
    C4 C5 . 1.392(2) ?
    C8 C9 . 1.393(2) ?
    C8 C7 . 1.506(2) ?
    O2 N1 . 1.221(2) y
    N1 O1 . 1.216(2) y
    N1 C1 . 1.465(2) y
    C12 C11 . 1.383(2) ?
    C1 C2 . 1.370(2) ?
    C1 C6 . 1.371(2) ?
    C3 C2 . 1.379(2) ?
    C3 H3 . 0.9300 ?
    C5 C6 . 1.373(2) ?
    C5 H5 . 0.9300 ?
    C9 C10 . 1.370(2) ?
    C9 H9 . 0.9300 ?
    C6 H6 . 0.9300 ?
    C11 C10 . 1.380(2) ?
    C11 H11 . 0.9300 ?
    C2 H2B . 0.9300 ?
    C10 H10 . 0.9300 ?
    C14 H14A . 0.9600 ?
    C14 H14B . 0.9600 ?
    C14 H14C . 0.9600 ?
    C15 H15A . 0.9600 ?
    C15 H15B . 0.9600 ?
    C15 H15C . 0.9600 ?
loop_
    _geom_angle_atom_site_label_1
    _geom_angle_atom_site_label_2
    _geom_angle_atom_site_label_3
    _geom_angle_site_symmetry_1
    _geom_angle_site_symmetry_3
    _geom_angle
    _geom_angle_publ_flag
    C13 O4 C15 . . 113.96(12) ?
    C12 O5 C14 . . 117.60(13) ?
    C7 N2 C4 . . 129.19(13) ?
    C7 N2 H2 . . 113.0(12) ?
    C4 N2 H2 . . 117.7(12) ?
    O4 C13 C8 . . 120.97(12) ?
    O4 C13 C12 . . 118.37(12) ?
    C8 C13 C12 . . 120.61(13) ?
    C3 C4 C5 . . 119.50(14) ?
    C3 C4 N2 . . 123.89(13) ?
    C5 C4 N2 . . 116.58(13) ?
    C9 C8 C13 . . 118.36(14) ?
    C9 C8 C7 . . 116.01(13) ?
    C13 C8 C7 . . 125.63(13) ?
    O1 N1 O2 . . 123.34(17) y
    O1 N1 C1 . . 118.39(18) y
    O2 N1 C1 . . 118.27(18) ?
    O3 C7 N2 . . 122.79(14) ?
    O3 C7 C8 . . 120.31(13) ?
    N2 C7 C8 . . 116.90(12) y
    O5 C12 C11 . . 125.07(14) ?
    O5 C12 C13 . . 115.56(13) ?
    C11 C12 C13 . . 119.37(14) ?
    C2 C1 C6 . . 121.87(15) ?
    C2 C1 N1 . . 119.17(16) y
    C6 C1 N1 . . 118.95(16) y
    C2 C3 C4 . . 119.64(15) ?
    C2 C3 H3 . . 120.2 ?
    C4 C3 H3 . . 120.2 ?
    C6 C5 C4 . . 120.53(14) ?
    C6 C5 H5 . . 119.7 ?
    C4 C5 H5 . . 119.7 ?
    C10 C9 C8 . . 120.98(15) ?
    C10 C9 H9 . . 119.5 ?
    C8 C9 H9 . . 119.5 ?
    C1 C6 C5 . . 118.91(15) ?
    C1 C6 H6 . . 120.5 ?
    C5 C6 H6 . . 120.5 ?
    C10 C11 C12 . . 119.99(14) ?
    C10 C11 H11 . . 120.0 ?
    C12 C11 H11 . . 120.0 ?
    C1 C2 C3 . . 119.54(15) ?
    C1 C2 H2B . . 120.2 ?
    C3 C2 H2B . . 120.2 ?
    C9 C10 C11 . . 120.66(14) ?
    C9 C10 H10 . . 119.7 ?
    C11 C10 H10 . . 119.7 ?
    O5 C14 H14A . . 109.5 ?
    O5 C14 H14B . . 109.5 ?
    H14A C14 H14B . . 109.5 ?
    O5 C14 H14C . . 109.5 ?
    H14A C14 H14C . . 109.5 ?
    H14B C14 H14C . . 109.5 ?
    O4 C15 H15A . . 109.5 ?
    O4 C15 H15B . . 109.5 ?
    H15A C15 H15B . . 109.5 ?
    O4 C15 H15C . . 109.5 ?
    H15A C15 H15C . . 109.5 ?
    H15B C15 H15C . . 109.5 ?
loop_
    _geom_torsion_atom_site_label_1
    _geom_torsion_atom_site_label_2
    _geom_torsion_atom_site_label_3
    _geom_torsion_atom_site_label_4
    _geom_torsion_site_symmetry_1
    _geom_torsion_site_symmetry_2
    _geom_torsion_site_symmetry_3
    _geom_torsion_site_symmetry_4
    _geom_torsion
    _geom_torsion_publ_flag
    C15 O4 C13 C8 . . . . 107.52(16) y
    C15 O4 C13 C12 . . . . -74.91(17) y
    C7 N2 C4 C3 . . . . -6.9(3) y
    C7 N2 C4 C5 . . . . 174.65(15) y
    O4 C13 C8 C9 . . . . 178.74(14) ?
    C12 C13 C8 C9 . . . . 1.2(2) ?
    O4 C13 C8 C7 . . . . -2.0(2) y
    C12 C13 C8 C7 . . . . -179.54(15) ?
    C4 N2 C7 O3 . . . . -0.2(3) ?
    C4 N2 C7 C8 . . . . 179.49(14) ?
    C9 C8 C7 O3 . . . . 9.6(2) ?
    C13 C8 C7 O3 . . . . -169.65(16) ?
    C9 C8 C7 N2 . . . . -170.15(14) ?
    C13 C8 C7 N2 . . . . 10.6(2) ?
    C14 O5 C12 C11 . . . . -1.3(2) ?
    C14 O5 C12 C13 . . . . 178.43(14) ?
    O4 C13 C12 O5 . . . . 0.7(2) ?
    C8 C13 C12 O5 . . . . 178.26(14) ?
    O4 C13 C12 C11 . . . . -179.54(14) ?
    C8 C13 C12 C11 . . . . -2.0(2) ?
    O1 N1 C1 C2 . . . . 4.1(3) ?
    O2 N1 C1 C2 . . . . -175.90(16) ?
    O1 N1 C1 C6 . . . . -176.93(17) ?
    O2 N1 C1 C6 . . . . 3.1(2) ?
    C5 C4 C3 C2 . . . . -0.4(2) ?
    N2 C4 C3 C2 . . . . -178.75(15) ?
    C3 C4 C5 C6 . . . . -0.2(2) ?
    N2 C4 C5 C6 . . . . 178.27(14) ?
    C13 C8 C9 C10 . . . . 0.2(2) ?
    C7 C8 C9 C10 . . . . -179.11(16) ?
    C2 C1 C6 C5 . . . . -0.3(3) ?
    N1 C1 C6 C5 . . . . -179.30(15) ?
    C4 C5 C6 C1 . . . . 0.6(2) ?
    O5 C12 C11 C10 . . . . -178.99(15) ?
    C13 C12 C11 C10 . . . . 1.3(2) ?
    C6 C1 C2 C3 . . . . -0.2(3) ?
    N1 C1 C2 C3 . . . . 178.71(15) ?
    C4 C3 C2 C1 . . . . 0.6(2) ?
    C8 C9 C10 C11 . . . . -0.9(3) ?
    C12 C11 C10 C9 . . . . 0.1(3) ?
loop_
    _geom_hbond_atom_site_label_D
    _geom_hbond_atom_site_label_H
    _geom_hbond_atom_site_label_A
    _geom_hbond_site_symmetry_A
    _geom_hbond_distance_DH
    _geom_hbond_distance_HA
    _geom_hbond_distance_DA
    _geom_hbond_angle_DHA
    _geom_hbond_publ_flag
    N2 H2 O4 . 0.870(19) 1.924(19) 2.6805(16) 144.6(17) yes
    C5 H5 O3 1_655 0.93 2.48 3.2597(19) 141.3 yes
_shelx_hkl_file
;
  -1   0   0 1082.44    4.18   0
  -1   0   0 1161.85    4.26   0
   1   0   0 1089.02    4.13   0
   1   0   0 1177.12    4.30   0
  -2   0   0    0.33    0.27   0
   2   0   0    0.49    0.34   0
  -2   0   0    0.48    0.33   0
   2   0   0    0.38    0.33   0
  -3   0   0    4.65    0.33   0
   3   0   0    5.03    0.34   0
  -3   0   0    4.51    0.35   0
   3   0   0    4.77    0.42   0
   4   0   0    8.45    0.35   0
  -4   0   0    7.52    0.35   0
  -4   0   0    7.17    0.33   0
   4   0   0    7.88    0.35   0
  -5   0   0    2.48    0.34   0
  -5   0   0    2.71    0.42   0
   5   0   0    2.31    0.35   0
   5   0   0    2.45    0.34   0
  -6   0   0   14.00    0.44   0
   6   0   0   14.87    0.46   0
  -6   0   0   14.66    0.44   0
   7   0   0    0.28    0.40   0
  -7   0   0    0.21    0.38   0
  -7   0   0    0.15    0.38   0
  -7   0   0    0.47    0.38   0
  -8   1   0    0.80    0.43   0
   8  -1   0    0.80    0.50   0
  -8   1   0    0.77    0.41   0
  -8   1   0    0.86    0.52   0
  -7   1   0    0.87    0.36   0
  -7   1   0    0.94    0.36   0
   7  -1   0    0.81    0.36   0
   6  -1   0   28.96    0.51   0
   6  -1   0   26.85    0.54   0
  -6   1   0   28.12    0.48   0
  -6   1   0   27.41    0.50   0
   5  -1   0   66.40    0.66   0
  -5   1   0   65.40    0.65   0
  -5   1   0   69.84    0.67   0
   5  -1   0   69.06    0.67   0
   4  -1   0    1.97    0.32   0
  -4   1   0    1.99    0.32   0
   4  -1   0    1.75    0.31   0
  -4   1   0    1.99    0.31   0
   3  -1   0   24.57    0.50   0
   3  -1   0   24.45    0.50   0
  -3   1   0   24.70    0.54   0
  -3   1   0   24.06    0.54   0
  -2   1   0  481.22    2.19   0
  -2   1   0  474.46    2.34   0
   2  -1   0  467.86    2.34   0
   2  -1   0  485.66    2.13   0
  -1   1   0   28.42    0.83   0
   1  -1   0   29.65    1.03   0
  -1   1   0   29.17    1.07   0
   1  -1   0   29.68    0.90   0
   0  -1   0    9.72    0.70   0
   0  -1   0    9.07    0.70   0
   0  -1   0    9.86    0.74   0
   0   1   0    9.56    0.63   0
   1   1   0   11.87    0.49   0
   1   1   0   12.12    0.51   0
  -1  -1   0   11.39    0.49   0
  -1  -1   0   11.38    0.54   0
   2   1   0   39.84    0.59   0
  -2  -1   0   39.16    0.60   0
  -2  -1   0   39.55    0.62   0
   2   1   0   39.83    0.61   0
  -3  -1   0   -0.18    0.31   0
   3   1   0    0.10    0.28   0
  -3  -1   0   -0.08    0.28   0
   3   1   0    0.24    0.29   0
   4   1   0    1.74    0.38   0
   4   1   0    1.49    0.33   0
  -4  -1   0    1.69    0.30   0
  -4  -1   0    1.38    0.34   0
  -5  -1   0   64.71    0.66   0
  -5  -1   0   70.67    0.65   0
   5   1   0   72.82    0.67   0
   6   1   0    1.31    0.37   0
  -6  -1   0    2.34    0.42   0
  -6  -1   0    1.84    0.38   0
  -6  -1   0    1.94    0.43   0
  -7  -1   0    0.57    0.39   0
  -7  -1   0    0.62    0.42   0
   7   1   0    0.18    0.42   0
  -7  -1   0    0.28    0.40   0
  -8   2   0    0.87    0.41   0
  -8   2   0    0.62    0.40   0
   8  -2   0    0.57    0.40   0
  -8   2   0    0.45    0.48   0
   7  -2   0    0.95    0.36   0
  -7   2   0    1.16    0.36   0
  -7   2   0    1.18    0.37   0
   7  -2   0    1.43    0.36   0
   6  -2   0   37.14    0.53   0
  -6   2   0   36.55    0.53   0
   6  -2   0   35.34    0.56   0
  -6   2   0   36.20    0.62   0
   5  -2   0    5.01    0.43   0
   5  -2   0    5.39    0.34   0
  -5   2   0    4.73    0.39   0
  -5   2   0    5.01    0.43   0
  -4   2   0   58.96    0.66   0
   4  -2   0   57.94    0.65   0
   4  -2   0   58.20    0.68   0
  -4   2   0   59.17    0.68   0
   3  -2   0    2.59    0.36   0
  -3   2   0    2.85    0.39   0
  -3   2   0    2.45    0.37   0
   3  -2   0    2.40    0.40   0
  -2   2   0   38.13    0.70   0
  -2   2   0   38.05    0.88   0
   2  -2   0   37.07    0.75   0
   2  -2   0   38.78    0.91   0
  -1   2   0 5784.92    9.31   0
  -1   2   0 3290.91   12.52   0
   1  -2   0 2613.00    6.54   0
   1  -2   0 3171.10   12.11   0
   0  -2   0 4761.24    8.65   0
   0  -2   0 3594.84    7.96   0
   0   2   0 9918.29   11.26   0
   0  -2   0 9999.99   11.41   0
  -1  -2   0  161.90    1.19   0
  -1  -2   0  155.95    1.22   0
   2   2   0    0.26    0.29   0
  -2  -2   0    0.38    0.38   0
   2   2   0    0.27    0.31   0
  -2  -2   0    0.22    0.29   0
  -3  -2   0   34.14    0.56   0
  -3  -2   0   32.72    0.53   0
   3   2   0   34.94    0.53   0
  -4  -2   0   -0.10    0.36   0
  -4  -2   0   -0.19    0.31   0
   4   2   0    0.12    0.42   0
   5   2   0    2.15    0.38   0
  -5  -2   0    1.52    0.45   0
  -5  -2   0    1.58    0.45   0
  -5  -2   0    1.29    0.35   0
  -6  -2   0    2.74    0.41   0
  -6  -2   0    2.60    0.53   0
   6   2   0    2.56    0.49   0
  -6  -2   0    1.87    0.40   0
   8  -3   0    4.74    0.43   0
  -8   3   0    4.89    0.43   0
  -8   3   0    5.01    0.44   0
   7  -3   0    0.24    0.37   0
  -7   3   0    0.61    0.42   0
   7  -3   0    0.54    0.37   0
  -7   3   0    0.39    0.38   0
  -6   3   0   74.58    0.71   0
   6  -3   0   73.83    0.70   0
   6  -3   0   73.68    0.71   0
  -6   3   0   75.26    0.69   0
  -5   3   0   39.15    0.54   0
   5  -3   0   38.50    0.55   0
  -5   3   0   39.09    0.56   0
   5  -3   0   39.97    0.58   0
  -4   3   0    4.68    0.39   0
  -4   3   0    5.00    0.42   0
   4  -3   0    4.95    0.33   0
   4  -3   0    4.45    0.36   0
  -3   3   0    4.49    0.42   0
  -3   3   0    4.59    0.41   0
   3  -3   0    4.67    0.42   0
   3  -3   0    4.08    0.36   0
   2  -3   0   58.81    1.32   0
   2  -3   0   57.53    0.78   0
  -2   3   0   59.14    0.79   0
  -2   3   0   57.83    1.34   0
  -1   3   0   39.92    0.76   0
   1  -3   0   40.45    1.12   0
   1  -3   0   40.71    0.75   0
   0  -3   0   92.73    0.98   0
   0  -3   0   96.93    1.11   0
   0  -3   0   91.63    1.08   0
  -1  -3   0   61.02    0.78   0
  -1  -3   0   64.11    0.80   0
  -1  -3   0   62.40    0.76   0
  -1  -3   0   61.23    0.80   0
  -2  -3   0    3.43    0.33   0
  -2  -3   0    3.03    0.41   0
  -2  -3   0    3.99    0.33   0
  -2  -3   0    3.40    0.33   0
  -3  -3   0    1.78    0.32   0
  -3  -3   0    2.05    0.35   0
  -3  -3   0    2.03    0.34   0
  -4  -3   0    9.49    0.40   0
  -4  -3   0    9.43    0.41   0
  -4  -3   0    9.83    0.41   0
  -5  -3   0    6.36    0.41   0
  -5  -3   0    6.01    0.50   0
  -5  -3   0    6.29    0.42   0
  -6  -3   0    0.52    0.42   0
  -6  -3   0    0.50    0.43   0
  -6  -3   0    0.40    0.43   0
   8  -4   0    1.00    0.51   0
  -8   4   0    0.41    0.39   0
  -8   4   0    0.53    0.40   0
  -7   4   0    7.28    0.40   0
   7  -4   0    7.43    0.41   0
  -7   4   0    7.85    0.42   0
   7  -4   0    7.68    0.49   0
  -6   4   0   13.94    0.52   0
   6  -4   0   14.24    0.51   0
   6  -4   0   13.80    0.44   0
  -6   4   0   14.32    0.44   0
   5  -4   0    0.22    0.39   0
  -5   4   0    0.22    0.39   0
   5  -4   0    0.02    0.30   0
  -5   4   0    0.22    0.32   0
  -4   4   0   35.59    0.73   0
  -4   4   0   36.06    0.56   0
   4  -4   0   34.81    0.56   0
   4  -4   0   36.90    0.71   0
   3  -4   0    8.34    0.45   0
  -3   4   0    8.70    0.39   0
  -3   4   0    8.37    0.62   0
   3  -4   0    8.64    0.62   0
   2  -4   0   12.57    1.04   0
  -2   4   0   13.24    1.07   0
  -2   4   0   12.96    0.49   0
   2  -4   0   12.58    0.50   0
   1  -4   0 1340.02    5.04   0
   1  -4   0 1245.47    3.36   0
  -1   4   0 2345.02    4.67   0
   1  -4   0 1532.96    5.11   0
   0  -4   0  709.70    2.38   0
   0  -4   0  715.43    2.74   0
   0  -4   0  739.69    2.76   0
   0  -4   0  728.89    2.39   0
  -1  -4   0    2.40    0.39   0
  -1  -4   0    2.34    0.40   0
  -1  -4   0    2.74    0.39   0
  -1  -4   0    2.76    0.39   0
  -2  -4   0    7.77    0.37   0
  -2  -4   0    8.49    0.38   0
  -2  -4   0    8.52    0.44   0
  -2  -4   0    8.76    0.43   0
  -3  -4   0    0.91    0.34   0
  -3  -4   0    0.38    0.34   0
  -3  -4   0    0.57    0.34   0
  -3  -4   0    0.40    0.32   0
  -4  -4   0    0.25    0.37   0
  -4  -4   0    0.00    0.37   0
  -4  -4   0   -0.17    0.45   0
  -4  -4   0    0.26    0.46   0
  -5  -4   0    2.24    0.43   0
  -5  -4   0    2.36    0.51   0
  -5  -4   0    2.42    0.53   0
  -5  -4   0    2.10    0.50   0
   8  -5   0    1.90    0.41   0
  -8   5   0    1.32    0.41   0
  -8   5   0    1.60    0.49   0
  -8   5   0    1.47    0.49   0
  -7   5   0    1.35    0.38   0
   7  -5   0    1.27    0.37   0
  -7   5   0    1.64    0.36   0
   6  -5   0   66.27    0.84   0
  -6   5   0   66.34    0.69   0
  -6   5   0   65.84    0.86   0
   6  -5   0   62.72    0.76   0
  -5   5   0    0.81    0.46   0
   5  -5   0    0.65    0.46   0
   5  -5   0    0.93    0.39   0
  -5   5   0    0.99    0.32   0
   4  -5   0    0.07    0.49   0
  -4   5   0    0.20    0.38   0
   4  -5   0   -0.25    0.37   0
  -4   5   0   -0.01    0.50   0
   3  -5   0    1.59    0.38   0
  -3   5   0    1.25    0.37   0
   2  -5   0    0.50    0.86   0
  -2   5   0    0.61    0.37   0
   2  -5   0    0.57    0.92   0
   2  -5   0    0.59    0.37   0
   1  -5   0    0.05    0.38   0
   1  -5   0    0.03    0.47   0
  -1   5   0    0.07    0.39   0
   1  -5   0    0.16    0.46   0
   0  -5   0    0.54    0.40   0
   0  -5   0    0.27    0.44   0
   0  -5   0    0.76    0.44   0
   0  -5   0    0.64    0.40   0
  -1  -5   0    2.65    0.41   0
  -1  -5   0    2.47    0.36   0
  -1  -5   0    2.31    0.37   0
  -1  -5   0    3.02    0.42   0
  -2  -5   0    0.51    0.35   0
  -2  -5   0    0.47    0.34   0
  -2  -5   0    0.52    0.40   0
  -2  -5   0    0.22    0.43   0
  -3  -5   0    0.40    0.44   0
  -3  -5   0    0.21    0.45   0
  -3  -5   0    0.75    0.46   0
  -3  -5   0    0.23    0.36   0
  -4  -5   0    4.21    0.43   0
  -4  -5   0    3.48    0.42   0
  -4  -5   0    3.54    0.54   0
  -4  -5   0    2.39    0.43   0
   8  -6   0    0.97    0.41   0
  -8   6   0    0.49    0.52   0
  -8   6   0    0.54    0.52   0
  -8   6   0    0.75    0.42   0
  -7   6   0   15.89    0.67   0
  -7   6   0   15.77    0.56   0
   7  -6   0   15.25    0.48   0
  -7   6   0   15.62    0.63   0
   6  -6   0    1.51    0.39   0
  -6   6   0    1.66    0.45   0
  -6   6   0    1.44    0.46   0
  -5   6   0    0.14    0.60   0
  -5   6   0   -0.09    0.33   0
   5  -6   0   -0.13    0.33   0
   4  -6   0    5.57    0.46   0
  -4   6   0    5.46    0.45   0
  -3   6   0    0.31    0.40   0
   3  -6   0    0.25    0.41   0
  -2   6   0   35.89    0.70   0
   2  -6   0   37.65    0.70   0
   1  -6   0  219.68    1.35   0
   1  -6   0  220.02    1.89   0
   1  -6   0  217.94    1.91   0
   0  -6   0   39.95    0.76   0
   0  -6   0   38.45    0.75   0
   0  -6   0   39.53    0.68   0
   0  -6   0   38.09    0.69   0
  -1  -6   0    0.49    0.42   0
  -1  -6   0    0.69    0.43   0
  -1  -6   0    0.74    0.43   0
  -1  -6   0    0.87    0.44   0
  -2  -6   0    1.08    0.38   0
  -2  -6   0    1.08    0.38   0
  -2  -6   0    1.00    0.39   0
  -2  -6   0    1.27    0.48   0
  -3  -6   0    0.37    0.42   0
  -3  -6   0    0.06    0.51   0
  -3  -6   0   -0.10    0.53   0
  -3  -6   0    0.30    0.51   0
  -8   7   0    0.14    0.45   0
  -8   7   0    0.61    0.57   0
   8  -7   0    0.50    0.47   0
  -8   7   0    0.50    0.56   0
  -7   7   0    2.94    0.59   0
  -7   7   0    2.54    0.51   0
   7  -7   0    2.57    0.45   0
  -7   7   0    2.77    0.66   0
  -6   7   0   15.57    0.96   0
   6  -7   0   14.01    0.50   0
  -6   7   0   15.11    0.94   0
  -6   7   0   14.46    0.59   0
  -5   7   0    0.48    0.35   0
   5  -7   0    1.21    0.45   0
   4  -7   0    0.04    0.35   0
  -4   7   0    0.08    0.42   0
  -3   7   0    0.93    0.42   0
   3  -7   0    0.88    0.43   0
   2  -7   0    1.70    0.44   0
  -2   7   0    1.58    0.46   0
   1  -7   0    0.40    0.45   0
   1  -7   0    0.95    0.38   0
   1  -7   0    0.98    0.57   0
   1  -7   0    0.65    0.56   0
   0  -7   0    0.16    0.48   0
   0  -7   0    0.45    0.46   0
   0  -7   0    0.32    0.46   0
   0  -7   0    0.55    0.46   0
  -1  -7   0    0.10    0.39   0
  -1  -7   0   -0.14    0.48   0
  -1  -7   0    0.01    0.49   0
  -1  -7   0    0.09    0.49   0
  -2  -7   0    0.04    0.42   0
  -2  -7   0    0.14    0.52   0
  -2  -7   0   -0.02    0.53   0
  -2  -7   0   -0.05    0.43   0
  -7   8   0    3.98    0.46   0
   7  -8   0    3.15    0.47   0
  -6   8   0   -0.04    0.39   0
   6  -8   0    0.14    0.49   0
   5  -8   0    0.44    0.50   0
  -5   8   0    0.18    0.46   0
   4  -8   0    0.60    0.46   0
  -4   8   0    0.29    0.45   0
  -3   8   0    0.22    0.48   0
   3  -8   0    0.13    0.46   0
   2  -8   0   13.69    0.60   0
   1  -8   0   21.66    0.69   0
   1  -8   0   20.59    0.70   0
   1  -8   0   21.47    0.98   0
   1  -8   0   20.83    0.94   0
   0  -8   0    3.89    0.55   0
   0  -8   0    3.11    0.56   0
   0  -8   0    3.68    0.67   0
   0  -8   0    3.16    0.67   0
   5  -9   0   -0.16    0.61   0
  -5   9   0    0.22    0.53   0
   4  -9   0    0.06    0.60   0
  -4   9   0    0.17    0.61   0
   3  -9   0    0.03    0.55   0
   2  -9   0   -0.22    0.59   0
   2  -9   0   -0.01    0.59   0
   2  -9   1    1.08    0.56   0
   2  -9   1    0.93    0.57   0
   3  -9   1   -0.03    0.52   0
  -3   9  -1   -0.03    0.54   0
  -4   9  -1    0.25    0.54   0
   4  -9   1    0.32    0.53   0
   5  -9   1    0.12    0.52   0
  -5   9  -1    0.53    0.53   0
   0  -8   1   -0.18    0.51   0
   0  -8   1    0.17    0.60   0
   0  -8   1   -0.04    0.61   0
   0  -8   1    0.23    0.51   0
   1  -8   1    0.93    0.79   0
   1  -8   1    0.83    0.78   0
   1  -8   1    1.05    0.50   0
   1  -8   1    1.07    0.50   0
  -2   8  -1    5.00    0.49   0
   2  -8   1    4.50    0.52   0
   3  -8   1    0.04    0.46   0
  -3   8  -1    0.03    0.45   0
  -4   8  -1    0.05    0.40   0
   4  -8   1    0.05    0.46   0
  -5   8  -1    1.75    0.48   0
   5  -8   1    1.79    0.48   0
  -6   8  -1    7.84    0.55   0
   6  -8   1    6.77    0.56   0
  -7   8  -1    5.15    0.47   0
   7  -8   1    4.39    0.49   0
  -2  -7   1    0.20    0.52   0
  -2  -7   1    0.10    0.51   0
  -2  -7   1    0.06    0.43   0
  -2  -7   1   -0.03    0.51   0
  -1  -7   1    0.61    0.40   0
  -1  -7   1    0.56    0.49   0
  -1  -7   1    0.33    0.49   0
  -1  -7   1    0.45    0.48   0
   0  -7   1    0.31    0.37   0
   0  -7   1    0.06    0.54   0
   0  -7   1    0.04    0.39   0
   0  -7   1    0.10    0.53   0
   1  -7   1    1.66    0.44   0
   1  -7   1    1.96    0.58   0
   1  -7   1    1.88    0.64   0
   1  -7   1    1.87    0.44   0
  -2   7  -1    7.29    0.49   0
   2  -7   1    7.21    0.43   0
  -3   7  -1    1.19    0.42   0
   3  -7   1    0.59    0.42   0
  -4   7  -1    0.19    0.42   0
   4  -7   1    0.32    0.37   0
   5  -7   1    1.26    0.44   0
  -5   7  -1    1.43    0.44   0
  -6   7  -1    3.24    0.93   0
  -6   7  -1    3.38    0.48   0
  -6   7  -1    2.98    0.92   0
   6  -7   1    2.64    0.39   0
  -7   7  -1    2.06    0.60   0
  -7   7  -1    2.15    0.67   0
  -7   7  -1    2.51    0.42   0
   7  -7   1    1.93    0.41   0
  -8   7  -1    0.34    0.55   0
  -8   7  -1    0.07    0.64   0
   8  -7   1    0.12    0.51   0
  -8   7  -1    0.18    0.43   0
  -3  -6   1   -0.05    0.52   0
  -3  -6   1   -0.06    0.41   0
  -3  -6   1    0.16    0.43   0
  -3  -6   1    0.17    0.51   0
  -2  -6   1    1.51    0.39   0
  -2  -6   1    1.63    0.37   0
  -2  -6   1    1.43    0.37   0
  -2  -6   1    1.38    0.48   0
  -1  -6   1    6.33    0.42   0
  -1  -6   1    6.25    0.49   0
  -1  -6   1    6.48    0.50   0
  -1  -6   1    6.96    0.42   0
   0  -6   1    0.88    0.43   0
   0  -6   1    1.25    0.43   0
   0  -6   1    1.26    0.42   0
   0  -6   1    1.18    0.43   0
   1  -6   1   13.98    0.74   0
   1  -6   1   13.17    0.54   0
   1  -6   1   14.20    0.75   0
  -1   6  -1   13.69    0.46   0
  -2   6  -1   11.72    0.45   0
   2  -6   1   11.81    0.50   0
   3  -6   1    1.76    0.35   0
  -3   6  -1    1.62    0.42   0
   4  -6   1    2.01    0.35   0
  -4   6  -1    1.63    0.33   0
  -5   6  -1    6.13    0.45   0
   5  -6   1    5.28    0.45   0
  -5   6  -1    5.96    0.70   0
  -5   6  -1    6.72    0.75   0
   6  -6   1   43.30    0.63   0
  -6   6  -1   43.59    0.88   0
  -6   6  -1   45.70    0.63   0
  -6   6  -1   44.71    0.91   0
  -7   6  -1    7.78    0.43   0
  -7   6  -1    7.33    0.54   0
  -7   6  -1    7.62    0.55   0
   7  -6   1    7.75    0.52   0
   8  -6   1    0.04    0.51   0
  -8   6  -1   -0.10    0.41   0
  -8   6  -1    0.15    0.51   0
  -8   6  -1    0.15    0.52   0
  -4  -5   1    0.08    0.41   0
  -4  -5   1    0.07    0.39   0
  -4  -5   1    0.37    0.41   0
  -4  -5   1   -0.15    0.51   0
  -3  -5   1    3.39    0.39   0
  -3  -5   1    2.87    0.47   0
  -3  -5   1    3.33    0.46   0
  -3  -5   1    3.41    0.39   0
  -2  -5   1    0.67    0.33   0
  -2  -5   1    0.86    0.34   0
  -2  -5   1    0.64    0.43   0
  -2  -5   1    0.71    0.41   0
  -1  -5   1    0.74    0.42   0
  -1  -5   1    1.13    0.42   0
  -1  -5   1    1.09    0.40   0
  -1  -5   1    1.32    0.39   0
   0  -5   1    0.04    0.31   0
   0  -5   1    0.11    0.37   0
   0  -5   1    0.01    0.38   0
   0  -5   1    0.12    0.38   0
   1  -5   1   43.02    0.67   0
  -1   5  -1   39.86    0.67   0
   1  -5   1   41.35    1.04   0
   1  -5   1   41.43    1.02   0
   2  -5   1    1.25    0.38   0
  -2   5  -1    1.20    0.38   0
  -3   5  -1    4.35    0.33   0
   3  -5   1    5.39    0.35   0
  -4   5  -1    6.06    0.64   0
  -4   5  -1    6.03    0.42   0
  -4   5  -1    6.40    0.63   0
   4  -5   1    5.49    0.38   0
   5  -5   1    7.19    0.45   0
  -5   5  -1    7.58    0.53   0
  -5   5  -1    7.24    0.43   0
  -6   5  -1    1.19    0.44   0
  -6   5  -1    1.37    0.41   0
  -6   5  -1    1.04    0.44   0
   6  -5   1    1.24    0.43   0
  -7   5  -1    3.41    0.48   0
  -7   5  -1    3.80    0.48   0
  -7   5  -1    3.43    0.38   0
   7  -5   1    3.66    0.38   0
  -8   5  -1    0.09    0.43   0
  -8   5  -1    0.34    0.50   0
   8  -5   1   -0.07    0.38   0
  -8   5  -1    0.09    0.48   0
  -5  -4   1    0.43    0.52   0
  -5  -4   1    0.62    0.50   0
  -5  -4   1    0.12    0.41   0
  -5  -4   1    0.39    0.41   0
  -4  -4   1    1.06    0.37   0
  -4  -4   1    1.39    0.37   0
  -4  -4   1    1.65    0.37   0
  -4  -4   1    1.00    0.37   0
  -3  -4   1    1.87    0.43   0
  -3  -4   1    1.70    0.34   0
  -3  -4   1    1.55    0.42   0
  -3  -4   1    1.42    0.33   0
  -2  -4   1   12.07    0.42   0
  -2  -4   1   10.88    0.40   0
  -2  -4   1   10.70    0.45   0
  -2  -4   1   11.45    0.41   0
  -1  -4   1    2.81    0.39   0
  -1  -4   1    3.26    0.41   0
  -1  -4   1    3.26    0.33   0
  -1  -4   1    2.95    0.39   0
   0  -4   1    0.11    0.34   0
   0   4  -1    0.19    0.34   0
   0  -4   1    0.21    0.40   0
   0  -4   1    0.38    0.39   0
   1  -4   1  121.71    1.09   0
  -1   4  -1  124.28    1.03   0
   1  -4   1  124.34    1.79   0
   1  -4   1  128.12    1.82   0
  -2   4  -1   14.40    0.50   0
   2  -4   1   15.41    0.46   0
  -3   4  -1    5.83    0.65   0
  -3   4  -1    5.63    0.35   0
   3  -4   1    5.17    0.42   0
   4  -4   1    5.83    0.46   0
   4  -4   1    6.03    0.43   0
  -4   4  -1    5.79    0.49   0
  -4   4  -1    5.54    0.36   0
  -5   4  -1   48.14    0.72   0
   5  -4   1   45.96    0.60   0
  -5   4  -1   48.79    0.59   0
   5  -4   1   48.85    0.71   0
   6  -4   1  123.14    0.85   0
  -6   4  -1  123.70    1.00   0
  -6   4  -1  124.82    0.84   0
   7  -4   1   -0.15    0.37   0
  -7   4  -1    0.14    0.35   0
  -7   4  -1    0.15    0.35   0
  -7   4  -1   -0.05    0.37   0
  -8   4  -1    0.42    0.40   0
  -8   4  -1    0.53    0.49   0
   8  -4   1    0.28    0.39   0
  -8   4  -1   -0.21    0.39   0
  -6  -3   1    0.40    0.44   0
  -6  -3   1    0.64    0.44   0
  -6  -3   1    0.93    0.44   0
  -6  -3   1    0.30    0.45   0
  -5  -3   1    1.00    0.45   0
  -5  -3   1    1.44    0.37   0
  -5  -3   1    1.15    0.37   0
  -4  -3   1    2.86    0.36   0
  -4  -3   1    2.40    0.35   0
  -3  -3   1    0.73    0.31   0
  -3  -3   1    0.86    0.36   0
  -3  -3   1    0.78    0.39   0
  -2  -3   1    6.18    0.36   0
   2   3  -1    7.49    0.37   0
  -2  -3   1    6.98    0.42   0
  -2  -3   1    6.29    0.44   0
  -1  -3   1   17.53    0.52   0
  -1  -3   1   17.86    0.53   0
  -1  -3   1   17.79    0.51   0
   0  -3   1    0.46    0.44   0
   0  -3   1    0.50    0.30   0
   0   3  -1    0.35    0.31   0
   0  -3   1    0.52    0.43   0
  -1   3  -1   87.82    0.97   0
   1  -3   1   92.06    2.29   0
   1  -3   1   90.55    2.23   0
   1  -3   1   89.24    0.93   0
   2  -3   1    1.24    0.31   0
  -2   3  -1    1.20    0.66   0
  -2   3  -1    1.72    0.70   0
  -2   3  -1    1.34    0.30   0
   3  -3   1   53.83    0.90   0
   3  -3   1   50.13    0.65   0
  -3   3  -1   53.53    0.71   0
  -3   3  -1   52.60    0.89   0
  -4   3  -1   63.73    0.79   0
   4  -3   1   59.58    0.67   0
  -4   3  -1   62.79    0.68   0
   4  -3   1   65.77    0.78   0
   5  -3   1   53.13    0.66   0
   5  -3   1   54.17    0.70   0
  -5   3  -1   54.39    0.64   0
  -5   3  -1   54.83    0.62   0
   6  -3   1    1.57    0.36   0
  -6   3  -1    1.58    0.42   0
  -6   3  -1    1.63    0.36   0
  -7   3  -1    2.40    0.37   0
   7  -3   1    1.91    0.38   0
  -7   3  -1    2.48    0.45   0
  -8   3  -1    0.39    0.37   0
   8  -3   1   -0.03    0.39   0
  -8   3  -1    0.00    0.39   0
  -8   3  -1    0.19    0.50   0
  -6  -2   1   -0.05    0.39   0
  -6  -2   1    0.24    0.38   0
   6   2  -1    0.36    0.48   0
  -6  -2   1    0.52    0.38   0
  -5  -2   1    1.28    0.38   0
  -5  -2   1    1.64    0.36   0
   5   2  -1    2.09    0.38   0
  -4  -2   1    8.69    0.39   0
   4   2  -1    8.57    0.39   0
  -4  -2   1    7.89    0.39   0
   4   2  -1    8.15    0.38   0
   3   2  -1    0.36    0.31   0
  -3  -2   1    0.40    0.29   0
  -3  -2   1    0.51    0.32   0
   3   2  -1    0.51    0.35   0
  -2  -2   1    7.74    0.42   0
   2   2  -1    7.74    0.36   0
  -2  -2   1    7.58    0.37   0
   2   2  -1    7.54    0.36   0
  -1  -2   1  133.08    1.12   0
   1   2  -1  133.93    1.11   0
  -1  -2   1  132.01    1.09   0
  -1  -2   1  133.48    1.09   0
   0  -2   1    3.45    0.57   0
   0   2  -1    3.49    0.58   0
   0  -2   1    2.88    0.52   0
   0   2  -1    3.19    0.45   0
  -1   2  -1 1194.52    3.77   0
   1  -2   1 1178.93    3.80   0
  -2   2  -1  172.45    1.73   0
  -2   2  -1  176.29    1.27   0
   2  -2   1  173.66    1.72   0
   2  -2   1  170.69    1.30   0
  -3   2  -1    8.59    0.39   0
   3  -2   1    8.09    0.43   0
   3  -2   1    8.69    0.38   0
  -3   2  -1    8.28    0.39   0
   4  -2   1   33.18    0.52   0
  -4   2  -1   32.89    0.55   0
  -4   2  -1   33.57    0.52   0
   4  -2   1   32.98    0.59   0
  -5   2  -1  125.93    0.84   0
   5  -2   1  120.51    0.85   0
  -5   2  -1  124.22    0.90   0
   5  -2   1  124.42    0.84   0
   6  -2   1   80.93    0.74   0
  -6   2  -1   81.18    0.79   0
  -6   2  -1   81.13    0.68   0
  -7   2  -1    0.86    0.36   0
   7  -2   1    0.76    0.35   0
  -7   2  -1    0.45    0.37   0
  -7   2  -1    0.60    0.36   0
  -8   2  -1    0.27    0.40   0
   8  -2   1    0.36    0.40   0
  -8   2  -1    0.29    0.40   0
  -8   2  -1    0.17    0.41   0
  -7  -1   1    0.54    0.42   0
   7   1  -1    0.94    0.51   0
  -7  -1   1    0.44    0.40   0
  -7  -1   1    0.71    0.40   0
  -6  -1   1    1.64    0.35   0
  -6  -1   1    0.92    0.37   0
   6   1  -1    1.32    0.37   0
   5   1  -1    6.05    0.35   0
   5   1  -1    6.05    0.38   0
  -5  -1   1    5.76    0.36   0
  -5  -1   1    6.25    0.45   0
   4   1  -1    0.91    0.30   0
  -4  -1   1    0.59    0.29   0
   4   1  -1    0.84    0.33   0
  -4  -1   1    0.93    0.33   0
   3   1  -1   19.45    0.44   0
  -3  -1   1   19.97    0.44   0
   3   1  -1   20.13    0.45   0
  -3  -1   1   19.23    0.46   0
  -2  -1   1  139.48    1.07   0
   2   1  -1  144.97    1.04   0
  -2  -1   1  143.28    1.04   0
   2   1  -1  144.47    1.08   0
   1   1  -1  142.62    1.31   0
  -1  -1   1  140.19    1.27   0
  -1  -1   1  137.27    1.29   0
   1   1  -1  142.25    1.26   0
   0  -1   1  347.40    2.53   0
   0   1  -1  347.83    3.37   0
   0  -1   1  333.49    3.36   0
   0   1  -1  337.64    2.53   0
  -1   1  -1   49.15    0.93   0
   1  -1   1   46.99    0.90   0
  -1   1  -1   49.05    1.25   0
  -1   1  -1   48.26    1.23   0
  -2   1  -1  161.64    1.24   0
   2  -1   1  160.60    1.40   0
   2  -1   1  161.11    1.22   0
  -2   1  -1  161.28    1.39   0
  -3   1  -1  183.88    1.15   0
   3  -1   1  179.77    1.15   0
  -3   1  -1  183.79    1.11   0
   3  -1   1  185.18    1.20   0
   4  -1   1    2.77    0.32   0
  -4   1  -1    3.15    0.33   0
   4  -1   1    2.95    0.32   0
  -4   1  -1    3.16    0.33   0
   5  -1   1   48.48    0.57   0
  -5   1  -1   45.48    0.56   0
   5  -1   1   47.29    0.59   0
  -5   1  -1   47.99    0.59   0
  -6   1  -1   12.58    0.42   0
   6  -1   1   13.05    0.49   0
  -6   1  -1   13.58    0.41   0
  -7   1  -1    0.64    0.38   0
  -7   1  -1    1.11    0.38   0
  -7   1  -1    0.96    0.45   0
   7  -1   1    1.47    0.37   0
   8  -1   1    0.85    0.44   0
  -8   1  -1    0.77    0.42   0
  -8   1  -1    0.82    0.44   0
  -8   1  -1    0.39    0.44   0
  -7   0   1    0.29    0.36   0
   7   0  -1    0.21    0.45   0
  -7   0   1    0.25    0.38   0
  -6   0   1    1.03    0.35   0
   6   0  -1    1.05    0.35   0
  -6   0   1    1.24    0.35   0
   6   0  -1    1.17    0.35   0
  -5   0   1    3.61    0.33   0
   5   0  -1    3.52    0.35   0
  -5   0   1    2.78    0.35   0
   5   0  -1    3.22    0.34   0
  -4   0   1    0.92    0.30   0
   4   0  -1    0.94    0.34   0
   4   0  -1    0.76    0.30   0
  -4   0   1    0.87    0.28   0
   3   0  -1   51.89    0.64   0
  -3   0   1   51.56    0.63   0
  -3   0   1   50.39    0.64   0
   3   0  -1   51.89    0.63   0
   2   0  -1   14.03    0.47   0
  -2   0   1   12.93    0.46   0
  -2   0   1   13.08    0.44   0
   2   0  -1   13.40    0.43   0
  -1   0   1  256.60    2.00   0
  -1   0   1  264.33    2.08   0
   1   0  -1  265.91    2.05   0
   1   0  -1  267.35    2.06   0
  -1   0  -1  626.77    3.02   0
   1   0   1  613.58    3.01   0
  -1   0  -1  608.53    3.02   0
  -1   0  -1  607.58    2.95   0
  -2   0  -1   84.32    0.91   0
   2   0   1   84.43    0.88   0
  -2   0  -1   82.64    0.90   0
   2   0   1   85.94    0.90   0
  -3   0  -1   36.54    0.55   0
   3   0   1   38.60    0.61   0
  -3   0  -1   39.34    0.56   0
   3   0   1   36.05    0.59   0
  -4   0  -1   10.68    0.45   0
   4   0   1   11.46    0.38   0
   4   0   1   10.98    0.37   0
  -4   0  -1   10.86    0.41   0
  -5   0  -1  168.25    0.94   0
   5   0   1  168.88    0.98   0
  -5   0  -1  161.35    0.93   0
   6   0   1   19.31    0.54   0
  -6   0  -1   19.07    0.47   0
  -6   0  -1   18.13    0.45   0
  -6   0  -1   20.31    0.46   0
  -7   0  -1    1.81    0.39   0
  -7   0  -1    1.52    0.40   0
  -7   0  -1    1.98    0.40   0
   7   0   1    1.74    0.49   0
  -8   1   1   -0.03    0.43   0
  -8   1   1    0.51    0.41   0
   8  -1  -1    0.73    0.52   0
   7  -1  -1    0.94    0.44   0
  -7   1   1    0.84    0.37   0
  -7   1   1    0.81    0.35   0
   7  -1  -1    0.29    0.44   0
   6  -1  -1   29.96    0.49   0
   6  -1  -1   29.93    0.49   0
  -6   1   1   27.73    0.49   0
  -6   1   1   28.95    0.49   0
  -5   1   1    0.20    0.31   0
   5  -1  -1   -0.09    0.32   0
  -5   1   1    0.30    0.32   0
   5  -1  -1   -0.20    0.32   0
  -4   1   1    5.48    0.35   0
   4  -1  -1    5.09    0.41   0
   4  -1  -1    5.37    0.33   0
  -4   1   1    5.06    0.39   0
   3  -1  -1   28.68    0.52   0
  -3   1   1   27.78    0.52   0
  -3   1   1   29.07    0.54   0
   3  -1  -1   30.30    0.54   0
   2  -1  -1  128.92    1.26   0
  -2   1   1  122.55    1.19   0
  -2   1   1  127.89    1.21   0
   2  -1  -1  127.04    1.23   0
   1  -1  -1    1.53    0.48   0
  -1   1   1    1.60    0.49   0
   1  -1  -1    1.69    0.52   0
  -1   1   1    1.64    0.52   0
   0  -1  -1  350.45    2.71   0
   0   1   1  360.96    2.72   0
   0  -1  -1  346.74    3.38   0
  -1  -1  -1  208.32    1.48   0
  -1  -1  -1  192.67    1.56   0
  -1  -1  -1  198.12    1.44   0
   1   1   1  204.52    1.56   0
   2   1   1    4.64    0.41   0
  -2  -1  -1    4.47    0.35   0
  -2  -1  -1    4.09    0.39   0
   3   1   1   97.13    0.84   0
  -3  -1  -1   99.04    0.78   0
  -3  -1  -1   96.46    0.81   0
  -4  -1  -1    5.88    0.35   0
   4   1   1    6.08    0.38   0
  -4  -1  -1    5.13    0.37   0
  -5  -1  -1   14.43    0.43   0
  -5  -1  -1   15.77    0.49   0
   5   1   1   16.16    0.49   0
  -5  -1  -1   15.33    0.43   0
   6   1   1    1.90    0.39   0
  -6  -1  -1    2.22    0.43   0
  -6  -1  -1    1.94    0.37   0
  -6  -1  -1    2.06    0.37   0
  -7  -1  -1   -0.05    0.40   0
   7   1   1    0.05    0.43   0
  -7  -1  -1    0.27    0.40   0
  -7  -1  -1    0.30    0.43   0
  -8   2   1    0.45    0.39   0
   8  -2  -1    0.14    0.41   0
  -8   2   1    0.43    0.41   0
   7  -2  -1   -0.11    0.36   0
  -7   2   1    0.30    0.35   0
   7  -2  -1    0.18    0.37   0
  -7   2   1    0.20    0.44   0
  -6   2   1    0.88    0.35   0
   6  -2  -1    1.03    0.42   0
   6  -2  -1    0.91    0.34   0
  -6   2   1    0.84    0.34   0
   5  -2  -1    5.49    0.39   0
  -5   2   1    5.31    0.33   0
   5  -2  -1    5.44    0.37   0
  -5   2   1    5.36    0.37   0
  -4   2   1    7.08    0.38   0
   4  -2  -1    7.35    0.36   0
   4  -2  -1    7.14    0.38   0
  -4   2   1    6.54    0.36   0
   3  -2  -1    7.69    0.39   0
   3  -2  -1    7.39    0.37   0
  -3   2   1    7.06    0.44   0
  -3   2   1    7.59    0.38   0
  -2   2   1    0.15    0.40   0
   2  -2  -1    0.20    0.38   0
  -2   2   1   -0.02    0.41   0
   2  -2  -1    0.15    0.42   0
   1  -2  -1  944.19    4.56   0
   1  -2  -1  895.73    4.20   0
  -1   2   1  849.76    4.42   0
  -1   2   1  920.25    4.43   0
   0   2   1  680.74    2.99   0
   0  -2  -1  647.86    3.24   0
   0  -2  -1  659.26    3.22   0
   0  -2  -1  649.98    2.97   0
  -1  -2  -1   81.51    0.85   0
   1   2   1   85.07    0.91   0
  -1  -2  -1   80.09    0.90   0
  -1  -2  -1   83.84    0.89   0
   2   2   1   41.50    0.60   0
  -2  -2  -1   42.05    0.59   0
  -2  -2  -1   40.24    0.60   0
  -2  -2  -1   42.64    0.59   0
  -3  -2  -1   15.15    0.46   0
  -3  -2  -1   14.48    0.47   0
  -3  -2  -1   13.35    0.42   0
   3   2   1   14.64    0.43   0
  -4  -2  -1   35.70    0.59   0
   4   2   1   36.72    0.55   0
  -4  -2  -1   35.77    0.55   0
  -4  -2  -1   37.78    0.54   0
   5   2   1   55.95    0.73   0
  -5  -2  -1   57.69    0.63   0
  -5  -2  -1   55.54    0.64   0
  -5  -2  -1   59.40    0.64   0
  -6  -2  -1    0.66    0.48   0
   6   2   1    0.07    0.42   0
  -6  -2  -1    0.29    0.51   0
  -6  -2  -1    0.82    0.48   0
  -8   3   1    0.15    0.40   0
   8  -3  -1    0.08    0.42   0
   8  -3  -1   -0.09    0.48   0
  -8   3   1    0.14    0.39   0
  -7   3   1    5.44    0.45   0
   7  -3  -1    5.21    0.47   0
   7  -3  -1    6.31    0.37   0
  -7   3   1    5.79    0.40   0
  -6   3   1   26.65    0.56   0
  -6   3   1   27.10    0.49   0
   6  -3  -1   25.57    0.50   0
   6  -3  -1   26.66    0.49   0
  -5   3   1    2.67    0.33   0
   5  -3  -1    3.04    0.33   0
  -5   3   1    2.63    0.32   0
   5  -3  -1    2.82    0.32   0
  -4   3   1    0.13    0.30   0
   4  -3  -1    0.29    0.39   0
  -4   3   1    0.24    0.36   0
   4  -3  -1   -0.02    0.29   0
   3  -3  -1  153.50    1.14   0
  -3   3   1  155.25    1.13   0
  -3   3   1  156.06    1.34   0
   3  -3  -1  155.93    1.34   0
  -2   3   1    5.97    0.44   0
   2  -3  -1    5.72    0.53   0
   2  -3  -1    5.66    0.45   0
  -2   3   1    5.67    0.52   0
  -1   3   1    1.11    0.47   0
  -1   3   1    1.13    0.40   0
   1  -3  -1    1.33    0.46   0
   1  -3  -1    1.22    0.40   0
   0  -3  -1   90.26    1.03   0
   0  -3  -1   89.68    1.00   0
   0  -3  -1   90.69    1.04   0
   0  -3  -1   90.79    1.03   0
  -1  -3  -1   29.28    0.55   0
  -1  -3  -1   27.69    0.62   0
  -1  -3  -1   27.82    0.58   0
  -1  -3  -1   27.43    0.60   0
  -2  -3  -1   21.06    0.45   0
  -2  -3  -1   19.68    0.51   0
  -2  -3  -1   19.98    0.47   0
  -3  -3  -1    5.93    0.42   0
  -3  -3  -1    6.69    0.36   0
  -3  -3  -1    6.41    0.37   0
   3   3   1    6.22    0.35   0
   4   3   1   25.15    0.55   0
  -4  -3  -1   24.45    0.50   0
  -4  -3  -1   21.86    0.54   0
  -4  -3  -1   21.09    0.55   0
  -5  -3  -1    0.21    0.41   0
  -5  -3  -1    0.10    0.39   0
  -5  -3  -1    0.10    0.37   0
   5   3   1    0.15    0.38   0
  -6  -3  -1    0.51    0.44   0
  -6  -3  -1    0.51    0.45   0
  -6  -3  -1    0.31    0.43   0
   8  -4  -1   -0.02    0.38   0
   8  -4  -1    0.12    0.40   0
  -8   4   1    0.02    0.40   0
  -8   4   1    0.44    0.48   0
   7  -4  -1    0.95    0.44   0
  -7   4   1    1.33    0.36   0
   7  -4  -1    1.36    0.43   0
  -7   4   1    1.12    0.35   0
  -6   4   1   12.12    0.50   0
   6  -4  -1   11.35    0.41   0
  -6   4   1   12.52    0.48   0
   6  -4  -1   12.21    0.48   0
   5  -4  -1    0.97    0.40   0
  -5   4   1    0.76    0.33   0
   5  -4  -1    0.91    0.31   0
  -5   4   1    1.08    0.37   0
  -4   4   1    0.64    0.37   0
   4  -4  -1    0.47    0.32   0
  -4   4   1    0.42    0.38   0
   4  -4  -1    0.37    0.36   0
   3  -4  -1    5.32    0.50   0
  -3   4   1    5.32    0.50   0
  -3   4   1    5.69    0.42   0
   3  -4  -1    5.06    0.42   0
   2  -4  -1   13.31    0.69   0
  -2   4   1   14.61    0.72   0
  -2   4   1   14.02    0.53   0
   2  -4  -1   13.17    0.52   0
  -1   4   1   43.53    0.80   0
   1  -4  -1   46.13    0.92   0
   1  -4  -1   44.48    0.81   0
   0  -4  -1  114.80    1.05   0
   0  -4  -1  114.38    1.09   0
   0  -4  -1  113.56    1.07   0
   0  -4  -1  116.73    1.04   0
  -1  -4  -1    0.34    0.38   0
  -1  -4  -1    0.07    0.36   0
  -1  -4  -1    0.32    0.36   0
  -1  -4  -1   -0.08    0.36   0
  -2  -4  -1    0.62    0.31   0
  -2  -4  -1    0.88    0.39   0
  -2  -4  -1    0.70    0.38   0
  -2  -4  -1    0.64    0.31   0
  -3  -4  -1    1.36    0.36   0
  -3  -4  -1    2.01    0.36   0
  -3  -4  -1    1.11    0.37   0
  -3  -4  -1    1.66    0.34   0
  -4  -4  -1   14.70    0.47   0
  -4  -4  -1   14.54    0.47   0
  -4  -4  -1   13.40    0.54   0
  -4  -4  -1   10.43    0.53   0
  -5  -4  -1    7.84    0.50   0
  -5  -4  -1    7.69    0.48   0
  -5  -4  -1    8.52    0.48   0
  -5  -4  -1    5.21    0.44   0
   8  -5  -1    0.91    0.41   0
  -8   5   1    0.65    0.40   0
  -8   5   1    0.86    0.41   0
   8  -5  -1    0.40    0.49   0
   7  -5  -1   12.76    0.46   0
  -7   5   1   13.41    0.55   0
  -7   5   1   13.31    0.52   0
   7  -5  -1   13.15    0.45   0
  -6   5   1   15.65    0.55   0
   6  -5  -1   15.81    0.46   0
   6  -5  -1   16.26    0.56   0
  -6   5   1   15.88    0.45   0
  -5   5   1    8.05    0.47   0
   5  -5  -1    7.75    0.48   0
   5  -5  -1    7.91    0.48   0
  -5   5   1    7.74    0.47   0
   4  -5  -1    7.82    0.54   0
  -4   5   1    7.63    0.39   0
  -4   5   1    7.47    0.55   0
   4  -5  -1    7.44    0.47   0
  -3   5   1   30.09    0.99   0
   3  -5  -1   28.80    0.99   0
  -3   5   1   28.73    0.61   0
   3  -5  -1   27.48    0.62   0
  -2   5   1    1.28    0.37   0
   2  -5  -1    1.18    0.38   0
   2  -5  -1    1.28    0.52   0
   1  -5  -1   33.16    0.78   0
  -1   5   1   32.81    0.67   0
   1  -5  -1   33.58    0.66   0
   1  -5  -1   32.81    0.78   0
   0  -5  -1    0.18    0.41   0
   0  -5  -1    0.11    0.39   0
   0  -5  -1    0.26    0.38   0
   0  -5  -1   -0.13    0.40   0
  -1  -5  -1    5.67    0.46   0
  -1  -5  -1    5.52    0.38   0
  -1  -5  -1    5.46    0.44   0
  -1  -5  -1    4.59    0.38   0
  -2  -5  -1    1.12    0.42   0
  -2  -5  -1    0.96    0.44   0
  -2  -5  -1    0.65    0.35   0
  -2  -5  -1    1.13    0.44   0
  -3  -5  -1    0.39    0.37   0
  -3  -5  -1    0.61    0.37   0
  -3  -5  -1    0.59    0.46   0
  -3  -5  -1    0.28    0.46   0
  -4  -5  -1    2.38    0.53   0
  -4  -5  -1    2.38    0.44   0
  -4  -5  -1    2.40    0.45   0
  -4  -5  -1    2.06    0.52   0
  -8   6   1    0.04    0.52   0
   8  -6  -1    0.00    0.50   0
  -8   6   1    0.10    0.38   0
   7  -6  -1    0.07    0.46   0
  -7   6   1    0.19    0.39   0
   7  -6  -1    0.24    0.40   0
  -7   6   1    0.16    0.46   0
  -6   6   1    3.47    0.47   0
   6  -6  -1    3.75    0.56   0
   6  -6  -1    3.31    0.49   0
  -6   6   1    3.88    0.47   0
   5  -6  -1    1.44    0.58   0
  -5   6   1    1.62    0.42   0
   5  -6  -1    1.87    0.43   0
  -5   6   1    1.54    0.56   0
   4  -6  -1    2.72    0.76   0
  -4   6   1    2.66    0.36   0
   4  -6  -1    2.51    0.45   0
  -4   6   1    2.81    0.77   0
  -3   6   1    0.18    0.45   0
   3  -6  -1    0.04    0.40   0
  -2   6   1   10.94    0.58   0
   2  -6  -1   11.91    0.53   0
   2  -6  -1   11.83    0.76   0
   2  -6  -1   11.59    0.76   0
   1  -6  -1    0.46    0.48   0
   1  -6  -1    0.82    0.43   0
   1  -6  -1    0.75    0.53   0
   1  -6  -1    0.75    0.43   0
   0  -6  -1   17.39    0.59   0
   0  -6  -1   17.12    0.58   0
   0  -6  -1   17.57    0.57   0
   0  -6  -1   17.79    0.58   0
  -1  -6  -1    0.18    0.34   0
  -1  -6  -1    0.23    0.44   0
  -1  -6  -1    0.18    0.43   0
  -1  -6  -1    0.48    0.43   0
  -2  -6  -1    0.01    0.39   0
  -2  -6  -1    0.29    0.46   0
  -2  -6  -1    0.04    0.47   0
  -2  -6  -1    0.21    0.47   0
  -3  -6  -1    0.16    0.53   0
  -3  -6  -1    0.70    0.42   0
  -3  -6  -1    0.51    0.42   0
  -3  -6  -1    1.37    0.42   0
  -8   7   1    0.17    0.63   0
  -8   7   1    0.10    0.53   0
   8  -7  -1    0.02    0.42   0
  -8   7   1    0.10    0.42   0
   7  -7  -1   10.68    0.48   0
  -7   7   1   11.54    0.68   0
  -7   7   1   12.19    0.49   0
  -7   7   1   10.53    0.70   0
   6  -7  -1    0.42    0.49   0
  -6   7   1    0.75    0.38   0
  -6   7   1    0.37    0.61   0
   5  -7  -1    2.90    0.46   0
  -5   7   1    2.58    0.44   0
   4  -7  -1    3.49    0.46   0
  -4   7   1    3.37    0.48   0
  -3   7   1    2.57    0.48   0
   3  -7  -1    2.67    0.53   0
   2  -7  -1    0.07    0.66   0
   2  -7  -1    0.10    0.70   0
   2  -7  -1    0.06    0.45   0
  -2   7   1   -0.18    0.45   0
   1  -7  -1    3.36    0.48   0
   1  -7  -1    3.56    0.56   0
   1  -7  -1    3.05    0.49   0
   1  -7  -1    3.30    0.54   0
   0  -7  -1    0.18    0.45   0
   0  -7  -1    0.13    0.47   0
   0  -7  -1    0.38    0.47   0
   0  -7  -1   -0.37    0.44   0
  -1  -7  -1    0.37    0.48   0
  -1  -7  -1   -0.02    0.49   0
  -1  -7  -1    0.05    0.49   0
  -1  -7  -1    0.19    0.50   0
  -2  -7  -1    0.50    0.55   0
  -2  -7  -1    0.29    0.44   0
  -2  -7  -1    0.35    0.54   0
  -2  -7  -1    0.31    0.55   0
  -7   8   1   -0.12    0.53   0
  -7   8   1    0.09    1.07   0
  -7   8   1    0.16    1.11   0
   7  -8  -1    0.47    0.53   0
  -6   8   1    1.01    0.50   0
   6  -8  -1    0.66    0.52   0
  -5   8   1    0.32    0.47   0
   5  -8  -1    0.50    0.47   0
   4  -8  -1    0.44    0.47   0
  -4   8   1    0.23    0.47   0
   3  -8  -1    0.55    0.48   0
  -3   8   1    0.89    0.48   0
   2  -8  -1    2.62    0.52   0
   2  -8  -1    2.71    0.53   0
   1  -8  -1    0.98    0.52   0
   1  -8  -1    1.29    0.67   0
   1  -8  -1    1.21    0.51   0
   1  -8  -1    1.24    0.66   0
   0  -8  -1    0.71    0.53   0
   0  -8  -1    1.18    0.54   0
   0  -8  -1    0.88    0.64   0
   0  -8  -1    1.06    0.64   0
   5  -9  -1    0.70    0.62   0
  -5   9   1    0.62    0.56   0
  -4   9   1    1.21    0.63   0
   4  -9  -1    0.85    0.55   0
   3  -9  -1   -0.06    0.53   0
   3  -9  -1   -0.12    0.53   0
   2  -9  -1    0.00    0.63   0
   2  -9  -1    0.38    0.57   0
   2  -9   2    0.41    0.52   0
   2  -9   2   -0.20    0.52   0
   3  -9   2   -0.21    0.43   0
  -3   9  -2    0.27    0.53   0
   4  -9   2    0.35    0.53   0
  -4   9  -2    0.38    0.52   0
   5  -9   2    1.46    0.52   0
  -5   9  -2    1.03    0.45   0
   0  -8   2   -0.12    0.52   0
   0  -8   2    0.19    0.61   0
   0  -8   2   -0.03    0.42   0
   0  -8   2    0.27    0.62   0
   1  -8   2    2.21    1.01   0
   1  -8   2    2.21    1.07   0
   1  -8   2    2.02    0.53   0
   1  -8   2    2.10    0.51   0
   2  -8   2    0.52    0.46   0
  -2   8  -2    0.61    0.49   0
  -3   8  -2    0.01    0.37   0
   3  -8   2    0.21    0.45   0
   4  -8   2    0.80    0.47   0
  -4   8  -2    1.04    0.47   0
   5  -8   2    0.04    0.39   0
  -5   8  -2    0.61    0.47   0
   6  -8   2    0.17    0.40   0
  -6   8  -2    0.18    0.51   0
   7  -8   2    0.41    0.52   0
  -7   8  -2    0.36    0.52   0
  -2  -7   2    0.81    0.44   0
  -2  -7   2    0.47    0.52   0
  -2  -7   2    0.67    0.51   0
  -2  -7   2    0.78    0.52   0
  -1  -7   2    0.82    0.57   0
  -1  -7   2    0.56    0.50   0
  -1  -7   2    0.70    0.40   0
  -1  -7   2    0.35    0.56   0
   0  -7   2    0.29    0.44   0
   0  -7   2    0.14    0.45   0
   0  -7   2    0.24    0.52   0
   0  -7   2    0.16    0.53   0
   1  -7   2    0.86    0.69   0
   1  -7   2    0.44    0.41   0
   1  -7   2    0.88    0.69   0
  -2   7  -2    0.11    0.43   0
   2  -7   2    0.13    0.34   0
  -3   7  -2    0.24    0.34   0
   3  -7   2    0.42    0.40   0
   4  -7   2   -0.03    0.44   0
  -4   7  -2    0.35    0.40   0
   5  -7   2    5.31    0.49   0
  -5   7  -2    6.14    0.48   0
  -6   7  -2    7.34    0.42   0
   6  -7   2    6.24    0.49   0
  -7   7  -2    4.39    0.42   0
   7  -7   2    3.35    0.42   0
  -7   7  -2    3.50    0.69   0
  -7   7  -2    3.27    0.69   0
  -8   7  -2    0.48    0.64   0
   8  -7   2    1.03    0.45   0
  -8   7  -2    0.64    0.66   0
  -8   7  -2    0.52    0.43   0
  -3  -6   2    0.49    0.40   0
  -3  -6   2    0.19    0.41   0
  -3  -6   2    0.30    0.41   0
  -3  -6   2    0.30    0.48   0
  -2  -6   2    0.16    0.38   0
  -2  -6   2    0.21    0.45   0
  -2  -6   2    0.64    0.45   0
  -2  -6   2    0.33    0.38   0
  -1  -6   2   -0.01    0.35   0
  -1  -6   2    0.13    0.43   0
  -1  -6   2    0.04    0.41   0
  -1  -6   2   -0.01    0.43   0
   0  -6   2    0.59    0.43   0
   0  -6   2    0.53    0.47   0
   0  -6   2    0.57    0.40   0
   0  -6   2    0.62    0.34   0
   1  -6   2    6.21    0.67   0
  -1   6  -2    6.68    0.44   0
   1  -6   2    5.92    0.72   0
   1  -6   2    6.01    0.37   0
   2  -6   2    1.12    0.39   0
  -2   6  -2    1.06    0.39   0
  -3   6  -2    0.21    0.30   0
   3  -6   2    0.38    0.32   0
   4  -6   2    3.88    0.42   0
  -4   6  -2    3.92    0.42   0
  -5   6  -2    0.81    0.64   0
  -5   6  -2    0.79    0.64   0
  -5   6  -2    0.82    0.41   0
   5  -6   2    0.56    0.34   0
   6  -6   2    0.52    0.42   0
  -6   6  -2    0.43    0.35   0
  -6   6  -2    0.52    0.52   0
  -6   6  -2    0.33    0.51   0
  -7   6  -2    0.54    0.50   0
  -7   6  -2    0.65    0.51   0
   7  -6   2    0.46    0.38   0
  -7   6  -2    0.73    0.38   0
  -8   6  -2    0.78    0.52   0
  -8   6  -2    0.48    0.53   0
   8  -6   2    0.52    0.44   0
  -8   6  -2    0.46    0.42   0
  -4  -5   2   -0.24    0.38   0
  -4  -5   2    0.12    0.41   0
  -4  -5   2    0.38    0.51   0
  -4  -5   2    0.32    0.39   0
  -3  -5   2    2.20    0.38   0
  -3  -5   2    2.70    0.47   0
  -3  -5   2    2.28    0.46   0
  -3  -5   2    2.34    0.38   0
  -2  -5   2    0.41    0.44   0
  -2  -5   2    0.37    0.34   0
  -2  -5   2    0.11    0.44   0
  -2  -5   2    0.41    0.40   0
  -1  -5   2    0.88    0.41   0
  -1  -5   2    0.76    0.41   0
  -1  -5   2    0.76    0.30   0
  -1  -5   2    0.75    0.37   0
   0  -5   2    2.65    0.40   0
   0  -5   2    0.15    0.37   0
   0  -5   2    0.11    0.37   0
   1  -5   2   27.96    1.00   0
  -1   5  -2   27.08    0.57   0
   1  -5   2   27.75    0.58   0
   1  -5   2   28.66    1.02   0
  -2   5  -2    1.82    0.38   0
   2  -5   2    1.46    0.37   0
   3  -5   2   -0.02    0.30   0
  -3   5  -2    0.24    0.30   0
  -4   5  -2    0.20    0.36   0
  -4   5  -2    0.20    0.52   0
   4  -5   2    0.13    0.31   0
  -4   5  -2    0.08    0.58   0
  -5   5  -2   16.45    0.43   0
  -5   5  -2   17.72    0.64   0
   5  -5   2   16.07    0.50   0
  -5   5  -2   16.25    0.63   0
  -6   5  -2   35.70    0.54   0
   6  -5   2   33.53    0.52   0
  -6   5  -2   35.71    0.70   0
  -6   5  -2   34.62    0.69   0
   7  -5   2    0.40    0.36   0
  -7   5  -2    0.75    0.36   0
  -7   5  -2    0.40    0.45   0
  -7   5  -2    0.61    0.47   0
  -8   5  -2    2.60    0.43   0
   8  -5   2    2.04    0.43   0
  -8   5  -2    3.00    0.42   0
  -8   5  -2    3.09    0.43   0
  -5  -4   2   -0.14    0.39   0
  -5  -4   2   -0.31    0.41   0
  -5  -4   2    0.08    0.41   0
  -5  -4   2    0.09    0.50   0
  -4  -4   2    0.86    0.44   0
  -4  -4   2    0.67    0.35   0
  -4  -4   2    0.47    0.36   0
  -4  -4   2    0.44    0.37   0
  -3  -4   2    1.98    0.35   0
  -3  -4   2    1.88    0.36   0
  -3  -4   2    1.64    0.42   0
  -2  -4   2    4.69    0.34   0
  -2  -4   2    4.36    0.41   0
  -2  -4   2    4.17    0.35   0
  -1  -4   2   10.62    0.40   0
  -1  -4   2   10.33    0.39   0
  -1  -4   2   10.71    0.46   0
   0  -4   2    0.52    0.37   0
   0   4  -2    0.75    0.39   0
   0  -4   2    0.59    0.38   0
   0  -4   2    0.46    0.42   0
  -1   4  -2   37.87    0.59   0
   1  -4   2   38.67    0.60   0
   1  -4   2   39.66    1.25   0
   1  -4   2   38.01    1.22   0
  -2   4  -2    0.63    0.29   0
   2  -4   2    0.59    0.36   0
  -3   4  -2   24.54    0.93   0
  -3   4  -2   24.88    0.50   0
   3  -4   2   23.84    0.50   0
  -3   4  -2   25.69    0.97   0
  -4   4  -2    0.12    0.30   0
   4  -4   2    0.41    0.30   0
  -4   4  -2    0.33    0.42   0
  -4   4  -2    0.40    0.43   0
   5  -4   2    0.07    0.41   0
  -5   4  -2    0.22    0.40   0
  -5   4  -2   -0.33    0.40   0
  -5   4  -2   -0.03    0.32   0
  -6   4  -2    0.09    0.34   0
  -6   4  -2    0.00    0.34   0
   6  -4   2    0.58    0.35   0
  -6   4  -2    0.38    0.43   0
   7  -4   2    0.12    0.38   0
  -7   4  -2    0.36    0.44   0
  -7   4  -2    0.57    0.37   0
  -7   4  -2    0.87    0.37   0
  -8   4  -2    0.65    0.42   0
  -8   4  -2    0.63    0.49   0
  -8   4  -2    1.30    0.41   0
   8  -4   2    0.46    0.42   0
  -6  -3   2    0.18    0.42   0
  -6  -3   2    0.13    0.43   0
  -6  -3   2    0.37    0.41   0
  -6  -3   2    0.04    0.42   0
  -5  -3   2    0.12    0.37   0
  -5  -3   2    0.44    0.45   0
  -5  -3   2    0.11    0.37   0
  -4  -3   2    0.19    0.41   0
   4   3  -2    0.05    0.42   0
  -4  -3   2   -0.04    0.34   0
  -4  -3   2    0.28    0.33   0
  -3  -3   2   17.15    0.43   0
   3   3  -2   16.34    0.49   0
  -3  -3   2   15.67    0.50   0
  -3  -3   2   15.73    0.45   0
  -2  -3   2    3.29    0.34   0
   2   3  -2    3.59    0.34   0
  -2  -3   2    3.65    0.34   0
  -2  -3   2    3.53    0.35   0
  -1  -3   2    5.12    0.34   0
   1   3  -2    5.44    0.35   0
  -1  -3   2    4.68    0.35   0
  -1  -3   2    4.55    0.41   0
   0   3  -2   65.21    1.02   0
   0   3  -2   64.34    0.75   0
   0  -3   2   66.81    0.77   0
   0  -3   2   62.45    0.98   0
  -1   3  -2   34.61    0.59   0
   1  -3   2   33.52    0.63   0
  -2   3  -2    1.51    0.62   0
   2  -3   2    0.90    0.30   0
  -2   3  -2    1.29    0.36   0
  -2   3  -2    1.07    0.61   0
  -3   3  -2    0.39    0.36   0
   3  -3   2    0.56    0.37   0
  -3   3  -2    0.42    0.36   0
  -3   3  -2    0.43    0.34   0
  -4   3  -2   11.02    0.40   0
  -4   3  -2   11.19    0.47   0
  -4   3  -2   10.49    0.39   0
   4  -3   2   11.00    0.40   0
   5  -3   2   52.65    0.67   0
  -5   3  -2   55.99    0.71   0
  -5   3  -2   53.16    0.70   0
  -5   3  -2   54.55    0.62   0
  -6   3  -2   36.80    0.59   0
  -6   3  -2   39.05    0.63   0
  -6   3  -2   38.43    0.57   0
   6  -3   2   36.61    0.59   0
   7  -3   2    3.90    0.39   0
  -7   3  -2    3.84    0.37   0
  -7   3  -2    3.21    0.37   0
  -7   3  -2    3.49    0.37   0
   8  -3   2    0.99    0.41   0
  -8   3  -2    0.83    0.50   0
  -8   3  -2    1.25    0.50   0
  -8   3  -2    1.12    0.48   0
  -6  -2   2    1.04    0.39   0
  -6  -2   2    0.62    0.47   0
   6   2  -2    0.81    0.40   0
   5   2  -2    0.33    0.35   0
  -5  -2   2    0.35    0.33   0
   5   2  -2    0.32    0.35   0
  -5  -2   2   -0.01    0.36   0
   4   2  -2   -0.02    0.33   0
  -4  -2   2    0.43    0.39   0
  -4  -2   2    0.10    0.33   0
   4   2  -2   -0.03    0.32   0
  -3  -2   2    9.95    0.37   0
   3   2  -2   10.66    0.38   0
   3   2  -2    9.70    0.37   0
  -3  -2   2    9.30    0.39   0
  -2  -2   2    7.70    0.37   0
   2   2  -2    7.85    0.37   0
  -2  -2   2    7.28    0.42   0
  -2  -2   2    7.38    0.41   0
  -1  -2   2   14.91    0.46   0
  -1  -2   2   15.76    0.45   0
  -1  -2   2   15.71    0.44   0
   1   2  -2   15.24    0.47   0
   0  -2   2   56.66    1.09   0
   0  -2   2   59.00    0.85   0
   0   2  -2   56.76    0.80   0
   0   2  -2   58.11    1.09   0
   1  -2   2   15.04    0.51   0
  -1   2  -2   14.68    0.53   0
  -1   2  -2   15.16    1.02   0
   1  -2   2   15.40    1.03   0
  -2   2  -2    0.03    0.39   0
  -2   2  -2   -0.02    0.37   0
  -2   2  -2   -0.07    0.38   0
   2  -2   2   -0.21    0.31   0
   3  -2   2   18.02    0.45   0
  -3   2  -2   17.89    0.45   0
  -3   2  -2   17.88    0.47   0
  -3   2  -2   18.82    0.53   0
   4  -2   2    0.16    0.29   0
  -4   2  -2    0.15    0.30   0
  -4   2  -2    0.00    0.30   0
   5  -2   2   13.33    0.42   0
  -5   2  -2   12.21    0.41   0
  -5   2  -2   13.53    0.41   0
  -5   2  -2   13.52    0.46   0
   6  -2   2    4.49    0.36   0
  -6   2  -2    4.53    0.35   0
  -6   2  -2    4.99    0.43   0
  -6   2  -2    5.54    0.39   0
  -7   2  -2    0.96    0.36   0
  -7   2  -2    1.04    0.45   0
   7  -2   2    0.73    0.36   0
  -7   2  -2    0.77    0.44   0
  -8   2  -2   -0.05    0.41   0
  -8   2  -2    0.41    0.41   0
   8  -2   2    0.49    0.50   0
  -8   2  -2    0.69    0.41   0
   7   1  -2    2.07    0.42   0
  -7  -1   2    2.95    0.41   0
  -7  -1   2    1.67    0.41   0
  -6  -1   2    1.42    0.44   0
   6   1  -2    1.63    0.35   0
   6   1  -2    1.21    0.36   0
  -6  -1   2    1.04    0.35   0
   5   1  -2    0.70    0.31   0
  -5  -1   2    0.65    0.30   0
  -5  -1   2    0.38    0.32   0
   5   1  -2    0.24    0.40   0
   4   1  -2   18.42    0.42   0
   4   1  -2   19.81    0.43   0
  -4  -1   2   18.01    0.44   0
  -4  -1   2   18.43    0.43   0
  -3  -1   2   62.06    0.68   0
   3   1  -2   63.75    0.67   0
  -3  -1   2   65.81    0.67   0
   3   1  -2   66.95    0.67   0
   2   1  -2   20.66    0.48   0
  -2  -1   2   20.55    0.54   0
   2   1  -2   20.68    0.47   0
  -2  -1   2   21.26    0.48   0
  -1  -1   2    2.63    0.34   0
  -1  -1   2    2.55    0.44   0
   1   1  -2    2.61    0.44   0
  -1  -1   2    2.34    0.35   0
   0  -1   2  259.40    2.48   0
   0   1  -2  262.58    2.44   0
   0  -1   2  266.74    1.98   0
   0   1  -2  268.63    1.98   0
   1  -1   2  113.05    1.22   0
   1  -1   2  117.15    1.55   0
  -1   1  -2  116.09    1.56   0
  -1   1  -2  111.55    1.24   0
   2  -1   2    5.67    0.38   0
  -2   1  -2    5.52    0.40   0
  -2   1  -2    6.13    0.40   0
  -2   1  -2    5.63    0.43   0
   3  -1   2   80.04    0.76   0
  -3   1  -2   87.01    0.81   0
  -3   1  -2   75.99    0.77   0
  -3   1  -2   81.78    0.80   0
  -4   1  -2    1.28    0.30   0
  -4   1  -2    1.11    0.31   0
  -4   1  -2    1.77    0.31   0
   4  -1   2    1.26    0.30   0
  -5   1  -2   76.71    0.71   0
  -5   1  -2   71.70    0.67   0
   5  -1   2   74.89    0.74   0
  -5   1  -2   74.94    0.69   0
  -6   1  -2   20.47    0.52   0
  -6   1  -2   20.03    0.46   0
  -6   1  -2   21.61    0.47   0
   6  -1   2   21.25    0.45   0
  -7   1  -2    6.86    0.42   0
   7  -1   2    8.57    0.42   0
  -7   1  -2    8.45    0.42   0
  -7   1  -2    9.04    0.51   0
   8  -1   2    1.63    0.42   0
  -8   1  -2    1.70    0.43   0
  -8   1  -2    0.91    0.55   0
  -8   1  -2    1.38    0.43   0
  -7   0   2    0.60    0.38   0
   7   0  -2    0.27    0.36   0
   7   0  -2    0.42    0.38   0
  -7   0   2    0.28    0.37   0
  -6   0   2    0.13    0.34   0
   6   0  -2    0.51    0.34   0
  -6   0   2    0.35    0.34   0
   6   0  -2    0.43    0.36   0
  -5   0   2    2.83    0.34   0
   5   0  -2    2.83    0.32   0
   5   0  -2    2.79    0.40   0
  -5   0   2    2.94    0.33   0
  -4   0   2   23.54    0.44   0
   4   0  -2   23.06    0.45   0
   4   0  -2   22.97    0.44   0
  -4   0   2   21.87    0.45   0
   3   0  -2   40.24    0.58   0
   3   0  -2   41.77    0.59   0
  -3   0   2   40.47    0.59   0
  -3   0   2   39.83    0.57   0
   2   0  -2    1.14    0.29   0
  -2   0   2    1.13    0.34   0
   2   0  -2    0.87    0.41   0
  -2   0   2    1.20    0.29   0
   1   0  -2    6.28    0.48   0
  -1   0   2    6.40    0.54   0
   1   0  -2    5.88    0.48   0
  -1   0   2    6.30    0.44   0
   0   0  -2    2.64    0.45   0
   0   0   2    2.59    0.44   0
   0   0  -2    2.81    0.58   0
   0   0   2    2.72    0.56   0
  -1   0  -2  434.82    2.42   0
   1   0   2  458.39    2.33   0
  -1   0  -2  438.09    2.29   0
   1   0   2  428.00    2.36   0
   2   0   2   36.09    0.64   0
  -2   0  -2   36.65    0.60   0
  -2   0  -2   36.61    0.64   0
  -2   0  -2   37.83    0.62   0
   3   0   2   11.99    0.40   0
  -3   0  -2   11.76    0.39   0
  -3   0  -2   11.24    0.40   0
  -3   0  -2   12.05    0.38   0
  -4   0  -2    0.29    0.31   0
   4   0   2    0.38    0.32   0
  -4   0  -2    0.84    0.29   0
  -4   0  -2    0.55    0.29   0
   5   0   2    5.72    0.40   0
  -5   0  -2    6.38    0.37   0
  -5   0  -2    5.84    0.36   0
  -5   0  -2    5.43    0.38   0
  -6   0  -2    2.14    0.36   0
   6   0   2    2.28    0.37   0
  -6   0  -2    1.92    0.37   0
  -6   0  -2    2.30    0.37   0
   7   0   2    1.42    0.41   0
  -7   0  -2    1.44    0.40   0
  -7   0  -2    1.83    0.49   0
  -7   0  -2    1.66    0.41   0
  -8   1   2    4.47    0.45   0
  -8   1   2    3.70    0.53   0
   8  -1  -2    3.74    0.45   0
   8  -1  -2    4.42    0.52   0
  -7   1   2   -0.26    0.35   0
  -7   1   2    0.39    0.35   0
   7  -1  -2    0.11    0.34   0
   7  -1  -2    0.42    0.36   0
  -6   1   2   -0.07    0.40   0
   6  -1  -2    0.40    0.33   0
   6  -1  -2    0.10    0.33   0
  -6   1   2    0.58    0.33   0
   5  -1  -2    1.84    0.33   0
  -5   1   2    1.41    0.32   0
   5  -1  -2    1.64    0.32   0
  -5   1   2    1.95    0.35   0
   4  -1  -2   42.42    0.57   0
   4  -1  -2   39.40    0.60   0
  -4   1   2   42.94    0.57   0
  -4   1   2   41.94    0.57   0
  -3   1   2   57.34    0.69   0
  -3   1   2   60.04    0.68   0
   3  -1  -2   58.10    0.69   0
   3  -1  -2   59.37    0.74   0
  -2   1   2   28.63    0.62   0
   2  -1  -2   28.96    0.73   0
   2  -1  -2   28.30    0.62   0
  -2   1   2   27.99    0.66   0
  -1   1   2  269.38    2.06   0
   1  -1  -2  278.69    2.86   0
   1  -1  -2  267.38    2.10   0
  -1   1   2  263.55    2.81   0
   0   1   2  478.96    2.60   0
   0   1   2  464.68    4.03   0
   0  -1  -2  459.00    2.55   0
   0  -1  -2  447.01    4.06   0
  -1  -1  -2   13.51    0.54   0
  -1  -1  -2   13.52    0.50   0
   1   1   2   13.56    0.45   0
   1   1   2   13.74    0.60   0
  -2  -1  -2    2.47    0.37   0
   2   1   2    2.35    0.34   0
  -2  -1  -2    2.21    0.31   0
  -2  -1  -2    2.01    0.33   0
  -3  -1  -2   11.65    0.38   0
  -3  -1  -2   12.15    0.38   0
  -3  -1  -2   11.64    0.48   0
   3   1   2   11.75    0.41   0
   4   1   2    7.29    0.38   0
  -4  -1  -2    7.40    0.37   0
  -4  -1  -2    6.52    0.38   0
  -4  -1  -2    6.35    0.36   0
  -5  -1  -2   60.88    0.64   0
  -5  -1  -2   58.30    0.63   0
   5   1   2   61.57    0.64   0
  -5  -1  -2   59.55    0.64   0
  -6  -1  -2   -0.02    0.44   0
  -6  -1  -2    0.33    0.38   0
  -6  -1  -2    0.51    0.36   0
   6   1   2    0.15    0.38   0
  -7  -1  -2    2.26    0.44   0
  -7  -1  -2    2.94    0.43   0
   7   1   2    2.83    0.44   0
  -7  -1  -2    2.56    0.42   0
   8  -2  -2    0.27    0.50   0
  -8   2   2    0.63    0.40   0
   8  -2  -2    0.33    0.50   0
  -8   2   2    0.44    0.40   0
   7  -2  -2    1.71    0.46   0
  -7   2   2    1.57    0.38   0
   7  -2  -2    1.59    0.46   0
  -7   2   2    1.48    0.46   0
  -6   2   2    0.70    0.34   0
  -6   2   2    0.55    0.34   0
   6  -2  -2    0.85    0.33   0
   6  -2  -2    0.56    0.41   0
  -5   2   2    0.59    0.33   0
  -5   2   2    0.14    0.35   0
   5  -2  -2    0.27    0.34   0
   5  -2  -2    0.28    0.29   0
   4  -2  -2    7.99    0.38   0
  -4   2   2    7.34    0.37   0
   4  -2  -2    8.27    0.37   0
  -4   2   2    7.79    0.46   0
  -3   2   2   76.86    0.83   0
  -3   2   2   81.74    0.88   0
   3  -2  -2   78.86    0.87   0
   3  -2  -2   80.60    0.85   0
  -2   2   2   20.45    0.57   0
   2  -2  -2   20.32    0.61   0
   2  -2  -2   20.41    0.68   0
  -2   2   2   20.05    0.68   0
  -1   2   2   70.39    1.58   0
   1  -2  -2   69.29    1.55   0
   1  -2  -2   67.88    1.05   0
  -1   2   2   68.98    1.07   0
   0   2   2    2.32    0.35   0
   0  -2  -2    2.11    0.46   0
   0  -2  -2    2.25    0.35   0
   0  -2  -2    2.00    0.55   0
  -1  -2  -2   57.31    0.78   0
   1   2   2   62.29    0.83   0
  -1  -2  -2   58.41    0.71   0
  -1  -2  -2   58.38    0.73   0
  -2  -2  -2    7.02    0.39   0
  -2  -2  -2    8.29    0.42   0
  -2  -2  -2    8.36    0.37   0
   2   2   2    8.02    0.44   0
  -3  -2  -2    2.52    0.33   0
  -3  -2  -2    3.31    0.32   0
  -3  -2  -2    3.08    0.33   0
   3   2   2    2.91    0.33   0
  -4  -2  -2    6.33    0.38   0
   4   2   2    6.96    0.46   0
  -4  -2  -2    6.84    0.38   0
  -4  -2  -2    6.44    0.39   0
  -5  -2  -2    0.42    0.34   0
   5   2   2    0.35    0.45   0
  -5  -2  -2    0.31    0.36   0
  -5  -2  -2    0.45    0.46   0
  -6  -2  -2    2.23    0.40   0
   6   2   2    2.20    0.42   0
  -6  -2  -2    1.73    0.40   0
  -6  -2  -2    1.34    0.51   0
  -8   3   2    3.84    0.41   0
   8  -3  -2    3.45    0.41   0
   8  -3  -2    3.04    0.42   0
  -8   3   2    3.35    0.42   0
   7  -3  -2    1.22    0.38   0
  -7   3   2    0.70    0.34   0
  -7   3   2    0.52    0.46   0
   7  -3  -2    1.26    0.45   0
  -6   3   2    2.46    0.36   0
  -6   3   2    1.86    0.40   0
   6  -3  -2    1.89    0.33   0
   6  -3  -2    1.99    0.43   0
  -5   3   2    4.94    0.34   0
  -5   3   2    4.71    0.35   0
   5  -3  -2    5.02    0.35   0
   5  -3  -2    5.45    0.35   0
  -4   3   2   99.53    0.93   0
  -4   3   2   96.81    0.89   0
   4  -3  -2  101.07    0.88   0
   4  -3  -2   99.19    0.93   0
   3  -3  -2    8.67    0.45   0
   3  -3  -2    8.40    0.46   0
  -3   3   2    8.95    0.45   0
  -3   3   2    8.62    0.45   0
  -2   3   2    4.40    0.44   0
  -2   3   2    4.32    0.43   0
   2  -3  -2    4.38    0.44   0
   2  -3  -2    4.27    0.43   0
   1  -3  -2  192.78    1.61   0
  -1   3   2  198.63    1.90   0
  -1   3   2  201.37    1.61   0
   1  -3  -2  202.32    1.91   0
   0  -3  -2   19.58    0.59   0
   0  -3  -2   19.96    0.61   0
   0  -3  -2   20.04    0.54   0
   0   3   2   20.21    0.55   0
  -1  -3  -2   10.81    0.48   0
  -1  -3  -2   10.28    0.46   0
  -1  -3  -2   11.02    0.40   0
  -1  -3  -2   11.24    0.41   0
  -2  -3  -2    6.60    0.37   0
   2   3   2    6.24    0.42   0
  -2  -3  -2    6.45    0.40   0
  -2  -3  -2    6.62    0.34   0
  -3  -3  -2    4.05    0.35   0
  -3  -3  -2    5.12    0.36   0
   3   3   2    4.48    0.42   0
  -3  -3  -2    5.09    0.37   0
   4   3   2    3.31    0.46   0
  -4  -3  -2    2.91    0.38   0
  -4  -3  -2    2.67    0.38   0
  -4  -3  -2    3.47    0.46   0
  -5  -3  -2   12.01    0.49   0
  -5  -3  -2   12.70    0.48   0
  -5  -3  -2   11.44    0.47   0
   5   3   2   12.04    0.55   0
   8  -4  -2    0.24    0.40   0
  -8   4   2    0.03    0.40   0
   8  -4  -2    0.05    0.48   0
  -8   4   2    0.30    0.39   0
  -7   4   2    0.14    0.43   0
  -7   4   2    0.17    0.34   0
   7  -4  -2    0.32    0.42   0
   7  -4  -2   -0.03    0.43   0
  -6   4   2    0.96    0.40   0
   6  -4  -2    1.09    0.40   0
   6  -4  -2    1.03    0.34   0
  -6   4   2    0.96    0.39   0
   5  -4  -2    0.20    0.32   0
  -5   4   2    0.21    0.32   0
   5  -4  -2    0.04    0.31   0
  -5   4   2   -0.03    0.31   0
  -4   4   2   16.03    0.51   0
  -4   4   2   15.77    0.55   0
   4  -4  -2   15.47    0.52   0
   4  -4  -2   15.96    0.51   0
   3  -4  -2   40.42    0.72   0
  -3   4   2   44.31    0.75   0
   3  -4  -2   42.25    0.84   0
  -3   4   2   43.68    0.84   0
   2  -4  -2   20.75    0.67   0
   2  -4  -2   22.46    0.63   0
  -2   4   2   22.24    0.68   0
  -2   4   2   21.08    0.65   0
  -1   4   2    0.40    0.41   0
   1  -4  -2    0.08    0.36   0
   1  -4  -2    0.27    0.35   0
  -1   4   2    0.17    0.37   0
   0  -4  -2    3.39    0.41   0
   0  -4  -2    3.43    0.40   0
   0  -4  -2    3.76    0.40   0
   0  -4  -2    3.66    0.42   0
  -1  -4  -2   28.10    0.60   0
  -1  -4  -2   28.65    0.57   0
  -1  -4  -2   28.67    0.57   0
  -1  -4  -2   28.88    0.62   0
  -2  -4  -2    2.07    0.39   0
  -2  -4  -2    2.28    0.30   0
  -2  -4  -2    1.98    0.35   0
  -2  -4  -2    2.19    0.36   0
  -3  -4  -2    0.29    0.34   0
  -3  -4  -2    0.18    0.34   0
  -3  -4  -2    0.10    0.45   0
  -3  -4  -2    0.52    0.33   0
  -4  -4  -2    1.18    0.38   0
  -4  -4  -2    0.71    0.39   0
  -4  -4  -2    1.21    0.38   0
  -4  -4  -2    1.27    0.38   0
  -5  -4  -2    0.51    0.44   0
  -5  -4  -2    0.70    0.53   0
  -5  -4  -2    0.49    0.43   0
  -5  -4  -2    0.44    0.45   0
   8  -5  -2    1.45    0.40   0
  -8   5   2    1.29    0.49   0
   8  -5  -2    1.83    0.40   0
  -8   5   2    1.93    0.50   0
   7  -5  -2    0.67    0.36   0
  -7   5   2    0.31    0.45   0
  -7   5   2    0.20    0.36   0
   7  -5  -2    0.42    0.37   0
   6  -5  -2    0.15    0.36   0
  -6   5   2    0.23    0.41   0
  -6   5   2    0.38    0.42   0
   6  -5  -2    0.20    0.42   0
   5  -5  -2   17.62    0.54   0
   5  -5  -2   17.21    0.59   0
  -5   5   2   17.22    0.59   0
  -5   5   2   17.79    0.53   0
   4  -5  -2   16.61    0.61   0
   4  -5  -2   16.23    0.53   0
  -4   5   2   15.84    0.62   0
  -4   5   2   17.17    0.54   0
  -3   5   2    1.38    0.48   0
   3  -5  -2    1.54    0.45   0
  -3   5   2    1.27    0.44   0
   3  -5  -2    1.27    0.47   0
   2  -5  -2    5.27    0.48   0
  -2   5   2    4.98    0.48   0
  -2   5   2    5.29    0.52   0
   2  -5  -2    5.01    0.51   0
   1  -5  -2   71.94    0.93   0
   1  -5  -2   69.00    0.91   0
   1  -5  -2   70.26    0.95   0
   1  -5  -2   68.98    0.91   0
   0  -5  -2    0.34    0.41   0
   0  -5  -2    0.15    0.40   0
   0  -5  -2    0.56    0.40   0
   0  -5  -2    0.61    0.39   0
  -1  -5  -2    0.53    0.39   0
  -1  -5  -2    0.13    0.42   0
  -1  -5  -2    0.25    0.40   0
  -1  -5  -2    0.18    0.39   0
  -2  -5  -2    0.61    0.46   0
  -2  -5  -2    0.72    0.41   0
  -2  -5  -2    0.40    0.35   0
  -2  -5  -2    0.65    0.44   0
  -3  -5  -2    0.31    0.37   0
  -3  -5  -2    0.62    0.48   0
  -3  -5  -2   -0.00    0.38   0
  -3  -5  -2    0.53    0.36   0
  -4  -5  -2    3.01    0.55   0
  -4  -5  -2    2.21    0.44   0
  -4  -5  -2    3.72    0.48   0
  -4  -5  -2    3.90    0.53   0
  -8   6   2    0.19    0.51   0
   8  -6  -2   -0.10    0.49   0
   8  -6  -2   -0.15    0.51   0
  -8   6   2    0.09    0.41   0
   7  -6  -2    1.76    0.49   0
  -7   6   2    1.71    0.48   0
   7  -6  -2    1.88    0.49   0
  -7   6   2    1.99    0.42   0
   6  -6  -2    0.12    0.45   0
  -6   6   2    0.28    0.36   0
   6  -6  -2   -0.00    0.44   0
  -6   6   2    0.29    0.44   0
   5  -6  -2    1.60    0.52   0
   5  -6  -2    1.55    0.44   0
  -5   6   2    1.51    0.57   0
  -5   6   2    1.78    0.42   0
   4  -6  -2    1.44    0.41   0
  -4   6   2    1.23    0.61   0
  -4   6   2    1.07    0.40   0
   4  -6  -2    0.96    0.55   0
   3  -6  -2    3.52    0.58   0
  -3   6   2    4.03    0.63   0
  -3   6   2    3.71    0.49   0
   3  -6  -2    3.49    0.50   0
   2  -6  -2    8.08    0.60   0
   2  -6  -2    7.60    0.48   0
   2  -6  -2    8.37    0.66   0
  -2   6   2    8.05    0.55   0
   1  -6  -2    0.70    0.39   0
   1  -6  -2    0.90    0.40   0
   1  -6  -2    0.80    0.40   0
   1  -6  -2    1.05    0.48   0
   0  -6  -2    5.11    0.48   0
   0  -6  -2    5.07    0.46   0
   0  -6  -2    4.94    0.47   0
   0  -6  -2    5.37    0.47   0
  -1  -6  -2    0.79    0.46   0
  -1  -6  -2    0.65    0.44   0
  -1  -6  -2    0.52    0.37   0
  -1  -6  -2    0.54    0.44   0
  -2  -6  -2    0.24    0.40   0
  -2  -6  -2   -0.27    0.46   0
  -2  -6  -2   -0.01    0.39   0
  -2  -6  -2    0.52    0.46   0
  -3  -6  -2    0.38    0.41   0
  -3  -6  -2    0.08    0.41   0
  -3  -6  -2    0.23    0.53   0
  -3  -6  -2    0.28    0.43   0
  -8   7   2    0.76    0.56   0
   8  -7  -2    0.73    0.45   0
  -8   7   2    0.84    0.54   0
  -7   7   2    1.25    0.58   0
  -7   7   2    1.26    0.50   0
   7  -7  -2    1.49    0.51   0
   7  -7  -2    1.31    0.59   0
   6  -7  -2    0.53    0.48   0
   6  -7  -2    0.19    0.60   0
  -6   7   2    0.21    0.46   0
  -6   7   2    0.15    0.60   0
  -5   7   2    6.86    0.86   0
   5  -7  -2    6.56    0.81   0
  -5   7   2    6.95    0.50   0
   5  -7  -2    6.43    0.51   0
   4  -7  -2    3.90    0.49   0
  -4   7   2    4.12    0.55   0
   3  -7  -2    0.30    0.45   0
  -3   7   2    0.31    0.46   0
   3  -7  -2    0.36    0.77   0
   3  -7  -2    0.20    0.77   0
   2  -7  -2   10.11    0.71   0
   2  -7  -2   10.34    0.55   0
   2  -7  -2    9.98    0.70   0
   2  -7  -2    9.54    0.56   0
   1  -7  -2    5.02    0.58   0
   1  -7  -2    5.05    0.50   0
   1  -7  -2    5.13    0.56   0
   1  -7  -2    4.87    0.56   0
   0  -7  -2    0.24    0.46   0
   0  -7  -2    0.14    0.45   0
   0  -7  -2   -0.01    0.51   0
   0  -7  -2    0.01    0.44   0
  -1  -7  -2    0.31    0.50   0
  -1  -7  -2    0.48    0.51   0
  -1  -7  -2   -0.13    0.41   0
  -1  -7  -2    0.36    0.50   0
  -7   8   2    0.85    0.84   0
  -7   8   2    0.71    0.53   0
  -7   8   2    0.97    0.84   0
   7  -8  -2    0.69    0.44   0
  -6   8   2   -0.00    0.51   0
   6  -8  -2    0.09    0.51   0
   5  -8  -2    0.41    0.57   0
  -5   8   2    0.04    0.57   0
  -4   8   2    0.56    0.51   0
   4  -8  -2    0.58    0.60   0
   3  -8  -2    0.20    0.58   0
   2  -8  -2    2.37    0.78   0
   2  -8  -2    2.48    0.77   0
   2  -8  -2    2.83    0.53   0
   2  -8  -2    2.55    0.60   0
   1  -8  -2    0.16    0.59   0
   1  -8  -2    0.41    0.60   0
   1  -8  -2    0.24    0.59   0
   1  -8  -2    0.22    0.58   0
   0  -8  -2    0.57    0.52   0
   0  -8  -2    0.87    0.54   0
   0  -8  -2    0.53    0.62   0
   0  -8  -2    0.55    0.54   0
   5  -9  -2    1.67    0.67   0
  -5   9   2    1.77    0.58   0
   4  -9  -2    0.46    0.63   0
  -4   9   2    0.32    0.62   0
   3  -9  -2    0.08    0.63   0
   3  -9  -2    0.05    0.63   0
   2  -9   3   -0.16    0.57   0
   3  -9   3    0.26    0.51   0
  -3   9  -3    0.02    0.43   0
   4  -9   3   -0.04    0.43   0
  -4   9  -3    0.30    0.51   0
   5  -9   3    0.32    0.53   0
  -5   9  -3    0.12    0.43   0
   0  -8   3   -0.03    0.69   0
   0  -8   3    0.02    0.69   0
   0  -8   3    0.23    0.52   0
   0  -8   3   -0.08    0.51   0
   1  -8   3    0.17    0.48   0
   1  -8   3    0.09    0.48   0
  -2   8  -3    0.14    0.47   0
   2  -8   3    0.05    0.38   0
  -3   8  -3    0.35    0.40   0
   3  -8   3    0.26    0.44   0
  -4   8  -3    1.84    0.40   0
   4  -8   3    1.86    0.39   0
  -5   8  -3    0.91    0.40   0
   5  -8   3    0.60    0.39   0
   6  -8   3    4.90    0.46   0
  -6   8  -3    4.94    0.54   0
   7  -8   3    0.37    0.54   0
  -7   8  -3    0.82    0.42   0
  -2  -7   3    1.84    0.54   0
  -2  -7   3    2.12    0.43   0
  -2  -7   3    2.17    0.55   0
  -2  -7   3    1.98    0.53   0
  -1  -7   3    1.97    0.58   0
  -1  -7   3    1.94    0.40   0
  -1  -7   3    1.50    0.58   0
  -1  -7   3    1.23    0.41   0
   0  -7   3    0.30    0.53   0
   0  -7   3    0.09    0.53   0
   0  -7   3    0.17    0.36   0
   0  -7   3    0.32    0.36   0
   1  -7   3    0.62    0.44   0
   1  -7   3    0.44    0.81   0
  -1   7  -3    0.32    0.44   0
   1  -7   3    0.37    0.78   0
   2  -7   3    1.41    0.41   0
  -2   7  -3    0.85    0.36   0
   3  -7   3    1.91    0.43   0
  -3   7  -3    1.52    0.46   0
   4  -7   3    0.78    0.36   0
  -4   7  -3    1.13    0.45   0
   5  -7   3    0.85    0.46   0
  -5   7  -3    1.48    0.46   0
   6  -7   3    7.30    0.43   0
  -6   7  -3    7.14    0.44   0
  -7   7  -3    0.57    0.67   0
  -7   7  -3    0.59    0.40   0
  -7   7  -3    0.53    0.67   0
   7  -7   3    0.39    0.42   0
  -3  -6   3    0.89    0.51   0
  -3  -6   3    0.99    0.42   0
  -3  -6   3    1.20    0.50   0
  -3  -6   3    0.77    0.41   0
  -2  -6   3    2.53    0.48   0
  -2  -6   3    2.61    0.41   0
  -2  -6   3    2.46    0.39   0
  -2  -6   3    2.93    0.39   0
  -1  -6   3    0.20    0.43   0
  -1  -6   3    0.03    0.44   0
  -1  -6   3   -0.05    0.35   0
  -1  -6   3    0.27    0.31   0
   0  -6   3    4.52    0.45   0
   0  -6   3    4.46    0.54   0
   0  -6   3    3.74    0.47   0
   1  -6   3    0.33    0.39   0
   1  -6   3    0.08    0.62   0
   1  -6   3    0.05    0.67   0
  -1   6  -3    0.28    0.39   0
  -2   6  -3    0.20    0.30   0
   2  -6   3   -0.05    0.30   0
  -3   6  -3    0.28    0.30   0
   3  -6   3    0.39    0.32   0
   4  -6   3    5.21    0.43   0
  -4   6  -3    6.44    0.36   0
  -5   6  -3    6.92    0.39   0
  -5   6  -3    6.72    0.76   0
   5  -6   3    6.56    0.40   0
  -5   6  -3    7.13    0.80   0
   6  -6   3   12.63    0.51   0
  -6   6  -3   13.81    0.66   0
  -6   6  -3   13.20    0.45   0
  -6   6  -3   13.64    0.71   0
  -7   6  -3    0.42    0.55   0
  -7   6  -3    0.51    0.46   0
   7  -6   3    0.42    0.37   0
  -7   6  -3    0.06    0.45   0
  -8   6  -3    0.12    0.53   0
   8  -6   3    0.45    0.41   0
  -8   6  -3    0.18    0.53   0
  -8   6  -3    0.43    0.50   0
  -4  -5   3   -0.18    0.50   0
  -4  -5   3    0.53    0.42   0
  -4  -5   3    0.10    0.46   0
  -4  -5   3    0.17    0.39   0
  -3  -5   3    1.05    0.37   0
  -3  -5   3    1.49    0.46   0
  -3  -5   3    0.98    0.37   0
  -3  -5   3    1.16    0.38   0
  -2  -5   3   26.33    0.57   0
  -2  -5   3   25.10    0.59   0
  -2  -5   3   25.27    0.50   0
  -2  -5   3   24.88    0.54   0
  -1  -5   3    3.81    0.44   0
  -1  -5   3    4.16    0.35   0
  -1  -5   3    4.01    0.38   0
  -1  -5   3    3.79    0.35   0
   0  -5   3    1.15    0.43   0
   0  -5   3    1.20    0.30   0
   0   5  -3    0.78    0.31   0
   0  -5   3    1.03    0.41   0
   1  -5   3    0.04    0.63   0
   1  -5   3    0.05    0.62   0
   1  -5   3    0.18    0.37   0
  -1   5  -3    0.06    0.37   0
   2  -5   3    0.03    0.30   0
  -2   5  -3    0.12    0.30   0
   3  -5   3    5.43    0.35   0
  -3   5  -3    6.06    0.34   0
   4  -5   3    2.71    0.34   0
  -4   5  -3    3.35    0.62   0
  -4   5  -3    3.33    0.63   0
  -4   5  -3    3.12    0.32   0
   5  -5   3   15.06    0.44   0
  -5   5  -3   15.59    0.43   0
  -5   5  -3   15.35    0.63   0
  -5   5  -3   15.22    0.65   0
   6  -5   3    7.83    0.41   0
  -6   5  -3    8.89    0.53   0
  -6   5  -3    8.79    0.53   0
  -6   5  -3    8.55    0.41   0
  -7   5  -3    0.25    0.46   0
   7  -5   3    0.29    0.37   0
  -7   5  -3   -0.16    0.38   0
  -7   5  -3    0.33    0.38   0
  -8   5  -3    0.91    0.53   0
  -8   5  -3    1.19    0.53   0
  -8   5  -3    1.61    0.41   0
   8  -5   3    1.22    0.41   0
  -5  -4   3    0.01    0.41   0
  -5  -4   3    0.03    0.40   0
  -5  -4   3    0.24    0.42   0
  -5  -4   3    0.12    0.41   0
  -4  -4   3    0.44    0.36   0
  -4  -4   3    0.43    0.37   0
  -4  -4   3    0.59    0.36   0
  -3  -4   3    5.43    0.37   0
  -3  -4   3    5.08    0.36   0
   3   4  -3    5.14    0.37   0
  -3  -4   3    8.16    0.39   0
  -2  -4   3   15.91    0.50   0
   2   4  -3   14.52    0.49   0
  -2  -4   3   15.75    0.46   0
  -2  -4   3   15.46    0.49   0
  -1  -4   3    0.20    0.29   0
  -1  -4   3    0.11    0.30   0
  -1  -4   3    0.34    0.31   0
   1   4  -3    0.08    0.37   0
   0   4  -3   16.35    0.44   0
   0   4  -3   15.54    0.60   0
   0  -4   3   16.18    0.50   0
   0  -4   3   15.44    0.60   0
   1  -4   3    0.13    0.60   0
  -1   4  -3    0.28    0.36   0
   1  -4   3    0.23    0.30   0
   2  -4   3    4.67    0.40   0
  -2   4  -3    4.95    0.39   0
   3  -4   3   16.25    0.44   0
  -3   4  -3   17.45    0.80   0
  -3   4  -3   16.95    0.50   0
  -3   4  -3   17.60    0.81   0
  -4   4  -3    9.93    0.52   0
  -4   4  -3    9.87    0.48   0
   4  -4   3    9.49    0.38   0
  -4   4  -3   10.09    0.38   0
  -5   4  -3   16.46    0.54   0
   5  -4   3   15.62    0.44   0
  -5   4  -3   15.68    0.54   0
  -5   4  -3   15.98    0.43   0
   6  -4   3   21.11    0.46   0
  -6   4  -3   21.93    0.57   0
  -6   4  -3   23.55    0.52   0
  -6   4  -3   22.51    0.47   0
  -7   4  -3    1.51    0.46   0
  -7   4  -3    2.14    0.38   0
  -7   4  -3    2.02    0.46   0
   7  -4   3    2.44    0.38   0
   8  -4   3    0.20    0.51   0
  -8   4  -3   -0.25    0.40   0
  -8   4  -3    0.13    0.40   0
  -8   4  -3    0.26    0.40   0
  -6  -3   3    0.77    0.44   0
  -6  -3   3    0.60    0.53   0
  -6  -3   3    0.73    0.43   0
   5   3  -3    0.38    0.36   0
  -5  -3   3    0.35    0.44   0
  -5  -3   3    0.09    0.37   0
  -5  -3   3    0.53    0.37   0
  -4  -3   3    1.43    0.35   0
  -4  -3   3    1.70    0.40   0
  -4  -3   3    1.66    0.43   0
   4   3  -3    1.68    0.41   0
  -3  -3   3   33.53    0.54   0
   3   3  -3   36.64    0.54   0
  -3  -3   3   35.95    0.54   0
  -3  -3   3   34.03    0.58   0
  -2  -3   3  100.86    0.85   0
   2   3  -3  100.28    0.89   0
  -2  -3   3  100.46    0.83   0
  -2  -3   3   99.20    0.80   0
  -1  -3   3    0.69    0.30   0
  -1  -3   3    0.68    0.36   0
   1   3  -3    0.84    0.30   0
  -1  -3   3    0.65    0.31   0
   0  -3   3   50.35    0.65   0
   0   3  -3   48.93    0.86   0
   0   3  -3   48.60    0.69   0
   0  -3   3   46.96    0.86   0
  -1   3  -3    0.54    0.29   0
  -1   3  -3    0.67    0.57   0
   1  -3   3    0.53    0.30   0
   1  -3   3    0.56    0.57   0
  -2   3  -3    0.90    0.30   0
  -2   3  -3    0.84    0.46   0
  -2   3  -3    0.79    0.46   0
   2  -3   3    1.06    0.37   0
   3  -3   3   33.33    0.54   0
  -3   3  -3   34.63    0.58   0
  -3   3  -3   34.85    0.72   0
  -3   3  -3   34.71    0.73   0
  -4   3  -3    1.75    0.36   0
  -4   3  -3    1.55    0.31   0
  -4   3  -3    1.81    0.33   0
   4  -3   3    1.53    0.38   0
  -5   3  -3   10.47    0.40   0
  -5   3  -3   10.36    0.47   0
   5  -3   3    9.98    0.40   0
  -5   3  -3    9.90    0.39   0
  -6   3  -3    9.31    0.43   0
   6  -3   3    8.67    0.39   0
  -6   3  -3    9.14    0.41   0
  -6   3  -3    9.33    0.39   0
  -7   3  -3    0.28    0.35   0
   7  -3   3    0.44    0.34   0
  -7   3  -3   -0.04    0.36   0
  -7   3  -3    0.02    0.36   0
   8  -3   3    3.18    0.52   0
  -8   3  -3    3.37    0.41   0
  -8   3  -3    3.23    0.44   0
  -8   3  -3    2.82    0.53   0
   6   2  -3    1.52    0.39   0
  -6  -2   3    1.72    0.41   0
  -6  -2   3    1.34    0.40   0
   5   2  -3    2.25    0.36   0
  -5  -2   3    2.28    0.38   0
  -5  -2   3    2.11    0.35   0
   4   2  -3    1.10    0.33   0
  -4  -2   3    0.70    0.33   0
  -4  -2   3    0.78    0.32   0
  -3  -2   3  100.82    0.79   0
  -3  -2   3  105.23    0.80   0
   3   2  -3  110.00    0.81   0
  -3  -2   3  106.17    0.82   0
   2   2  -3    2.40    0.31   0
  -2  -2   3    2.10    0.31   0
  -2  -2   3    2.46    0.31   0
  -2  -2   3    2.24    0.32   0
   1   2  -3    6.56    0.37   0
  -1  -2   3    6.71    0.36   0
  -1  -2   3    6.67    0.42   0
   0   2  -3  217.53    1.84   0
   0  -2   3  220.08    1.41   0
   0  -2   3  212.30    1.84   0
   0   2  -3  212.71    1.35   0
   1  -2   3    1.98    0.48   0
   1  -2   3    1.88    0.32   0
  -1   2  -3    2.03    0.32   0
  -1   2  -3    1.81    0.49   0
  -2   2  -3    1.65    0.39   0
   2  -2   3    1.73    0.31   0
  -2   2  -3    1.66    0.31   0
  -3   2  -3    3.74    0.40   0
   3  -2   3    3.72    0.40   0
  -3   2  -3    4.01    0.34   0
  -3   2  -3    3.38    0.33   0
  -4   2  -3   16.76    0.43   0
   4  -2   3   15.14    0.40   0
  -4   2  -3   16.74    0.43   0
  -4   2  -3   16.01    0.45   0
  -5   2  -3   51.96    0.64   0
   5  -2   3   54.43    0.60   0
  -5   2  -3   54.71    0.68   0
  -5   2  -3   52.91    0.62   0
   6  -2   3   11.73    0.41   0
  -6   2  -3   11.55    0.42   0
  -6   2  -3   11.54    0.41   0
  -6   2  -3   12.65    0.49   0
   7  -2   3    1.98    0.38   0
  -7   2  -3    1.84    0.38   0
  -7   2  -3    1.94    0.38   0
  -7   2  -3    1.78    0.37   0
   8  -2   3    0.26    0.41   0
  -8   2  -3    0.17    0.50   0
  -8   2  -3    0.12    0.40   0
  -8   2  -3    0.00    0.41   0
  -7  -1   3    0.38    0.42   0
  -7  -1   3    0.78    0.40   0
   7   1  -3    0.73    0.49   0
   7   1  -3    0.25    0.48   0
   6   1  -3    0.33    0.35   0
  -6  -1   3    0.17    0.34   0
   6   1  -3    0.03    0.34   0
  -6  -1   3    0.07    0.35   0
  -5  -1   3    2.13    0.34   0
   5   1  -3    2.23    0.39   0
   5   1  -3    2.13    0.32   0
  -5  -1   3    2.31    0.30   0
  -4  -1   3    6.29    0.35   0
   4   1  -3    6.12    0.34   0
  -4  -1   3    6.01    0.36   0
   4   1  -3    6.29    0.37   0
   3   1  -3  139.75    0.92   0
  -3  -1   3  128.03    0.90   0
   3   1  -3  129.35    0.93   0
  -3  -1   3  129.37    0.94   0
  -2  -1   3  324.11    1.51   0
   2   1  -3  328.27    1.54   0
  -2  -1   3  338.50    1.53   0
   1   1  -3    0.93    0.33   0
  -1  -1   3    0.76    0.41   0
  -1  -1   3    0.97    0.37   0
   0   1  -3   45.15    0.78   0
   0  -1   3   44.27    0.78   0
   0   1  -3   44.45    0.94   0
   0  -1   3   44.53    0.91   0
   1  -1   3    0.81    0.35   0
  -1   1  -3    0.34    0.31   0
   1  -1   3    0.60    0.32   0
  -1   1  -3    3.12    0.47   0
  -2   1  -3   75.77    0.82   0
  -2   1  -3   78.78    0.88   0
   2  -1   3   72.00    0.84   0
   3  -1   3    0.67    0.31   0
  -3   1  -3    0.62    0.36   0
  -3   1  -3    0.69    0.32   0
  -3   1  -3    0.89    0.30   0
  -4   1  -3    0.41    0.36   0
  -4   1  -3    0.46    0.36   0
   4  -1   3    0.69    0.29   0
  -4   1  -3    0.21    0.30   0
   5  -1   3    9.17    0.40   0
  -5   1  -3    8.79    0.39   0
  -5   1  -3    9.52    0.39   0
  -5   1  -3    9.91    0.40   0
  -6   1  -3    5.06    0.45   0
   6  -1   3    5.27    0.37   0
  -6   1  -3    5.06    0.39   0
  -6   1  -3    5.41    0.38   0
  -7   1  -3    1.99    0.40   0
  -7   1  -3    2.31    0.40   0
   7  -1   3    1.66    0.47   0
  -7   1  -3    1.79    0.40   0
   7   0  -3    1.77    0.37   0
   7   0  -3    2.24    0.39   0
  -7   0   3    1.92    0.39   0
  -7   0   3    2.27    0.48   0
  -6   0   3    4.92    0.39   0
   6   0  -3    5.31    0.39   0
  -6   0   3    5.06    0.38   0
   6   0  -3    5.24    0.38   0
  -5   0   3    0.57    0.37   0
   5   0  -3    0.91    0.33   0
   5   0  -3    0.54    0.30   0
  -5   0   3    0.45    0.34   0
  -4   0   3   -0.07    0.30   0
   4   0  -3    0.27    0.30   0
   4   0  -3    0.01    0.27   0
  -4   0   3    0.12    0.33   0
   3   0  -3  227.15    1.20   0
   3   0  -3  209.37    1.17   0
  -3   0   3  217.16    1.20   0
  -3   0   3  217.12    1.18   0
  -2   0   3    4.07    0.38   0
   2   0  -3    4.67    0.38   0
   2   0  -3    4.47    0.38   0
  -2   0   3    4.50    0.34   0
  -1   0   3   31.68    0.67   0
  -1   0   3   33.32    0.81   0
  -1   0   3   33.36    0.76   0
   1   0  -3   30.67    0.65   0
   0   0  -3    1.22    0.43   0
   0   0  -3    1.33    0.39   0
   0   0   3    1.61    0.46   0
   0   0   3    1.45    0.36   0
   1   0   3   21.31    0.64   0
  -1   0  -3   21.72    0.55   0
  -1   0  -3   21.05    0.62   0
   1   0   3   22.72    0.55   0
   2   0   3    2.35    0.34   0
  -2   0  -3    2.46    0.31   0
  -2   0  -3    2.76    0.41   0
  -3   0  -3    9.16    0.37   0
  -3   0  -3    8.18    0.37   0
  -3   0  -3    8.45    0.42   0
   3   0   3    8.29    0.38   0
  -4   0  -3   41.03    0.54   0
  -4   0  -3   37.40    0.53   0
   4   0   3   39.66    0.54   0
  -4   0  -3   37.23    0.54   0
   5   0   3   20.18    0.52   0
  -5   0  -3   20.65    0.51   0
  -5   0  -3   20.49    0.52   0
  -5   0  -3   20.75    0.51   0
   6   0   3    7.89    0.49   0
  -6   0  -3    7.79    0.40   0
  -6   0  -3    8.12    0.40   0
  -6   0  -3    8.23    0.40   0
  -7   0  -3    2.22    0.40   0
   7   0   3    2.61    0.43   0
  -7   0  -3    1.91    0.40   0
  -7   0  -3    1.71    0.41   0
   8  -1  -3    2.89    0.45   0
  -8   1   3    3.21    0.54   0
   8  -1  -3    2.55    0.45   0
  -8   1   3    2.66    0.45   0
   7  -1  -3    6.48    0.48   0
   7  -1  -3    7.37    0.43   0
  -7   1   3    6.49    0.40   0
  -7   1   3    5.96    0.40   0
  -6   1   3    0.55    0.33   0
   6  -1  -3    0.25    0.32   0
  -6   1   3    0.26    0.32   0
   6  -1  -3    0.16    0.33   0
   5  -1  -3    0.45    0.33   0
   5  -1  -3    0.12    0.31   0
  -5   1   3    0.37    0.31   0
  -5   1   3    0.54    0.33   0
  -4   1   3   38.82    0.57   0
  -4   1   3   37.91    0.55   0
   4  -1  -3   40.19    0.57   0
   4  -1  -3   38.45    0.59   0
  -3   1   3  488.76    1.82   0
   3  -1  -3  511.23    1.93   0
   3  -1  -3  486.01    1.86   0
  -3   1   3  491.07    1.93   0
   2  -1  -3   52.90    0.88   0
  -2   1   3   50.06    0.87   0
   2  -1  -3   50.40    0.77   0
  -2   1   3   50.80    0.73   0
  -1   1   3    9.19    0.75   0
  -1   1   3    9.09    0.73   0
   1  -1  -3    8.55    0.45   0
  -1   1   3    8.44    0.52   0
   0   1   3  276.86    2.81   0
   0  -1  -3  277.41    1.75   0
   0   1   3  273.28    1.79   0
   0  -1  -3  274.47    2.88   0
  -1  -1  -3    4.61    0.48   0
   1   1   3    4.59    0.48   0
   1   1   3    5.67    0.36   0
  -1  -1  -3    4.97    0.35   0
  -2  -1  -3    2.42    0.31   0
  -2  -1  -3    2.57    0.31   0
  -2  -1  -3    2.60    0.41   0
   2   1   3    2.51    0.41   0
  -3  -1  -3    4.97    0.37   0
  -3  -1  -3    5.17    0.32   0
  -3  -1  -3    5.47    0.32   0
   3   1   3    4.82    0.36   0
  -4  -1  -3   -0.03    0.29   0
  -4  -1  -3   -0.04    0.29   0
   4   1   3    0.11    0.34   0
  -4  -1  -3    0.19    0.35   0
   5   1   3    0.03    0.35   0
  -5  -1  -3    0.40    0.43   0
  -5  -1  -3   -0.07    0.34   0
  -5  -1  -3    0.02    0.33   0
  -6  -1  -3    2.47    0.39   0
  -6  -1  -3    2.92    0.39   0
  -6  -1  -3    3.56    0.51   0
   6   1   3    3.11    0.41   0
  -7  -1  -3    0.50    0.45   0
  -7  -1  -3    0.86    0.42   0
   7   1   3    0.81    0.44   0
  -7  -1  -3    0.74    0.41   0
  -8   2   3    1.73    0.43   0
  -8   2   3    1.73    0.39   0
   8  -2  -3    1.69    0.41   0
   8  -2  -3    2.14    0.43   0
   7  -2  -3    4.43    0.41   0
  -7   2   3    4.67    0.39   0
   7  -2  -3    4.71    0.39   0
  -7   2   3    4.18    0.40   0
  -6   2   3    0.29    0.35   0
  -6   2   3    0.45    0.39   0
   6  -2  -3    0.46    0.35   0
   6  -2  -3    0.27    0.41   0
   5  -2  -3    1.02    0.39   0
   5  -2  -3    1.61    0.30   0
  -5   2   3    1.47    0.39   0
  -5   2   3    1.47    0.30   0
  -4   2   3   38.16    0.56   0
  -4   2   3   38.01    0.64   0
   4  -2  -3   38.27    0.56   0
   4  -2  -3   38.80    0.59   0
  -3   2   3  218.87    1.41   0
   3  -2  -3  224.33    1.31   0
   3  -2  -3  232.57    1.41   0
  -3   2   3  229.76    1.39   0
  -2   2   3   23.81    0.77   0
   2  -2  -3   23.02    0.56   0
   2  -2  -3   24.20    0.77   0
  -2   2   3   23.39    0.61   0
  -1   2   3    0.20    0.39   0
   1  -2  -3    0.24    0.31   0
   0  -2  -3   67.22    0.81   0
   0  -2  -3   66.76    1.25   0
   0   2   3   70.28    1.26   0
   0   2   3   66.80    0.82   0
   1   2   3    0.87    0.38   0
  -1  -2  -3    0.89    0.30   0
  -1  -2  -3    1.02    0.37   0
   1   2   3    1.09    0.30   0
   2   2   3    2.72    0.42   0
  -2  -2  -3    2.39    0.35   0
  -2  -2  -3    2.48    0.32   0
  -2  -2  -3    2.69    0.33   0
  -3  -2  -3    0.12    0.37   0
  -3  -2  -3    0.28    0.30   0
   3   2   3    0.23    0.31   0
  -3  -2  -3    0.55    0.31   0
  -4  -2  -3   28.38    0.58   0
  -4  -2  -3   30.47    0.50   0
  -4  -2  -3   31.14    0.51   0
   4   2   3   31.49    0.51   0
  -5  -2  -3   10.83    0.45   0
  -5  -2  -3   10.15    0.44   0
   5   2   3   10.45    0.44   0
  -5  -2  -3   10.30    0.43   0
   6   2   3    2.50    0.52   0
  -6  -2  -3    2.22    0.42   0
  -6  -2  -3    2.51    0.46   0
  -6  -2  -3    2.64    0.41   0
  -8   3   3   -0.31    0.40   0
   8  -3  -3    0.26    0.40   0
  -8   3   3   -0.24    0.49   0
   8  -3  -3   -0.15    0.48   0
  -7   3   3    3.05    0.47   0
   7  -3  -3    3.33    0.48   0
   7  -3  -3    3.00    0.43   0
  -7   3   3    2.94    0.36   0
  -6   3   3    0.48    0.43   0
  -6   3   3    0.57    0.32   0
   6  -3  -3    0.75    0.32   0
   6  -3  -3    0.68    0.31   0
   5  -3  -3    6.71    0.36   0
  -5   3   3    7.19    0.36   0
   5  -3  -3    6.85    0.36   0
  -5   3   3    7.37    0.41   0
   4  -3  -3   53.28    0.68   0
  -4   3   3   53.90    0.68   0
   4  -3  -3   52.90    0.75   0
  -4   3   3   50.94    0.67   0
  -3   3   3  170.11    1.29   0
   3  -3  -3  168.66    1.36   0
   3  -3  -3  170.46    1.26   0
  -3   3   3  174.59    1.36   0
   2  -3  -3   41.75    0.74   0
   2  -3  -3   43.25    0.97   0
  -2   3   3   43.80    0.97   0
  -2   3   3   42.89    0.75   0
   1  -3  -3   53.07    0.80   0
  -1   3   3   56.69    0.77   0
   1  -3  -3   57.72    1.29   0
   1  -3  -3   57.54    1.28   0
   0  -3  -3    6.05    0.51   0
   0  -3  -3    6.34    0.49   0
   0  -3  -3    6.18    0.37   0
   0   3   3    6.89    0.37   0
  -1  -3  -3   21.38    0.57   0
  -1  -3  -3   22.75    0.49   0
  -1  -3  -3   23.12    0.49   0
  -2  -3  -3    0.98    0.41   0
  -2  -3  -3    0.59    0.29   0
  -2  -3  -3    0.84    0.36   0
   2   3   3    0.66    0.39   0
  -3  -3  -3    0.42    0.41   0
  -3  -3  -3    0.31    0.33   0
  -3  -3  -3    0.44    0.33   0
   3   3   3    0.42    0.32   0
  -4  -3  -3    0.86    0.44   0
   4   3   3    0.41    0.43   0
  -4  -3  -3    0.67    0.36   0
  -4  -3  -3    0.28    0.44   0
  -5  -3  -3    1.23    0.52   0
  -5  -3  -3    1.45    0.40   0
   5   3   3    1.31    0.40   0
  -5  -3  -3    1.83    0.40   0
   8  -4  -3    1.50    0.39   0
  -8   4   3    1.48    0.49   0
   8  -4  -3    1.52    0.50   0
  -8   4   3    1.02    0.49   0
   7  -4  -3    7.38    0.39   0
  -7   4   3    7.04    0.48   0
  -7   4   3    7.40    0.39   0
   7  -4  -3    7.99    0.41   0
  -6   4   3    0.23    0.33   0
  -6   4   3    0.13    0.40   0
   6  -4  -3    0.14    0.32   0
   6  -4  -3    0.35    0.33   0
   5  -4  -3    3.37    0.42   0
  -5   4   3    3.84    0.42   0
   5  -4  -3    3.56    0.42   0
  -5   4   3    3.64    0.34   0
  -4   4   3   30.43    0.61   0
   4  -4  -3   29.32    0.61   0
  -4   4   3   29.16    0.55   0
   4  -4  -3   30.24    0.61   0
   3  -4  -3   12.12    0.53   0
   3  -4  -3   12.57    0.50   0
  -3   4   3   12.97    0.57   0
  -3   4   3   12.39    0.50   0
   2  -4  -3    0.03    0.44   0
  -2   4   3    0.22    0.43   0
   2  -4  -3    0.05    0.34   0
  -2   4   3    0.12    0.35   0
   1  -4  -3    3.38    0.38   0
  -1   4   3    3.65    0.41   0
   1  -4  -3    3.58    0.55   0
   1  -4  -3    3.24    0.49   0
   0  -4  -3    2.16    0.38   0
   0  -4  -3    2.30    0.47   0
   0  -4  -3    2.35    0.42   0
  -1  -4  -3    0.92    0.38   0
  -1  -4  -3    1.38    0.43   0
  -1  -4  -3    1.24    0.38   0
  -1  -4  -3    1.10    0.41   0
  -2  -4  -3    0.23    0.42   0
  -2  -4  -3   -0.09    0.39   0
  -2  -4  -3    0.30    0.38   0
  -2  -4  -3    0.10    0.41   0
  -3  -4  -3    5.16    0.42   0
  -3  -4  -3    7.46    0.38   0
  -3  -4  -3    6.11    0.38   0
  -3  -4  -3    6.83    0.41   0
  -4  -4  -3   10.51    0.46   0
  -4  -4  -3    9.74    0.46   0
  -4  -4  -3   11.87    0.54   0
  -5  -4  -3    0.72    0.53   0
  -5  -4  -3    0.59    0.42   0
  -5  -4  -3    0.60    0.44   0
  -5  -4  -3    0.59    0.52   0
  -8   5   3    0.64    0.39   0
   8  -5  -3    0.64    0.41   0
   8  -5  -3    0.45    0.40   0
  -8   5   3    0.27    0.41   0
   7  -5  -3    2.70    0.39   0
  -7   5   3    2.67    0.40   0
   7  -5  -3    2.84    0.39   0
  -7   5   3    3.54    0.47   0
   6  -5  -3    0.26    0.40   0
  -6   5   3    0.39    0.34   0
  -6   5   3    0.25    0.41   0
   6  -5  -3    0.81    0.44   0
   5  -5  -3    0.23    0.43   0
   5  -5  -3    0.24    0.38   0
  -5   5   3    0.07    0.39   0
  -5   5   3    0.25    0.42   0
   4  -5  -3   37.51    0.72   0
  -4   5   3   37.89    0.73   0
  -4   5   3   39.63    0.71   0
   4  -5  -3   37.83    0.72   0
  -3   5   3   39.89    0.82   0
   3  -5  -3   37.85    0.82   0
  -3   5   3   38.96    0.77   0
   3  -5  -3   37.83    0.79   0
   2  -5  -3    6.82    0.50   0
  -2   5   3    6.80    0.56   0
  -2   5   3    7.10    0.51   0
   2  -5  -3    6.93    0.60   0
   1  -5  -3    4.27    0.49   0
   1  -5  -3    4.00    0.51   0
   1  -5  -3    4.38    0.43   0
  -1   5   3    4.35    0.42   0
   0  -5  -3    5.20    0.46   0
   0  -5  -3    5.48    0.46   0
   0  -5  -3    5.52    0.44   0
   0  -5  -3    5.43    0.46   0
  -1  -5  -3    1.02    0.40   0
  -1  -5  -3    1.11    0.43   0
  -1  -5  -3    1.32    0.43   0
  -1  -5  -3    1.49    0.34   0
  -2  -5  -3    0.99    0.44   0
  -2  -5  -3    0.71    0.42   0
  -2  -5  -3    0.51    0.42   0
  -2  -5  -3    0.85    0.43   0
  -3  -5  -3    0.20    0.38   0
  -3  -5  -3    0.40    0.48   0
  -3  -5  -3    0.05    0.47   0
  -3  -5  -3    0.18    0.48   0
  -4  -5  -3   -0.09    0.53   0
  -4  -5  -3    0.13    0.40   0
  -4  -5  -3   -0.16    0.42   0
  -4  -5  -3   -0.03    0.43   0
  -8   6   3   -0.02    0.53   0
  -8   6   3   -0.00    0.50   0
   8  -6  -3    0.20    0.52   0
   8  -6  -3   -0.02    0.43   0
  -7   6   3    0.66    0.47   0
   7  -6  -3    0.89    0.49   0
   7  -6  -3    0.81    0.46   0
  -7   6   3    0.60    0.38   0
  -6   6   3    0.69    0.45   0
   6  -6  -3    0.70    0.43   0
  -6   6   3    0.80    0.43   0
   6  -6  -3    0.49    0.52   0
  -5   6   3    2.94    0.53   0
  -5   6   3    3.25    0.44   0
   5  -6  -3    2.93    0.45   0
   5  -6  -3    3.47    0.52   0
  -4   6   3    7.13    0.62   0
   4  -6  -3    7.22    0.54   0
  -4   6   3    7.13    0.49   0
   4  -6  -3    7.05    0.57   0
   3  -6  -3    3.46    0.53   0
  -3   6   3    3.04    0.50   0
  -3   6   3    3.80    0.58   0
   3  -6  -3    3.58    0.52   0
   2  -6  -3    0.76    0.41   0
   2  -6  -3    0.61    0.46   0
   1  -6  -3    2.19    0.52   0
   1  -6  -3    2.30    0.51   0
   1  -6  -3    2.21    0.43   0
   1  -6  -3    2.31    0.43   0
   0  -6  -3    2.86    0.54   0
   0  -6  -3    2.57    0.45   0
   0  -6  -3    2.81    0.45   0
   0  -6  -3    2.83    0.53   0
  -1  -6  -3    0.14    0.44   0
  -1  -6  -3    0.10    0.46   0
  -1  -6  -3    0.25    0.45   0
  -1  -6  -3    0.18    0.36   0
  -2  -6  -3    0.36    0.49   0
  -2  -6  -3    0.72    0.39   0
  -2  -6  -3    0.33    0.40   0
  -2  -6  -3    0.74    0.49   0
  -3  -6  -3    2.40    0.44   0
  -3  -6  -3    2.31    0.53   0
  -3  -6  -3    1.63    0.55   0
  -3  -6  -3    2.24    0.48   0
  -8   7   3    1.16    0.54   0
   8  -7  -3    0.85    0.56   0
   8  -7  -3    0.91    0.55   0
  -8   7   3    0.53    0.57   0
  -7   7   3    1.10    0.58   0
  -7   7   3    1.04    0.52   0
   7  -7  -3    0.92    0.42   0
   7  -7  -3    1.06    0.57   0
  -6   7   3    0.07    0.61   0
   6  -7  -3    0.41    0.46   0
  -6   7   3   -0.04    0.46   0
   6  -7  -3    0.05    0.54   0
   5  -7  -3    1.02    0.46   0
   5  -7  -3    0.66    0.59   0
  -5   7   3    1.28    0.45   0
  -5   7   3    0.89    0.58   0
   4  -7  -3   10.98    0.79   0
   4  -7  -3   10.29    0.62   0
  -4   7   3   11.29    0.83   0
  -4   7   3   11.36    0.61   0
   3  -7  -3    3.47    0.64   0
  -3   7   3    3.34    0.55   0
   3  -7  -3    3.45    0.61   0
   2  -7  -3    3.45    0.55   0
   2  -7  -3    3.58    0.55   0
   2  -7  -3    3.47    0.54   0
   2  -7  -3    3.15    0.53   0
   1  -7  -3    0.42    0.52   0
   1  -7  -3    0.21    0.52   0
   1  -7  -3    0.15    0.45   0
   1  -7  -3    0.20    0.46   0
   0  -7  -3    0.51    0.58   0
   0  -7  -3    0.12    0.57   0
   0  -7  -3    0.42    0.46   0
   0  -7  -3    0.55    0.48   0
  -1  -7  -3    0.31    0.49   0
  -1  -7  -3    0.17    0.40   0
  -1  -7  -3   -0.01    0.58   0
  -1  -7  -3   -0.11    0.50   0
  -7   8   3    0.22    0.69   0
   7  -8  -3    0.18    0.56   0
  -7   8   3    0.04    0.56   0
  -6   8   3    0.40    0.50   0
  -6   8   3    0.16    0.98   0
   6  -8  -3    0.11    0.59   0
  -5   8   3    2.59    0.53   0
   5  -8  -3    2.57    0.61   0
   4  -8  -3    0.75    0.58   0
  -4   8   3    0.69    0.57   0
   3  -8  -3    0.20    0.57   0
   3  -8  -3    0.25    0.83   0
   3  -8  -3    0.41    0.83   0
   3  -8  -3    0.23    0.62   0
   2  -8  -3    0.19    0.63   0
   2  -8  -3    0.22    0.57   0
   2  -8  -3    0.27    0.63   0
   2  -8  -3    0.17    0.56   0
   1  -8  -3    0.22    0.62   0
   1  -8  -3    0.32    0.59   0
   1  -8  -3    0.32    0.61   0
   1  -8  -3    0.59    0.59   0
   0  -8  -3    0.22    0.65   0
   0  -8  -3    0.04    0.64   0
   0  -8  -3    0.08    0.56   0
   0  -8  -3    0.13    0.56   0
   5  -9  -3    0.37    0.71   0
  -5   9   3    0.22    0.72   0
   4  -9  -3    1.60    0.74   0
   3  -9  -3    0.94    0.72   0
   3  -9  -3    0.83    0.73   0
  -2   9  -4    0.19    0.41   0
   2  -9   4   -0.01    0.44   0
   3  -9   4    0.22    0.51   0
  -3   9  -4    0.29    0.43   0
   4  -9   4    0.54    0.53   0
  -4   9  -4    0.70    0.45   0
  -5   9  -4    0.23    0.43   0
   5  -9   4    0.16    0.52   0
   0  -8   4    0.06    0.42   0
   0  -8   4   -0.04    0.67   0
   0  -8   4   -0.06    0.68   0
   0  -8   4    0.19    0.40   0
   1  -8   4   -0.24    0.50   0
   2  -8   4    0.48    0.44   0
  -2   8  -4    0.17    0.48   0
  -3   8  -4    5.60    0.50   0
   3  -8   4    5.60    0.51   0
  -4   8  -4    1.87    0.39   0
   4  -8   4    1.41    0.48   0
  -5   8  -4    0.90    0.48   0
   5  -8   4    0.68    0.40   0
   6  -8   4    1.62    0.41   0
  -6   8  -4    1.68    0.51   0
   7  -8   4    1.16    0.54   0
  -7   8  -4    1.82    0.54   0
  -2  -7   4    0.25    0.53   0
  -2  -7   4    0.10    0.42   0
  -2  -7   4    0.32    0.41   0
  -2  -7   4    0.14    0.43   0
  -1  -7   4    0.13    0.39   0
  -1  -7   4    0.46    0.47   0
  -1  -7   4    0.00    0.48   0
  -1  -7   4   -0.01    0.57   0
   0  -7   4    0.11    0.53   0
   0  -7   4    0.17    0.52   0
   0  -7   4    0.32    0.45   0
   0  -7   4   -0.00    0.37   0
  -1   7  -4    0.34    0.36   0
   1  -7   4    0.27    0.37   0
   1  -7   4    0.08    1.04   0
   1  -7   4    0.11    1.04   0
   2  -7   4    0.39    0.37   0
  -2   7  -4    0.74    0.41   0
  -3   7  -4    1.97    0.43   0
   3  -7   4    1.86    0.45   0
   4  -7   4    2.47    0.44   0
  -4   7  -4    3.19    0.45   0
   5  -7   4    0.36    0.35   0
  -5   7  -4    0.01    0.34   0
  -6   7  -4    5.44    0.50   0
   6  -7   4    4.90    0.50   0
  -7   7  -4    0.90    0.41   0
  -7   7  -4    1.19    0.66   0
   7  -7   4    0.73    0.42   0
  -7   7  -4    0.84    0.66   0
  -3  -6   4    0.04    0.41   0
  -3  -6   4    0.42    0.47   0
  -3  -6   4    0.38    0.40   0
  -3  -6   4    0.43    0.49   0
  -2  -6   4    0.10    0.46   0
  -2  -6   4    0.93    0.37   0
  -2  -6   4    0.50    0.48   0
  -2  -6   4    0.48    0.47   0
  -1  -6   4    0.68    0.44   0
  -1  -6   4    0.73    0.44   0
  -1  -6   4    0.48    0.34   0
  -1  -6   4    0.35    0.33   0
   0  -6   4    4.26    0.43   0
   0  -6   4    4.73    0.55   0
   0  -6   4    4.88    0.48   0
   1  -6   4    0.40    0.68   0
   1  -6   4    0.38    0.67   0
  -1   6  -4    0.53    0.31   0
   1  -6   4    0.45    0.31   0
   2  -6   4   10.43    0.40   0
  -2   6  -4   10.33    0.40   0
  -3   6  -4   36.37    0.55   0
   3  -6   4   34.03    0.55   0
  -4   6  -4   -0.21    0.32   0
   4  -6   4   -0.07    0.32   0
  -5   6  -4    1.33    0.67   0
  -5   6  -4    1.49    0.67   0
  -5   6  -4    1.14    0.35   0
   5  -6   4    1.24    0.36   0
  -6   6  -4    5.81    0.58   0
  -6   6  -4    5.23    0.57   0
   6  -6   4    4.39    0.40   0
  -6   6  -4    5.90    0.50   0
   7  -6   4    4.89    0.43   0
  -7   6  -4    5.64    0.54   0
  -7   6  -4    6.56    0.63   0
  -7   6  -4    5.74    0.41   0
  -8   6  -4    0.47    0.54   0
   8  -6   4    0.27    0.42   0
  -8   6  -4    0.24    0.53   0
  -8   6  -4    1.11    0.43   0
  -4  -5   4    0.16    0.41   0
  -4  -5   4    0.34    0.39   0
  -4  -5   4    0.19    0.42   0
  -4  -5   4    0.24    0.42   0
  -3  -5   4    0.41    0.36   0
  -3  -5   4    0.48    0.36   0
  -3  -5   4    0.58    0.44   0
  -2  -5   4    2.30    0.45   0
  -2  -5   4    3.08    0.41   0
  -2  -5   4    2.06    0.34   0
  -1  -5   4    0.55    0.33   0
  -1  -5   4    0.62    0.34   0
   1   5  -4    0.51    0.42   0
  -1  -5   4    0.85    0.41   0
   0  -5   4    0.09    0.37   0
   0   5  -4    0.11    0.30   0
   0  -5   4   -0.12    0.37   0
  -1   5  -4    7.93    0.42   0
   1  -5   4    8.83    0.74   0
   1  -5   4    8.92    0.36   0
   1  -5   4    8.86    0.76   0
  -2   5  -4    0.41    0.29   0
   2  -5   4    0.47    0.36   0
  -3   5  -4   21.02    0.45   0
   3  -5   4   20.28    0.45   0
  -4   5  -4   12.51    0.70   0
  -4   5  -4   12.74    0.71   0
  -4   5  -4   12.58    0.40   0
   4  -5   4   12.76    0.41   0
   5  -5   4    0.65    0.34   0
  -5   5  -4    1.08    0.39   0
  -5   5  -4    0.93    0.45   0
  -5   5  -4    0.64    0.41   0
   6  -5   4   15.18    0.45   0
  -6   5  -4   15.29    0.45   0
  -6   5  -4   15.69    0.63   0
  -6   5  -4   15.16    0.58   0
   7  -5   4    1.58    0.39   0
  -7   5  -4    2.05    0.50   0
  -7   5  -4    1.53    0.47   0
  -7   5  -4    1.77    0.47   0
   8  -5   4    0.58    0.52   0
  -8   5  -4    0.33    0.42   0
  -8   5  -4    0.35    0.51   0
  -8   5  -4    0.38    0.52   0
  -5  -4   4    0.73    0.50   0
  -5  -4   4    0.35    0.39   0
  -5  -4   4    0.09    0.50   0
  -4  -4   4    0.25    0.35   0
  -4  -4   4    0.23    0.37   0
   4   4  -4    0.23    0.36   0
  -4  -4   4    0.30    0.45   0
  -3  -4   4    0.39    0.40   0
   3   4  -4    0.09    0.41   0
  -3  -4   4    0.57    0.34   0
  -3  -4   4    0.25    0.33   0
  -2  -4   4   10.91    0.41   0
  -2  -4   4   11.60    0.42   0
   2   4  -4   11.78    0.40   0
  -2  -4   4   11.59    0.41   0
  -1  -4   4   20.68    0.54   0
  -1  -4   4   21.10    0.45   0
  -1  -4   4   20.83    0.45   0
   1   4  -4   21.09    0.55   0
   0  -4   4   31.22    0.70   0
   0   4  -4   33.90    0.74   0
   0  -4   4   33.73    0.58   0
   0   4  -4   33.35    0.53   0
  -1   4  -4    4.45    0.61   0
  -1   4  -4    4.14    0.34   0
   1  -4   4    4.17    0.61   0
   1  -4   4    4.23    0.34   0
  -2   4  -4   47.83    0.62   0
   2  -4   4   47.26    0.61   0
  -3   4  -4  113.33    1.47   0
  -3   4  -4  111.04    0.83   0
  -3   4  -4  114.83    1.46   0
   3  -4   4  105.41    0.82   0
   4  -4   4    2.81    0.32   0
  -4   4  -4    2.68    0.40   0
  -4   4  -4    2.54    0.40   0
  -4   4  -4    2.36    0.33   0
   5  -4   4    3.69    0.38   0
  -5   4  -4    3.73    0.45   0
  -5   4  -4    3.77    0.45   0
  -5   4  -4    3.68    0.37   0
  -6   4  -4   23.48    0.58   0
   6  -4   4   21.48    0.47   0
  -6   4  -4   23.59    0.58   0
  -6   4  -4   22.39    0.46   0
   7  -4   4    3.52    0.40   0
  -7   4  -4    3.40    0.47   0
  -7   4  -4    3.25    0.41   0
  -7   4  -4    3.17    0.39   0
  -8   4  -4    0.80    0.43   0
   8  -4   4    0.60    0.42   0
  -8   4  -4    0.70    0.42   0
  -8   4  -4    1.01    0.41   0
  -6  -3   4    1.31    0.43   0
  -6  -3   4    1.40    0.43   0
   6   3  -4    1.10    0.42   0
  -6  -3   4    0.87    0.52   0
  -5  -3   4    2.98    0.38   0
  -5  -3   4    3.26    0.39   0
  -5  -3   4    3.29    0.38   0
   5   3  -4    3.92    0.38   0
  -4  -3   4    0.85    0.34   0
  -4  -3   4    0.13    0.34   0
   4   3  -4    0.58    0.40   0
  -4  -3   4    0.32    0.40   0
  -3  -3   4   27.12    0.49   0
  -3  -3   4   28.97    0.50   0
  -3  -3   4   28.53    0.49   0
   3   3  -4   29.78    0.50   0
  -2  -3   4   14.60    0.41   0
   2   3  -4   14.66    0.48   0
  -2  -3   4   15.26    0.43   0
  -2  -3   4   15.24    0.41   0
  -1  -3   4   -0.02    0.36   0
   1   3  -4   -0.05    0.37   0
  -1  -3   4    0.26    0.28   0
   0  -3   4    0.89    0.41   0
   0  -3   4    0.94    0.30   0
   0   3  -4    1.23    0.31   0
   0   3  -4    0.91    0.42   0
  -1   3  -4   52.46    1.09   0
   1  -3   4   51.82    1.07   0
   1  -3   4   53.66    0.65   0
  -1   3  -4   51.75    0.65   0
  -2   3  -4    2.95    0.45   0
   2  -3   4    2.97    0.45   0
  -2   3  -4    3.05    0.37   0
   2  -3   4    3.00    0.37   0
  -3   3  -4  113.54    1.15   0
  -3   3  -4  116.56    0.84   0
  -3   3  -4  111.85    1.15   0
   3  -3   4  105.60    0.84   0
   4  -3   4    1.09    0.30   0
  -4   3  -4    0.82    0.36   0
  -4   3  -4    0.69    0.30   0
  -4   3  -4    0.73    0.36   0
   5  -3   4    1.66    0.33   0
  -5   3  -4    1.55    0.32   0
  -5   3  -4    1.81    0.33   0
  -5   3  -4    1.71    0.34   0
  -6   3  -4   28.02    0.52   0
  -6   3  -4   27.49    0.51   0
  -6   3  -4   25.51    0.48   0
   6  -3   4   26.16    0.50   0
  -7   3  -4    0.76    0.46   0
   7  -3   4    0.37    0.47   0
  -7   3  -4    0.06    0.37   0
  -7   3  -4    0.29    0.45   0
   8  -3   4   -0.08    0.41   0
  -8   3  -4    0.26    0.42   0
  -8   3  -4   -0.11    0.39   0
  -8   3  -4    0.15    0.43   0
  -6  -2   4    0.46    0.38   0
  -6  -2   4    0.32    0.39   0
   6   2  -4    0.52    0.39   0
  -6  -2   4    0.49    0.38   0
  -5  -2   4    2.74    0.38   0
   5   2  -4    3.68    0.37   0
  -5  -2   4    3.00    0.37   0
  -4  -2   4    0.35    0.32   0
  -4  -2   4    0.15    0.32   0
  -4  -2   4    0.34    0.33   0
   4   2  -4    0.26    0.33   0
   3   2  -4    1.33    0.31   0
  -3  -2   4    1.53    0.33   0
  -3  -2   4    1.50    0.31   0
  -3  -2   4    1.46    0.30   0
  -2  -2   4   29.09    0.51   0
  -2  -2   4   29.16    0.50   0
   2   2  -4   28.99    0.52   0
  -2  -2   4   28.96    0.52   0
   1   2  -4  178.34    1.16   0
  -1  -2   4  185.47    1.14   0
  -1  -2   4  175.88    1.26   0
   1   2  -4  179.85    1.27   0
   0   2  -4  109.04    1.21   0
   0  -2   4  104.40    1.21   0
   0  -2   4  109.06    0.94   0
   0   2  -4  109.60    0.95   0
   1  -2   4   22.17    0.73   0
   1  -2   4   21.91    0.55   0
  -1   2  -4   22.09    0.51   0
  -1   2  -4   21.88    0.69   0
   2  -2   4  438.27    2.16   0
  -2   2  -4  446.15    1.74   0
  -2   2  -4  438.43    2.20   0
   2  -2   4  425.76    1.75   0
   3  -2   4   82.34    0.77   0
  -3   2  -4   84.22    0.88   0
  -3   2  -4   88.29    0.87   0
  -3   2  -4   85.33    0.75   0
   4  -2   4   26.39    0.45   0
  -4   2  -4   25.99    0.54   0
  -4   2  -4   27.46    0.49   0
  -4   2  -4   25.81    0.45   0
   5  -2   4    5.29    0.36   0
  -5   2  -4    5.29    0.35   0
  -5   2  -4    4.70    0.41   0
  -5   2  -4    4.63    0.36   0
  -6   2  -4   20.40    0.45   0
   6  -2   4   20.74    0.46   0
  -6   2  -4   21.35    0.46   0
  -6   2  -4   20.14    0.46   0
   7  -2   4    3.52    0.47   0
  -7   2  -4    3.52    0.40   0
  -7   2  -4    3.24    0.48   0
  -7   2  -4    3.29    0.40   0
  -8   2  -4    0.84    0.42   0
   8  -2   4    0.29    0.53   0
  -8   2  -4    0.77    0.42   0
  -8   2  -4    0.41    0.40   0
  -7  -1   4    0.58    0.40   0
   7   1  -4    0.62    0.41   0
   7   1  -4    0.74    0.48   0
  -7  -1   4    1.05    0.39   0
  -6  -1   4   14.09    0.43   0
  -6  -1   4   12.81    0.43   0
   6   1  -4   12.99    0.42   0
   6   1  -4   14.19    0.43   0
  -5  -1   4    0.32    0.30   0
  -5  -1   4    0.60    0.32   0
   5   1  -4    0.78    0.39   0
   5   1  -4    0.56    0.32   0
  -4  -1   4    9.95    0.38   0
   4   1  -4   11.10    0.39   0
  -4  -1   4   10.50    0.38   0
   4   1  -4    9.71    0.43   0
   3   1  -4   87.45    0.75   0
  -3  -1   4   89.21    0.76   0
  -3  -1   4   89.64    0.76   0
  -2  -1   4    1.07    0.30   0
  -2  -1   4    0.85    0.31   0
  -2  -1   4    1.16    0.30   0
   2   1  -4    0.90    0.30   0
  -1  -1   4   78.89    0.89   0
  -1  -1   4   79.25    0.89   0
   1   1  -4   81.46    0.87   0
   1   1  -4   78.30    0.89   0
   0  -1   4   66.95    0.86   0
   0   1  -4   66.83    0.99   0
   0   1  -4   66.03    0.86   0
   0  -1   4   66.69    0.95   0
   1  -1   4  297.87    1.67   0
   1  -1   4  301.94    1.81   0
  -1   1  -4  299.69    1.83   0
  -1   1  -4  293.55    1.63   0
   2  -1   4    0.14    0.31   0
  -2   1  -4    0.35    0.30   0
   2  -1   4    0.21    0.36   0
  -2   1  -4    0.21    0.30   0
  -3   1  -4  139.58    1.02   0
   3  -1   4  135.33    0.93   0
  -3   1  -4  137.30    0.93   0
  -3   1  -4  137.46    0.98   0
  -4   1  -4    0.78    0.31   0
  -4   1  -4    1.04    0.29   0
  -4   1  -4    0.78    0.30   0
   4  -1   4    0.88    0.30   0
   5  -1   4    7.81    0.39   0
  -5   1  -4    8.25    0.40   0
  -5   1  -4    7.95    0.40   0
  -5   1  -4    7.46    0.39   0
  -6   1  -4   10.27    0.50   0
   6  -1   4    9.71    0.42   0
  -6   1  -4    9.67    0.42   0
  -6   1  -4   10.79    0.49   0
   7  -1   4    1.65    0.40   0
  -7   1  -4    2.07    0.40   0
  -7   1  -4    1.75    0.40   0
  -7   1  -4    2.16    0.50   0
  -7   0   4    0.49    0.37   0
  -7   0   4    0.17    0.39   0
   7   0  -4    0.15    0.40   0
   7   0  -4    0.45    0.46   0
  -6   0   4    0.18    0.42   0
  -6   0   4    0.20    0.35   0
   6   0  -4    0.42    0.43   0
   6   0  -4    0.56    0.35   0
  -5   0   4    6.87    0.35   0
   5   0  -4    7.50    0.44   0
  -5   0   4    7.81    0.39   0
   5   0  -4    6.99    0.36   0
   4   0  -4   21.98    0.42   0
  -4   0   4   22.53    0.46   0
   4   0  -4   23.53    0.51   0
  -4   0   4   23.00    0.43   0
  -3   0   4   34.36    0.53   0
  -3   0   4   35.04    0.55   0
   3   0  -4   36.95    0.55   0
   3   0  -4   35.57    0.54   0
   2   0  -4   14.53    0.49   0
  -2   0   4   14.61    0.44   0
  -2   0   4   17.20    0.48   0
   1   0  -4 1011.91    3.02   0
  -1   0   4 1004.54    3.11   0
   1   0  -4  926.35    3.39   0
  -1   0   4 1026.37    3.47   0
   0   0   4    0.09    0.29   0
   0   0   4    0.27    0.35   0
   0   0  -4    0.11    0.35   0
   0   0  -4    0.22    0.29   0
   1   0   4  287.65    1.79   0
   1   0   4  289.61    1.62   0
  -1   0  -4  284.45    1.75   0
  -1   0  -4  287.38    1.58   0
   2   0   4  295.30    1.47   0
  -2   0  -4  307.31    1.44   0
  -2   0  -4  281.77    1.49   0
   2   0   4  307.87    1.46   0
  -3   0  -4    5.54    0.36   0
   3   0   4    5.60    0.37   0
  -3   0  -4    7.97    0.35   0
  -3   0  -4    5.46    0.34   0
  -4   0  -4    6.08    0.36   0
  -4   0  -4    6.88    0.35   0
  -4   0  -4    6.15    0.35   0
   4   0   4    5.92    0.37   0
   5   0   4   18.02    0.51   0
  -5   0  -4   18.50    0.44   0
  -5   0  -4   19.11    0.44   0
  -5   0  -4   18.00    0.44   0
  -6   0  -4   11.13    0.43   0
  -6   0  -4   10.94    0.43   0
   6   0   4   11.14    0.44   0
  -6   0  -4   10.86    0.44   0
  -7   0  -4    0.51    0.41   0
  -7   0  -4    0.87    0.41   0
  -7   0  -4    0.65    0.41   0
   7   0   4    0.78    0.41   0
  -8   1   4    0.21    0.41   0
   8  -1  -4    0.44    0.43   0
   8  -1  -4   -0.32    0.41   0
  -8   1   4    0.40    0.52   0
  -7   1   4    7.21    0.49   0
   7  -1  -4    8.29    0.42   0
   7  -1  -4    8.19    0.41   0
  -7   1   4    7.14    0.42   0
  -6   1   4    6.13    0.36   0
  -6   1   4    5.42    0.37   0
   6  -1  -4    5.89    0.38   0
   6  -1  -4    6.75    0.37   0
  -5   1   4    0.47    0.33   0
   5  -1  -4   -0.00    0.32   0
  -5   1   4    0.19    0.31   0
   5  -1  -4    0.02    0.30   0
  -4   1   4   33.00    0.51   0
  -4   1   4   33.93    0.54   0
   4  -1  -4   35.75    0.55   0
   4  -1  -4   34.07    0.52   0
  -3   1   4  228.02    1.21   0
   3  -1  -4  238.83    1.34   0
  -3   1   4  227.24    1.31   0
   3  -1  -4  226.45    1.27   0
   2  -1  -4    3.40    0.34   0
  -2   1   4    3.87    0.39   0
   2  -1  -4    3.89    0.38   0
  -2   1   4    3.79    0.36   0
  -1   1   4    2.85    0.53   0
  -1   1   4    3.05    0.56   0
  -1   1   4    2.60    0.34   0
   1  -1  -4    2.94    0.34   0
   0   1   4   81.54    1.41   0
   0  -1  -4   80.97    1.41   0
   0  -1  -4   79.83    0.89   0
   0   1   4   81.93    0.90   0
  -1  -1  -4   31.90    0.56   0
   1   1   4   30.88    0.69   0
   1   1   4   31.58    0.59   0
  -1  -1  -4   30.68    0.64   0
  -2  -1  -4   47.15    0.66   0
   2   1   4   48.78    0.67   0
  -2  -1  -4   50.16    0.60   0
  -3  -1  -4   25.85    0.49   0
  -3  -1  -4   24.19    0.50   0
  -3  -1  -4   23.53    0.44   0
   3   1   4   23.66    0.49   0
  -4  -1  -4   -0.13    0.30   0
   4   1   4   -0.16    0.34   0
  -4  -1  -4    0.30    0.31   0
  -4  -1  -4    0.04    0.40   0
  -5  -1  -4   10.71    0.49   0
  -5  -1  -4   10.84    0.41   0
  -5  -1  -4   11.21    0.40   0
   5   1   4   11.76    0.43   0
  -6  -1  -4    5.04    0.42   0
  -6  -1  -4    4.27    0.41   0
  -6  -1  -4    4.57    0.40   0
   6   1   4    5.41    0.52   0
   8  -2  -4    0.66    0.41   0
  -8   2   4    0.14    0.40   0
   8  -2  -4    0.70    0.50   0
  -8   2   4    0.58    0.39   0
  -7   2   4    0.34    0.38   0
  -7   2   4    0.28    0.45   0
   7  -2  -4    0.24    0.46   0
   7  -2  -4    0.51    0.36   0
  -6   2   4    0.77    0.34   0
  -6   2   4    0.45    0.32   0
   6  -2  -4    0.53    0.42   0
   6  -2  -4    0.55    0.32   0
   5  -2  -4   14.07    0.40   0
  -5   2   4   13.68    0.47   0
  -5   2   4   13.89    0.39   0
   5  -2  -4   13.38    0.38   0
  -4   2   4   23.64    0.48   0
   4  -2  -4   24.49    0.56   0
  -4   2   4   23.26    0.56   0
   4  -2  -4   24.00    0.49   0
  -3   2   4   27.87    0.60   0
   3  -2  -4   27.65    0.60   0
  -3   2   4   27.62    0.52   0
   3  -2  -4   26.95    0.52   0
  -2   2   4   25.36    0.81   0
   2  -2  -4   25.41    0.54   0
   2  -2  -4   26.22    0.77   0
  -2   2   4   25.89    0.54   0
  -1   2   4  219.36    1.40   0
   1  -2  -4  208.67    1.43   0
   0  -2  -4    3.27    0.53   0
   0   2   4    3.37    0.32   0
   0   2   4    3.30    0.52   0
   0  -2  -4    3.36    0.32   0
  -1  -2  -4  132.57    0.95   0
  -1  -2  -4  126.29    1.17   0
   1   2   4  136.50    1.20   0
   1   2   4  137.15    0.96   0
  -2  -2  -4  115.48    0.95   0
   2   2   4  120.17    1.00   0
  -2  -2  -4  122.55    0.87   0
  -2  -2  -4  121.39    0.86   0
  -3  -2  -4    0.07    0.38   0
   3   2   4    0.65    0.37   0
  -3  -2  -4    0.69    0.32   0
  -3  -2  -4    0.31    0.38   0
  -4  -2  -4   11.60    0.40   0
  -4  -2  -4   10.45    0.41   0
   4   2   4   11.05    0.41   0
  -4  -2  -4   10.99    0.39   0
  -5  -2  -4    7.45    0.42   0
   5   2   4    9.40    0.43   0
  -5  -2  -4    9.08    0.42   0
  -5  -2  -4    8.31    0.42   0
   6   2   4    0.98    0.43   0
  -6  -2  -4    0.59    0.42   0
  -6  -2  -4    0.62    0.41   0
  -6  -2  -4    0.92    0.42   0
   8  -3  -4    0.66    0.40   0
  -8   3   4    0.85    0.41   0
  -8   3   4    0.72    0.40   0
   8  -3  -4    1.22    0.41   0
  -7   3   4   11.77    0.43   0
  -7   3   4   12.24    0.43   0
   7  -3  -4   13.26    0.44   0
   7  -3  -4   12.84    0.49   0
  -6   3   4    5.59    0.36   0
  -6   3   4    5.75    0.35   0
   6  -3  -4    5.61    0.36   0
   6  -3  -4    5.66    0.43   0
  -5   3   4    5.43    0.37   0
  -5   3   4    5.55    0.34   0
   5  -3  -4    6.08    0.36   0
   5  -3  -4    5.42    0.40   0
  -4   3   4  100.69    0.97   0
   4  -3  -4  107.13    0.97   0
  -4   3   4  101.51    0.93   0
   4  -3  -4  103.19    0.91   0
  -3   3   4   18.58    0.53   0
   3  -3  -4   19.23    0.53   0
   3  -3  -4   19.06    0.64   0
  -3   3   4   18.39    0.60   0
  -2   3   4    2.12    0.53   0
   2  -3  -4    2.11    0.60   0
   2  -3  -4    1.93    0.30   0
  -2   3   4    2.10    0.35   0
  -1   3   4   21.88    0.51   0
   1  -3  -4   21.78    0.50   0
   0  -3  -4   43.38    0.90   0
   0  -3  -4   44.24    0.95   0
   0   3   4   46.68    0.64   0
   0  -3  -4   44.17    0.63   0
  -1  -3  -4   16.36    0.43   0
  -1  -3  -4   15.36    0.54   0
   1   3   4   17.38    0.53   0
  -2  -3  -4    5.55    0.46   0
  -2  -3  -4    6.11    0.41   0
   2   3   4    6.38    0.46   0
  -2  -3  -4    5.55    0.35   0
  -3  -3  -4    1.16    0.42   0
  -3  -3  -4    1.10    0.33   0
   3   3   4    1.47    0.34   0
  -3  -3  -4    1.69    0.42   0
   4   3   4    4.31    0.43   0
  -4  -3  -4    3.87    0.40   0
  -4  -3  -4    4.15    0.39   0
  -4  -3  -4    4.42    0.41   0
  -5  -3  -4    1.86    0.52   0
  -5  -3  -4    1.25    0.50   0
   5   3   4    1.82    0.49   0
  -5  -3  -4    2.39    0.43   0
   8  -4  -4    0.39    0.49   0
  -8   4   4    0.42    0.39   0
   8  -4  -4    0.39    0.50   0
  -8   4   4    0.67    0.40   0
  -7   4   4    0.05    0.37   0
  -7   4   4    0.25    0.43   0
   7  -4  -4    0.39    0.35   0
   7  -4  -4    0.73    0.42   0
  -6   4   4    1.98    0.34   0
   6  -4  -4    1.63    0.43   0
  -6   4   4    1.83    0.34   0
   6  -4  -4    1.50    0.33   0
   5  -4  -4    0.49    0.42   0
  -5   4   4   -0.26    0.41   0
  -5   4   4    0.19    0.32   0
   5  -4  -4    0.13    0.39   0
   4  -4  -4    7.29    0.47   0
  -4   4   4    7.72    0.44   0
   4  -4  -4    8.06    0.38   0
  -4   4   4    7.67    0.46   0
  -3   4   4   27.07    0.58   0
   3  -4  -4   25.45    0.75   0
   3  -4  -4   25.48    0.59   0
  -3   4   4   26.91    0.75   0
   2  -4  -4   13.88    0.49   0
   2  -4  -4   14.72    0.86   0
  -2   4   4   15.24    0.86   0
  -2   4   4   20.77    0.55   0
   1  -4  -4   27.83    0.58   0
   1  -4  -4   29.42    0.98   0
  -1   4   4   28.63    0.60   0
   1  -4  -4   30.37    0.98   0
   0   4   4   19.54    0.51   0
   0  -4  -4   18.34    0.67   0
   0  -4  -4   18.58    0.46   0
   0  -4  -4   18.48    0.61   0
  -1  -4  -4   62.87    0.89   0
  -1  -4  -4   65.49    0.68   0
  -1  -4  -4   62.76    0.83   0
  -1  -4  -4   63.54    0.72   0
  -2  -4  -4    4.53    0.45   0
  -2  -4  -4    5.61    0.43   0
  -2  -4  -4    5.24    0.40   0
  -2  -4  -4    5.18    0.37   0
  -3  -4  -4    0.25    0.45   0
  -3  -4  -4    0.36    0.36   0
  -3  -4  -4    0.33    0.34   0
  -4  -4  -4    2.55    0.51   0
  -4  -4  -4    2.17    0.41   0
  -4  -4  -4    2.80    0.42   0
  -8   5   4    0.23    0.49   0
   8  -5  -4    0.61    0.42   0
   8  -5  -4   -0.01    0.40   0
  -8   5   4    0.09    0.48   0
  -7   5   4   10.31    0.46   0
  -7   5   4   10.00    0.44   0
   7  -5  -4    9.59    0.53   0
   7  -5  -4    9.45    0.45   0
   6  -5  -4   -0.04    0.34   0
  -6   5   4    0.14    0.34   0
   6  -5  -4    0.12    0.35   0
  -6   5   4    0.44    0.42   0
  -5   5   4    7.23    0.46   0
   5  -5  -4    6.86    0.48   0
  -5   5   4    7.28    0.46   0
   5  -5  -4    6.45    0.46   0
  -4   5   4   27.29    0.64   0
   4  -5  -4   27.93    0.72   0
  -4   5   4   28.63    0.71   0
   4  -5  -4   27.57    0.65   0
   3  -5  -4    0.59    0.53   0
   3  -5  -4    0.49    0.38   0
  -3   5   4    0.65    0.45   0
  -3   5   4    0.60    0.38   0
   2  -5  -4    0.10    0.56   0
  -2   5   4    0.09    0.38   0
   2  -5  -4   -0.02    0.38   0
   1  -5  -4    0.66    0.40   0
   1  -5  -4    0.46    0.51   0
   1  -5  -4    1.08    0.53   0
  -1   5   4    0.91    0.41   0
   0  -5  -4    1.92    0.42   0
   0  -5  -4    1.70    0.47   0
   0  -5  -4    2.07    0.43   0
   0  -5  -4    1.65    0.42   0
  -1  -5  -4    3.38    0.47   0
  -1  -5  -4    3.51    0.45   0
  -1  -5  -4    3.47    0.37   0
  -1  -5  -4    3.03    0.44   0
  -2  -5  -4    3.59    0.48   0
  -2  -5  -4    2.95    0.38   0
  -2  -5  -4    2.96    0.47   0
  -2  -5  -4    2.98    0.45   0
  -3  -5  -4    0.83    0.50   0
  -3  -5  -4    0.34    0.50   0
  -3  -5  -4    0.53    0.39   0
  -3  -5  -4    0.39    0.39   0
  -4  -5  -4    0.23    0.45   0
   8  -6  -4   -0.00    0.52   0
  -8   6   4    0.10    0.51   0
  -8   6   4    0.27    0.52   0
   8  -6  -4    0.22    0.51   0
   7  -6  -4   -0.01    0.46   0
  -7   6   4    0.01    0.44   0
  -7   6   4    0.29    0.48   0
   7  -6  -4    0.23    0.38   0
   6  -6  -4    0.41    0.45   0
  -6   6   4    0.08    0.44   0
  -6   6   4   -0.12    0.44   0
   6  -6  -4   -0.06    0.44   0
  -5   6   4    0.16    0.41   0
   5  -6  -4    0.31    0.44   0
  -5   6   4    0.09    0.43   0
   5  -6  -4    0.22    0.42   0
   4  -6  -4    0.64    0.41   0
   4  -6  -4    0.66    0.50   0
  -4   6   4    0.73    0.49   0
  -4   6   4    0.77    0.49   0
   3  -6  -4    0.88    0.56   0
  -3   6   4    0.99    0.46   0
   3  -6  -4    1.07    0.46   0
  -3   6   4    1.15    0.56   0
   2  -6  -4    1.32    0.63   0
  -2   6   4    1.20    0.48   0
   2  -6  -4    1.13    0.40   0
   2  -6  -4    0.96    0.57   0
   1  -6  -4    0.33    0.41   0
   1  -6  -4    0.14    0.51   0
   1  -6  -4    0.21    0.50   0
   1  -6  -4    0.10    0.40   0
   0  -6  -4    5.90    0.42   0
   0  -6  -4    5.72    0.52   0
   0  -6  -4    5.73    0.42   0
   0  -6  -4    6.01    0.50   0
  -1  -6  -4    9.12    0.53   0
  -1  -6  -4    9.07    0.56   0
  -1  -6  -4    8.43    0.46   0
  -1  -6  -4    9.26    0.54   0
  -2  -6  -4    1.17    0.42   0
  -2  -6  -4    0.74    0.51   0
  -2  -6  -4    0.90    0.50   0
  -2  -6  -4    0.92    0.50   0
   8  -7  -4    0.76    0.56   0
  -8   7   4   -0.02    0.59   0
   8  -7  -4    0.17    0.56   0
  -8   7   4   -0.14    0.56   0
   7  -7  -4    1.99    0.61   0
   7  -7  -4    1.81    0.53   0
  -7   7   4    2.82    0.51   0
  -7   7   4    2.24    0.60   0
  -6   7   4    0.35    0.56   0
   6  -7  -4    0.14    0.48   0
   6  -7  -4    0.32    0.56   0
  -6   7   4    0.17    0.47   0
   5  -7  -4    4.66    0.58   0
  -5   7   4    5.53    0.65   0
  -5   7   4    4.92    0.56   0
   5  -7  -4    5.27    0.60   0
   4  -7  -4    3.87    0.56   0
   4  -7  -4    3.35    0.56   0
  -4   7   4    3.92    0.63   0
  -4   7   4    3.70    0.55   0
   3  -7  -4    0.58    0.63   0
   3  -7  -4    0.63    0.56   0
  -3   7   4    0.94    0.50   0
   2  -7  -4    0.07    0.50   0
   2  -7  -4    0.27    0.63   0
   2  -7  -4    0.38    0.50   0
   2  -7  -4    0.22    0.62   0
   1  -7  -4    0.15    0.61   0
   1  -7  -4    0.05    0.54   0
   1  -7  -4    0.25    0.45   0
   1  -7  -4    0.23    0.52   0
   0  -7  -4    0.62    0.58   0
   0  -7  -4    0.89    0.48   0
   0  -7  -4    0.55    0.56   0
   0  -7  -4    0.74    0.48   0
  -1  -7  -4    1.55    0.61   0
  -1  -7  -4    1.10    0.43   0
  -1  -7  -4    1.21    0.55   0
  -1  -7  -4    1.64    0.52   0
  -7   8   4   -0.05    0.56   0
   7  -8  -4    0.02    0.70   0
   7  -8  -4   -0.06    0.57   0
  -7   8   4    0.11    0.70   0
   6  -8  -4   -0.10    0.52   0
  -6   8   4    0.21    0.74   0
  -6   8   4   -0.04    0.60   0
   6  -8  -4    0.11    0.73   0
  -5   8   4    0.19    0.82   0
   5  -8  -4   -0.05    0.56   0
   5  -8  -4    0.16    0.82   0
  -5   8   4    0.10    0.63   0
   4  -8  -4    0.60    0.69   0
   4  -8  -4    0.31    0.79   0
  -4   8   4    0.45    0.62   0
   3  -8  -4    0.15    0.75   0
   3  -8  -4    0.30    0.62   0
   3  -8  -4    0.30    0.62   0
   3  -8  -4    0.27    0.69   0
   2  -8  -4    0.10    0.71   0
   2  -8  -4    0.06    0.57   0
   2  -8  -4    0.00    0.62   0
   2  -8  -4    0.12    0.71   0
   1  -8  -4    0.09    0.70   0
   1  -8  -4    0.01    0.70   0
   1  -8  -4    0.08    0.51   0
   1  -8  -4    0.12    0.60   0
   4  -9  -4    0.02    0.85   0
   4  -9  -4    0.02    0.86   0
  -2   9  -5    0.59    0.43   0
   2  -9   5    0.26    0.53   0
  -3   9  -5    0.36    0.53   0
   3  -9   5    0.48    0.42   0
  -4   9  -5    0.43    0.43   0
   4  -9   5    0.15    0.53   0
  -5   9  -5    0.23    0.55   0
   5  -9   5    0.43    0.52   0
   0  -8   5    0.18    0.74   0
   0  -8   5    0.50    0.52   0
   0  -8   5    0.14    0.66   0
   0  -8   5    0.02    0.52   0
  -1   8  -5    0.17    0.40   0
   1  -8   5    0.34    0.40   0
  -2   8  -5    0.96    0.49   0
   2  -8   5    1.08    0.48   0
   3  -8   5    2.27    0.39   0
  -3   8  -5    2.47    0.39   0
  -4   8  -5    1.24    0.38   0
   4  -8   5    1.13    0.47   0
   5  -8   5    0.29    0.40   0
  -5   8  -5    0.04    0.49   0
   6  -8   5    0.91    0.41   0
  -6   8  -5    1.00    0.42   0
  -2  -7   5    0.80    0.53   0
  -2  -7   5    0.39    0.43   0
  -2  -7   5    0.29    0.53   0
  -2  -7   5    0.78    0.43   0
  -1  -7   5    0.11    0.57   0
  -1  -7   5   -0.08    0.38   0
  -1  -7   5    0.18    0.49   0
  -1  -7   5   -0.04    0.39   0
   0  -7   5    0.22    0.61   0
   0  -7   5    0.50    0.36   0
   0  -7   5    0.05    0.37   0
   0  -7   5    0.23    0.59   0
  -1   7  -5    1.60    0.37   0
   1  -7   5    1.59    0.44   0
  -2   7  -5    0.49    0.35   0
   2  -7   5    0.24    0.33   0
   3  -7   5    2.92    0.37   0
  -3   7  -5    3.40    0.46   0
  -4   7  -5    0.66    0.33   0
   4  -7   5    0.82    0.42   0
  -5   7  -5   -0.01    0.44   0
   5  -7   5   -0.02    0.34   0
   6  -7   5    0.95    0.39   0
  -6   7  -5    1.74    0.47   0
   7  -7   5    2.88    0.53   0
  -7   7  -5    2.53    0.72   0
  -7   7  -5    3.06    0.44   0
  -7   7  -5    2.57    0.69   0
  -3  -6   5   -0.09    0.50   0
  -3  -6   5   -0.45    0.40   0
  -3  -6   5    0.38    0.51   0
  -3  -6   5    0.33    0.42   0
  -2  -6   5    0.09    0.47   0
  -2  -6   5    0.02    0.47   0
  -2  -6   5    0.12    0.37   0
  -2  -6   5    0.03    0.36   0
  -1  -6   5    0.07    0.44   0
  -1  -6   5    0.29    0.44   0
  -1  -6   5   -0.05    0.41   0
  -1  -6   5    0.38    0.33   0
   0   6  -5    0.03    0.40   0
   0  -6   5    0.14    0.48   0
   0  -6   5    0.25    0.43   0
   0  -6   5   -0.01    0.32   0
   1  -6   5    6.70    0.80   0
   1  -6   5    6.42    0.79   0
  -1   6  -5    6.29    0.39   0
   1  -6   5    6.21    0.42   0
  -2   6  -5    7.31    0.37   0
   2  -6   5    7.36    0.39   0
  -3   6  -5   12.38    0.47   0
   3  -6   5   12.33    0.41   0
   4  -6   5    4.97    0.36   0
  -4   6  -5    5.73    0.35   0
   5  -6   5    3.60    0.46   0
  -5   6  -5    4.35    0.66   0
  -5   6  -5    4.27    0.66   0
  -5   6  -5    3.69    0.37   0
   6  -6   5    2.22    0.38   0
  -6   6  -5    2.68    0.56   0
  -6   6  -5    2.59    0.38   0
  -6   6  -5    2.43    0.56   0
  -7   6  -5    0.67    0.51   0
   7  -6   5    0.68    0.42   0
  -7   6  -5    0.52    0.58   0
  -7   6  -5    0.43    0.49   0
  -8   6  -5    2.94    0.60   0
   8  -6   5    2.83    0.46   0
  -8   6  -5    3.05    0.57   0
  -8   6  -5    3.13    0.46   0
  -4  -5   5   -0.12    0.40   0
  -4  -5   5    0.38    0.40   0
  -4  -5   5   -0.31    0.42   0
  -3  -5   5    0.11    0.36   0
  -3  -5   5    0.39    0.37   0
   3   5  -5    0.27    0.45   0
  -3  -5   5   -0.08    0.36   0
  -2  -5   5   -0.06    0.34   0
   2   5  -5    0.04    0.41   0
  -2  -5   5    0.46    0.35   0
  -2  -5   5   -0.05    0.35   0
  -1  -5   5    0.47    0.34   0
  -1  -5   5    0.42    0.39   0
  -1  -5   5    0.73    0.33   0
   1   5  -5    0.77    0.39   0
   0   5  -5    0.13    0.31   0
   0  -5   5    0.47    0.44   0
   0   5  -5    0.24    0.43   0
   0  -5   5    0.21    0.32   0
  -1   5  -5    2.91    0.31   0
   1  -5   5    2.97    0.58   0
   1  -5   5    3.31    0.31   0
  -1   5  -5    3.26    0.59   0
   2  -5   5    0.70    0.36   0
  -2   5  -5    0.64    0.29   0
  -3   5  -5   30.21    0.50   0
   3  -5   5   29.03    0.50   0
  -4   5  -5    1.34    0.53   0
  -4   5  -5    1.34    0.34   0
  -4   5  -5    1.11    0.52   0
   4  -5   5    0.94    0.35   0
   5  -5   5    0.35    0.34   0
  -5   5  -5    0.22    0.33   0
  -5   5  -5    0.61    0.45   0
  -5   5  -5    0.56    0.42   0
  -6   5  -5    9.45    0.51   0
   6  -5   5    9.11    0.42   0
  -6   5  -5    9.23    0.41   0
  -6   5  -5    9.47    0.59   0
   7  -5   5    3.62    0.41   0
  -7   5  -5    3.36    0.46   0
  -7   5  -5    4.17    0.49   0
  -7   5  -5    3.45    0.38   0
  -8   5  -5    0.01    0.43   0
   8  -5   5    0.04    0.42   0
  -8   5  -5    0.19    0.53   0
  -8   5  -5    0.14    0.52   0
  -5  -4   5    0.30    0.41   0
  -5  -4   5    1.23    0.42   0
   5   4  -5   -0.02    0.41   0
  -5  -4   5    0.60    0.41   0
  -4  -4   5    1.47    0.37   0
  -4  -4   5    1.57    0.38   0
  -4  -4   5    1.09    0.45   0
   4   4  -5    0.96    0.45   0
  -3  -4   5    1.85    0.44   0
  -3  -4   5    2.10    0.35   0
  -3  -4   5    2.06    0.42   0
   3   4  -5    1.93    0.41   0
  -2  -4   5    4.20    0.36   0
  -2  -4   5    4.32    0.37   0
  -2  -4   5    4.18    0.37   0
   2   4  -5    4.54    0.43   0
  -1  -4   5    0.91    0.40   0
  -1  -4   5    1.00    0.38   0
   1   4  -5    1.15    0.39   0
   0   4  -5    4.65    0.34   0
   0  -4   5    4.53    0.47   0
   0  -4   5    4.57    0.33   0
   0   4  -5    4.58    0.42   0
   1  -4   5   14.99    0.69   0
  -1   4  -5   14.89    0.42   0
  -1   4  -5   14.91    0.69   0
   1  -4   5   15.83    0.42   0
  -2   4  -5   40.19    1.06   0
   2  -4   5   39.55    0.57   0
  -2   4  -5   38.59    0.55   0
   2  -4   5   42.34    1.09   0
  -3   4  -5   81.36    1.14   0
  -3   4  -5   77.84    1.15   0
   3  -4   5   77.82    0.70   0
  -3   4  -5   78.77    0.74   0
   4  -4   5    0.26    0.31   0
  -4   4  -5    0.27    0.38   0
  -4   4  -5    0.22    0.39   0
  -4   4  -5    0.52    0.37   0
  -5   4  -5   19.54    0.56   0
  -5   4  -5   19.96    0.56   0
   5  -4   5   20.51    0.45   0
  -5   4  -5   20.03    0.46   0
  -6   4  -5    0.35    0.35   0
   6  -4   5    0.32    0.45   0
  -6   4  -5    0.42    0.34   0
  -6   4  -5    0.19    0.44   0
   7  -4   5    0.50    0.46   0
  -7   4  -5    0.00    0.36   0
  -7   4  -5   -0.03    0.37   0
  -7   4  -5    0.26    0.37   0
   8  -4   5    3.03    0.44   0
  -8   4  -5    3.78    0.45   0
  -8   4  -5    3.27    0.53   0
  -8   4  -5    3.85    0.43   0
  -6  -3   5    1.32    0.45   0
  -6  -3   5    1.09    0.41   0
  -6  -3   5    1.30    0.53   0
   6   3  -5    1.16    0.41   0
  -5  -3   5    0.14    0.37   0
  -5  -3   5   -0.11    0.37   0
  -5  -3   5    0.34    0.37   0
   5   3  -5    0.46    0.37   0
  -4  -3   5    2.50    0.42   0
  -4  -3   5    2.16    0.35   0
  -4  -3   5    2.21    0.35   0
   4   3  -5    2.12    0.34   0
  -3  -3   5    0.55    0.32   0
  -3  -3   5    0.05    0.32   0
  -3  -3   5    0.10    0.38   0
   3   3  -5   -0.10    0.31   0
  -2  -3   5    4.60    0.34   0
  -2  -3   5    4.54    0.34   0
   2   3  -5    4.51    0.40   0
  -2  -3   5    5.26    0.35   0
  -1  -3   5    0.68    0.31   0
  -1  -3   5    0.42    0.35   0
   1   3  -5    0.45    0.37   0
   1   3  -5    0.38    0.36   0
   0   3  -5   25.42    0.64   0
   0   3  -5   24.69    0.48   0
   0  -3   5   24.24    0.62   0
   0  -3   5   26.40    0.53   0
   1  -3   5   30.50    0.77   0
   1  -3   5   32.38    0.53   0
  -1   3  -5   32.33    0.53   0
  -1   3  -5   30.21    0.76   0
  -2   3  -5   60.71    0.94   0
   2  -3   5   62.24    0.95   0
  -2   3  -5   61.92    0.66   0
   2  -3   5   63.30    0.68   0
  -3   3  -5  146.24    0.93   0
  -3   3  -5  147.43    1.21   0
  -3   3  -5  141.98    1.20   0
   3  -3   5  135.95    0.90   0
  -4   3  -5    4.60    0.35   0
  -4   3  -5    4.58    0.40   0
  -4   3  -5    4.56    0.40   0
   4  -3   5    3.95    0.35   0
   5  -3   5    0.01    0.32   0
  -5   3  -5    0.24    0.30   0
  -5   3  -5    0.17    0.37   0
  -5   3  -5    0.39    0.38   0
   6  -3   5   12.31    0.48   0
  -6   3  -5   12.97    0.43   0
  -6   3  -5   12.10    0.41   0
  -6   3  -5   12.78    0.47   0
  -7   3  -5    1.58    0.39   0
  -7   3  -5    2.07    0.48   0
   7  -3   5    1.64    0.38   0
  -7   3  -5    1.44    0.38   0
   8  -3   5    0.68    0.42   0
  -8   3  -5    0.41    0.44   0
  -8   3  -5    0.49    0.54   0
  -8   3  -5    0.71    0.42   0
  -6  -2   5    1.28    0.48   0
  -6  -2   5    1.08    0.38   0
   6   2  -5    1.32    0.41   0
  -6  -2   5    0.88    0.38   0
  -5  -2   5    0.09    0.36   0
  -5  -2   5    0.27    0.35   0
  -5  -2   5    0.70    0.35   0
   5   2  -5   -0.16    0.36   0
  -4  -2   5    0.63    0.32   0
  -4  -2   5    1.40    0.40   0
  -4  -2   5    0.95    0.34   0
   4   2  -5    0.73    0.33   0
  -3  -2   5   40.02    0.60   0
   3   2  -5   41.64    0.56   0
  -3  -2   5   41.92    0.54   0
  -3  -2   5   42.47    0.54   0
  -2  -2   5    2.69    0.38   0
  -2  -2   5    3.73    0.33   0
  -2  -2   5    2.65    0.32   0
   2   2  -5    2.64    0.39   0
   1   2  -5    2.04    0.31   0
  -1  -2   5    1.58    0.38   0
  -1  -2   5    2.19    0.31   0
   1   2  -5    1.87    0.31   0
   0   2  -5    0.10    0.29   0
   0   2  -5   -0.02    0.35   0
   0  -2   5    0.26    0.35   0
   0  -2   5    0.08    0.28   0
   1  -2   5  125.54    1.27   0
   1  -2   5  124.34    0.96   0
  -1   2  -5  120.74    1.24   0
  -1   2  -5  127.01    0.97   0
   2  -2   5   56.26    0.66   0
   2  -2   5   59.10    0.81   0
  -2   2  -5   56.11    0.81   0
  -2   2  -5   58.61    0.67   0
   3  -2   5   84.37    0.76   0
  -3   2  -5   90.08    0.86   0
  -3   2  -5   91.29    0.77   0
   4  -2   5   14.31    0.40   0
  -4   2  -5   14.22    0.41   0
  -4   2  -5   13.26    0.40   0
  -4   2  -5   12.78    0.46   0
   5  -2   5    9.81    0.45   0
  -5   2  -5   10.55    0.39   0
  -5   2  -5   10.25    0.45   0
  -5   2  -5   10.51    0.39   0
   6  -2   5    1.02    0.36   0
  -6   2  -5    0.91    0.44   0
  -6   2  -5    0.78    0.34   0
  -6   2  -5    0.90    0.35   0
   7  -2   5    1.32    0.40   0
  -7   2  -5    1.17    0.38   0
  -7   2  -5    1.05    0.38   0
  -7   2  -5    1.91    0.47   0
  -8   2  -5    2.96    0.45   0
  -7  -1   5    1.56    0.41   0
  -7  -1   5    1.85    0.42   0
   7   1  -5    1.04    0.40   0
  -6  -1   5    0.36    0.35   0
  -6  -1   5    0.24    0.36   0
   6   1  -5    0.33    0.34   0
  -5  -1   5    5.04    0.41   0
   5   1  -5    4.58    0.35   0
  -5  -1   5    4.85    0.35   0
  -4  -1   5    0.38    0.31   0
  -4  -1   5    0.35    0.30   0
   4   1  -5    0.18    0.30   0
  -3  -1   5    2.01    0.37   0
  -3  -1   5    2.01    0.31   0
  -3  -1   5    1.82    0.36   0
   3   1  -5    1.78    0.30   0
  -2  -1   5    2.18    0.32   0
  -2  -1   5    2.35    0.33   0
  -2  -1   5    2.18    0.32   0
   2   1  -5    2.41    0.31   0
   1   1  -5    5.59    0.42   0
  -1  -1   5    5.87    0.36   0
  -1  -1   5    5.58    0.41   0
   1   1  -5    5.50    0.36   0
   0   1  -5   55.03    0.74   0
   0  -1   5   54.23    0.77   0
   0   1  -5   54.96    0.78   0
   0  -1   5   53.82    0.77   0
  -1   1  -5    1.24    0.31   0
   1  -1   5    1.17    0.40   0
  -1   1  -5    1.13    0.33   0
   1  -1   5    0.98    0.31   0
   2  -1   5  260.54    1.40   0
  -2   1  -5  273.66    1.43   0
   2  -1   5  275.53    1.44   0
  -2   1  -5  270.08    1.39   0
  -3   1  -5   38.34    0.56   0
   3  -1   5   38.36    0.55   0
  -3   1  -5   40.86    0.57   0
  -3   1  -5   39.76    0.57   0
   4  -1   5    2.32    0.34   0
  -4   1  -5    1.49    0.32   0
  -4   1  -5    1.86    0.33   0
  -4   1  -5    2.30    0.33   0
  -5   1  -5   -0.01    0.32   0
   5  -1   5   -0.04    0.33   0
  -5   1  -5    0.02    0.32   0
  -5   1  -5   -0.02    0.32   0
   6  -1   5   14.48    0.52   0
  -6   1  -5   14.40    0.45   0
  -6   1  -5   14.54    0.45   0
  -6   1  -5   15.08    0.53   0
  -7   1  -5    0.12    0.39   0
   7  -1   5    0.23    0.49   0
  -7   1  -5    0.21    0.49   0
  -7   1  -5    0.22    0.41   0
  -7   0   5    0.08    0.37   0
  -7   0   5    0.64    0.38   0
   7   0  -5    0.43    0.38   0
   7   0  -5    0.83    0.44   0
   6   0  -5    7.23    0.47   0
  -6   0   5    7.14    0.41   0
   6   0  -5    8.19    0.42   0
  -6   0   5    7.58    0.40   0
   5   0  -5    0.10    0.32   0
  -5   0   5    0.02    0.30   0
   5   0  -5   -0.06    0.37   0
  -5   0   5   -0.10    0.33   0
  -4   0   5    1.35    0.29   0
   4   0  -5    1.05    0.29   0
   4   0  -5    1.29    0.32   0
  -4   0   5    1.11    0.31   0
  -3   0   5  161.17    1.02   0
   3   0  -5  168.90    1.05   0
  -3   0   5  160.41    1.00   0
   3   0  -5  154.60    1.00   0
  -2   0   5   12.00    0.40   0
  -2   0   5   12.55    0.47   0
   2   0  -5   11.70    0.40   0
  -2   0   5   12.32    0.41   0
   1   0  -5   37.86    0.70   0
   1   0  -5   37.41    0.61   0
  -1   0   5   38.84    0.71   0
  -1   0   5   37.93    0.62   0
   0   0   5   18.48    0.49   0
   0   0  -5   18.90    0.61   0
   0   0   5   19.22    0.57   0
   0   0  -5   18.06    0.49   0
   1   0   5   25.79    0.57   0
   1   0   5   26.62    0.54   0
  -1   0  -5   26.14    0.53   0
  -1   0  -5   26.92    0.58   0
   2   0   5   75.45    0.80   0
  -2   0  -5   74.57    0.76   0
  -2   0  -5   76.09    0.79   0
   2   0   5   82.44    0.78   0
  -3   0  -5   60.86    0.72   0
   3   0   5   63.54    0.68   0
  -3   0  -5   63.05    0.67   0
  -3   0  -5   63.38    0.65   0
  -4   0  -5   34.31    0.53   0
   4   0   5   34.83    0.54   0
  -4   0  -5   34.86    0.52   0
  -4   0  -5   35.75    0.52   0
  -5   0  -5    2.83    0.37   0
   5   0   5    3.08    0.44   0
  -5   0  -5    3.07    0.35   0
  -5   0  -5    3.66    0.35   0
   6   0   5    0.34    0.38   0
  -6   0  -5    0.26    0.37   0
  -6   0  -5    0.24    0.37   0
  -6   0  -5    0.34    0.44   0
  -7   0  -5    1.80    0.45   0
   7   0   5    2.16    0.45   0
  -7   0  -5    1.51    0.53   0
  -7   0  -5    1.51    0.43   0
   8  -1  -5    0.12    0.42   0
   8  -1  -5   -0.05    0.52   0
  -8   1   5   -0.01    0.41   0
  -8   1   5    0.12    0.43   0
  -7   1   5    0.40    0.36   0
   7  -1  -5    0.48    0.38   0
   7  -1  -5    0.28    0.37   0
  -7   1   5    0.39    0.38   0
  -6   1   5    0.33    0.33   0
   6  -1  -5   -0.02    0.41   0
   6  -1  -5   -0.09    0.33   0
  -6   1   5    0.17    0.32   0
   5  -1  -5    3.10    0.34   0
  -5   1   5    3.43    0.40   0
   5  -1  -5    3.91    0.42   0
  -5   1   5    3.56    0.36   0
  -4   1   5    0.72    0.29   0
  -4   1   5    0.57    0.33   0
   4  -1  -5    0.54    0.31   0
   4  -1  -5    0.52    0.28   0
   3  -1  -5    9.91    0.37   0
  -3   1   5   10.37    0.42   0
  -3   1   5   10.00    0.37   0
   3  -1  -5   10.80    0.42   0
   2  -1  -5   19.58    0.46   0
  -2   1   5   19.81    0.60   0
  -2   1   5   19.12    0.47   0
  -2   1   5   19.54    0.59   0
   1  -1  -5   84.62    0.85   0
  -1   1   5   89.02    1.34   0
   1  -1  -5   88.99    1.36   0
  -1   1   5   84.08    0.86   0
   0   1   5  127.49    1.54   0
   0  -1  -5  124.76    1.02   0
   0   1   5  124.45    1.03   0
   0  -1  -5  127.36    1.56   0
   1   1   5    2.22    0.41   0
  -1  -1  -5    2.19    0.39   0
   1   1   5    2.51    0.31   0
  -1  -1  -5    2.38    0.31   0
  -2  -1  -5  166.45    1.16   0
   2   1   5  172.28    1.13   0
  -2  -1  -5  174.92    1.04   0
   2   1   5  173.12    1.07   0
  -3  -1  -5    2.99    0.31   0
   3   1   5    2.86    0.34   0
  -3  -1  -5    2.82    0.41   0
  -3  -1  -5    3.16    0.31   0
  -4  -1  -5    2.18    0.36   0
   4   1   5    1.86    0.44   0
  -4  -1  -5    2.09    0.32   0
  -4  -1  -5    2.50    0.32   0
  -5  -1  -5    2.98    0.39   0
   5   1   5    3.41    0.46   0
  -5  -1  -5    3.34    0.35   0
  -5  -1  -5    2.09    0.35   0
  -6  -1  -5    1.47    0.40   0
  -6  -1  -5    1.30    0.38   0
   6   1   5    1.85    0.41   0
  -6  -1  -5    1.16    0.39   0
  -8   2   5    1.00    0.51   0
  -8   2   5    0.46    0.50   0
   8  -2  -5    0.53    0.40   0
   8  -2  -5    0.24    0.40   0
  -7   2   5    1.86    0.38   0
   7  -2  -5    1.88    0.45   0
  -7   2   5    1.60    0.37   0
   7  -2  -5    1.52    0.38   0
  -6   2   5    4.31    0.37   0
  -6   2   5    5.84    0.38   0
   6  -2  -5    5.79    0.46   0
   6  -2  -5    4.40    0.37   0
  -5   2   5    2.25    0.40   0
  -5   2   5    1.91    0.32   0
   5  -2  -5    1.68    0.33   0
   5  -2  -5    2.37    0.38   0
  -4   2   5   56.79    0.75   0
  -4   2   5   59.39    0.65   0
   4  -2  -5   59.90    0.70   0
   4  -2  -5   56.69    0.68   0
  -3   2   5   74.07    0.90   0
   3  -2  -5   73.13    0.78   0
   3  -2  -5   73.54    0.90   0
  -3   2   5   72.78    0.73   0
  -2   2   5  153.26    1.67   0
   2  -2  -5  145.36    1.11   0
  -2   2   5  153.16    1.08   0
  -1   2   5    1.04    0.30   0
   1  -2  -5    1.12    0.30   0
   0   2   5    1.57    0.31   0
   0   2   5    2.00    0.52   0
   0  -2  -5    1.50    0.36   0
   0  -2  -5    1.69    0.49   0
  -1  -2  -5   42.31    0.75   0
   1   2   5   45.62    0.77   0
  -1  -2  -5   45.17    0.60   0
   1   2   5   47.56    0.61   0
  -2  -2  -5   40.24    0.65   0
  -2  -2  -5   44.18    0.56   0
   2   2   5   42.04    0.62   0
  -3  -2  -5    0.37    0.31   0
   3   2   5    0.38    0.31   0
  -3  -2  -5    0.50    0.31   0
  -3  -2  -5    0.56    0.32   0
  -4  -2  -5    5.58    0.39   0
  -4  -2  -5    5.22    0.45   0
   4   2   5    5.55    0.39   0
  -4  -2  -5    5.53    0.37   0
  -5  -2  -5   -0.21    0.39   0
   5   2   5    0.29    0.47   0
  -5  -2  -5    0.03    0.37   0
  -5  -2  -5   -0.15    0.37   0
  -6  -2  -5    0.22    0.52   0
  -6  -2  -5    0.56    0.41   0
   6   2   5    0.05    0.42   0
  -6  -2  -5    0.11    0.40   0
  -8   3   5    0.45    0.50   0
  -8   3   5    0.26    0.39   0
   8  -3  -5   -0.02    0.39   0
   8  -3  -5    0.02    0.48   0
  -7   3   5    1.14    0.34   0
  -7   3   5    0.89    0.38   0
   7  -3  -5    0.82    0.36   0
   7  -3  -5    0.80    0.44   0
  -6   3   5    0.93    0.33   0
  -6   3   5    0.75    0.32   0
   6  -3  -5    1.10    0.35   0
   6  -3  -5    1.00    0.33   0
   5  -3  -5    1.73    0.39   0
  -5   3   5    1.28    0.35   0
   5  -3  -5    1.34    0.37   0
  -5   3   5    1.42    0.31   0
   4  -3  -5    9.19    0.38   0
  -4   3   5    9.02    0.40   0
   4  -3  -5    9.51    0.46   0
  -4   3   5    8.45    0.37   0
  -3   3   5    5.46    0.40   0
   3  -3  -5    5.69    0.50   0
   3  -3  -5    5.37    0.35   0
  -3   3   5    5.44    0.52   0
  -2   3   5    0.88    0.37   0
   2  -3  -5    0.93    0.36   0
   1  -3  -5    9.74    0.45   0
  -1   3   5   10.05    0.45   0
   0  -3  -5    6.76    0.37   0
   0   3   5    6.99    0.42   0
   0  -3  -5    7.04    0.62   0
   0  -3  -5    6.97    0.61   0
   1   3   5   14.87    0.42   0
  -1  -3  -5   14.66    0.59   0
   1   3   5   15.51    0.53   0
  -1  -3  -5   14.62    0.47   0
  -2  -3  -5   12.83    0.52   0
  -2  -3  -5   13.86    0.42   0
   2   3   5   14.82    0.52   0
  -2  -3  -5   13.99    0.42   0
  -3  -3  -5    2.11    0.36   0
  -3  -3  -5    2.35    0.42   0
   3   3   5    2.47    0.44   0
  -3  -3  -5    2.32    0.42   0
  -4  -3  -5    0.08    0.45   0
  -4  -3  -5   -0.29    0.36   0
   4   3   5    0.17    0.37   0
  -4  -3  -5    0.37    0.45   0
  -5  -3  -5    0.98    0.47   0
  -5  -3  -5    1.25    0.41   0
   5   3   5    1.03    0.41   0
  -5  -3  -5    0.88    0.42   0
  -8   4   5    0.51    0.40   0
  -8   4   5   -0.01    0.40   0
   8  -4  -5    0.13    0.40   0
   8  -4  -5    0.29    0.40   0
  -7   4   5    0.72    0.45   0
  -7   4   5    0.79    0.37   0
   7  -4  -5    0.88    0.45   0
   7  -4  -5    1.01    0.37   0
  -6   4   5    7.16    0.40   0
   6  -4  -5    7.70    0.48   0
  -6   4   5    7.19    0.46   0
   6  -4  -5    6.48    0.45   0
  -5   4   5   -0.01    0.42   0
   5  -4  -5   -0.17    0.42   0
  -5   4   5    0.31    0.40   0
   5  -4  -5    0.02    0.30   0
   4  -4  -5   25.15    0.57   0
   4  -4  -5   25.44    0.63   0
  -4   4   5   24.87    0.58   0
  -4   4   5   25.11    0.62   0
  -3   4   5    2.24    0.38   0
   3  -4  -5    1.85    0.31   0
   3  -4  -5    2.33    0.56   0
  -3   4   5    2.17    0.54   0
  -2   4   5   29.61    0.60   0
   2  -4  -5   27.46    0.59   0
   1  -4  -5    2.17    0.38   0
  -1   4   5    2.47    0.37   0
   0   4   5    2.31    0.32   0
   0  -4  -5    1.96    0.50   0
   0  -4  -5    1.85    0.38   0
   0  -4  -5    2.27    0.55   0
  -1  -4  -5    2.67    0.50   0
  -1  -4  -5    2.44    0.31   0
  -1  -4  -5    2.33    0.32   0
  -1  -4  -5    2.84    0.41   0
  -2  -4  -5    9.79    0.46   0
  -2  -4  -5    9.84    0.46   0
  -2  -4  -5   10.34    0.51   0
  -3  -4  -5    0.55    0.33   0
  -3  -4  -5   -0.09    0.45   0
  -3  -4  -5    0.75    0.44   0
  -4  -4  -5    1.00    0.51   0
  -4  -4  -5    1.10    0.41   0
  -4  -4  -5    0.87    0.40   0
   8  -5  -5    0.18    0.41   0
  -8   5   5    0.11    0.41   0
  -8   5   5    0.42    0.38   0
   8  -5  -5    0.12    0.42   0
   7  -5  -5    0.12    0.37   0
   7  -5  -5    0.08    0.37   0
  -7   5   5    0.27    0.45   0
  -7   5   5    0.18    0.45   0
   6  -5  -5    0.41    0.36   0
   6  -5  -5    0.38    0.44   0
  -6   5   5    0.35    0.34   0
  -6   5   5    0.44    0.44   0
  -5   5   5    2.88    0.42   0
   5  -5  -5    2.53    0.44   0
  -5   5   5    2.98    0.41   0
   5  -5  -5    2.86    0.43   0
  -4   5   5    0.38    0.43   0
   4  -5  -5    0.42    0.33   0
   4  -5  -5    0.29    0.47   0
  -4   5   5    0.24    0.41   0
   3  -5  -5    0.29    0.38   0
  -3   5   5    0.26    0.58   0
   3  -5  -5    0.24    0.62   0
  -3   5   5    0.52    0.45   0
  -2   5   5    2.87    0.41   0
   2  -5  -5    3.12    0.41   0
   1  -5  -5    3.78    0.44   0
  -1   5   5    4.04    0.45   0
   1  -5  -5    3.92    0.68   0
   1  -5  -5    4.12    0.66   0
   0  -5  -5    2.18    0.50   0
   0  -5  -5    1.82    0.34   0
   0  -5  -5    2.18    0.49   0
  -1  -5  -5    1.28    0.45   0
  -1  -5  -5    1.32    0.43   0
  -1  -5  -5    1.27    0.44   0
  -1  -5  -5    1.52    0.36   0
  -2  -5  -5    0.20    0.46   0
  -2  -5  -5    0.22    0.35   0
  -2  -5  -5    0.08    0.35   0
  -2  -5  -5    0.29    0.45   0
  -3  -5  -5    0.26    0.39   0
  -3  -5  -5    0.12    0.47   0
  -3  -5  -5    0.07    0.49   0
  -3  -5  -5   -0.04    0.48   0
   8  -6  -5    0.64    0.51   0
   8  -6  -5    0.15    0.53   0
  -8   6   5    0.31    0.42   0
  -8   6   5    0.35    0.44   0
   7  -6  -5    2.31    0.50   0
  -7   6   5    2.54    0.49   0
   7  -6  -5    2.30    0.46   0
  -7   6   5    2.13    0.49   0
  -6   6   5    1.21    0.45   0
   6  -6  -5    0.83    0.47   0
  -6   6   5    0.83    0.45   0
   6  -6  -5    0.97    0.45   0
  -5   6   5    0.19    0.44   0
   5  -6  -5   -0.00    0.54   0
  -5   6   5    0.25    0.43   0
   5  -6  -5    0.27    0.50   0
   4  -6  -5    8.07    0.50   0
   4  -6  -5    8.74    0.68   0
  -4   6   5    8.34    0.56   0
  -4   6   5    8.18    0.67   0
   3  -6  -5    0.78    0.77   0
  -3   6   5    0.77    0.41   0
   3  -6  -5    0.97    0.40   0
   2  -6  -5    6.62    1.00   0
   2  -6  -5    6.84    1.01   0
  -2   6   5    7.12    0.49   0
   2  -6  -5    6.57    0.48   0
   1  -6  -5   -0.02    0.33   0
   1  -6  -5    0.05    0.61   0
   1  -6  -5    0.02    0.60   0
   0  -6  -5    0.11    0.56   0
   0  -6  -5    0.16    0.33   0
   0  -6  -5    0.31    0.42   0
   0  -6  -5    0.10    0.50   0
  -1  -6  -5    2.44    0.48   0
  -1  -6  -5    2.23    0.53   0
  -1  -6  -5    2.42    0.48   0
  -1  -6  -5    2.54    0.59   0
  -2  -6  -5    0.71    0.51   0
  -2  -6  -5    1.08    0.42   0
  -2  -6  -5    0.63    0.42   0
  -2  -6  -5    0.44    0.52   0
  -7   7   5    0.46    0.50   0
   7  -7  -5    0.40    0.59   0
   7  -7  -5    0.13    0.51   0
  -7   7   5    0.19    0.51   0
  -6   7   5    0.30    0.58   0
   6  -7  -5    0.20    0.60   0
  -6   7   5    0.53    0.55   0
   6  -7  -5    0.57    0.58   0
  -5   7   5    1.26    0.48   0
   5  -7  -5    1.26    0.58   0
  -5   7   5    1.46    0.63   0
   5  -7  -5    1.25    0.48   0
   4  -7  -5    0.37    0.51   0
   4  -7  -5    0.20    0.72   0
  -4   7   5    0.55    0.51   0
  -4   7   5    0.29    0.66   0
   3  -7  -5    0.08    0.99   0
   3  -7  -5    0.08    0.51   0
   3  -7  -5    0.10    0.98   0
  -3   7   5    0.24    0.50   0
   2  -7  -5   -0.00    0.86   0
   2  -7  -5    0.03    0.87   0
   2  -7  -5    0.29    0.45   0
   1  -7  -5    0.11    0.62   0
   1  -7  -5    0.25    0.65   0
   1  -7  -5    0.39    0.45   0
   1  -7  -5    0.09    0.44   0
   0  -7  -5    0.02    0.56   0
   0  -7  -5    0.13    0.48   0
   0  -7  -5    0.46    0.50   0
   0  -7  -5    0.09    0.62   0
  -1  -7  -5    0.59    0.51   0
  -1  -7  -5    0.46    0.64   0
  -1  -7  -5    0.47    0.53   0
  -1  -7  -5    0.41    0.64   0
   6  -8  -5    0.20    0.63   0
   6  -8  -5    0.32    0.69   0
  -6   8   5    0.28    0.60   0
  -6   8   5    0.11    0.69   0
   5  -8  -5    0.56    0.75   0
  -5   8   5    0.32    0.65   0
  -5   8   5    0.54    0.72   0
   5  -8  -5    0.55    0.65   0
   4  -8  -5    0.12    0.63   0
   4  -8  -5    0.35    1.09   0
  -4   8   5    0.45    0.63   0
   4  -8  -5    0.18    0.98   0
   3  -8  -5    0.36    0.64   0
   3  -8  -5    0.34    0.58   0
   2  -8  -5    0.30    0.52   0
   2  -8  -5    0.43    0.60   0
   1  -8  -5    0.14    0.77   0
   1  -8  -5   -0.05    0.62   0
   1  -8  -5   -0.07    0.80   0
   1  -8  -5    0.17    0.54   0
  -3   9  -6   -0.11    0.45   0
   3  -9   6    0.02    0.53   0
  -4   9  -6   -0.07    0.44   0
   4  -9   6    0.05    0.45   0
   0  -8   6    0.02    0.65   0
   0  -8   6    0.02    0.52   0
   0  -8   6    0.07    0.72   0
   0  -8   6    0.11    0.40   0
   1  -8   6    0.57    0.39   0
  -1   8  -6    0.35    0.41   0
  -2   8  -6    1.00    0.40   0
   2  -8   6    1.32    0.49   0
   3  -8   6    1.01    0.49   0
  -3   8  -6    1.26    0.39   0
  -4   8  -6    0.03    0.39   0
   4  -8   6    0.09    0.38   0
  -5   8  -6    0.39    0.47   0
   5  -8   6    0.36    0.41   0
  -6   8  -6    0.23    0.51   0
   6  -8   6    0.20    0.42   0
  -2  -7   6    0.08    0.52   0
  -2  -7   6    0.23    0.53   0
  -2  -7   6    0.53    0.51   0
  -2  -7   6    0.07    0.42   0
  -1  -7   6    1.54    0.60   0
  -1  -7   6    1.38    0.59   0
  -1  -7   6    1.27    0.40   0
  -1  -7   6    1.11    0.40   0
   0  -7   6    0.49    0.61   0
   0  -7   6    0.52    0.56   0
   0  -7   6    0.25    0.38   0
   1  -7   6    3.64    0.37   0
  -1   7  -6    3.60    0.45   0
  -2   7  -6    0.10    0.37   0
   2  -7   6    0.06    0.39   0
  -3   7  -6    0.62    0.34   0
   3  -7   6    0.72    0.44   0
  -4   7  -6    0.69    0.34   0
   4  -7   6    1.00    0.36   0
   5  -7   6    0.32    0.37   0
  -5   7  -6    0.20    0.37   0
   6  -7   6   -0.14    0.38   0
  -6   7  -6    0.24    0.48   0
  -6   7  -6    0.16    1.04   0
  -6   7  -6    0.09    1.04   0
   7  -7   6    0.74    0.42   0
  -7   7  -6    1.05    0.63   0
  -7   7  -6    0.73    0.70   0
  -7   7  -6    1.04    0.50   0
  -3  -6   6    0.12    0.42   0
  -3  -6   6    0.45    0.51   0
  -3  -6   6    0.10    0.42   0
  -2  -6   6   -0.05    0.46   0
  -2  -6   6    0.28    0.37   0
  -2  -6   6    0.13    0.37   0
   1   6  -6    2.25    0.47   0
  -1  -6   6    2.68    0.46   0
  -1  -6   6    2.50    0.39   0
  -1  -6   6    2.41    0.48   0
   0   6  -6    0.05    0.49   0
   0   6  -6    0.26    0.41   0
   0  -6   6    0.51    0.49   0
   0  -6   6    0.04    0.33   0
   1  -6   6    0.11    0.64   0
  -1   6  -6    0.31    0.32   0
   1  -6   6    0.18    0.41   0
  -2   6  -6    1.12    0.33   0
   2  -6   6    1.83    0.42   0
  -3   6  -6    3.42    0.43   0
   3  -6   6    3.34    0.36   0
  -4   6  -6    0.43    0.39   0
   4  -6   6    0.23    0.33   0
   5  -6   6    1.02    0.44   0
  -5   6  -6    0.98    0.60   0
  -5   6  -6    0.86    0.55   0
  -5   6  -6    1.11    0.43   0
   6  -6   6    2.56    0.39   0
  -6   6  -6    3.48    0.57   0
  -6   6  -6    3.06    0.47   0
  -6   6  -6    3.40    0.59   0
  -7   6  -6    2.27    0.60   0
   7  -6   6    1.60    0.41   0
  -7   6  -6    1.53    0.40   0
  -7   6  -6    1.66    0.60   0
  -4  -5   6    0.29    0.42   0
  -4  -5   6    0.51    0.42   0
   4   5  -6    0.17    0.49   0
  -4  -5   6    0.27    0.41   0
   3   5  -6   -0.01    0.45   0
  -3  -5   6   -0.19    0.36   0
  -3  -5   6    0.20    0.37   0
  -3  -5   6   -0.23    0.36   0
  -2  -5   6    1.55    0.41   0
   2   5  -6    1.70    0.37   0
  -2  -5   6    1.01    0.44   0
  -2  -5   6    1.69    0.37   0
  -1  -5   6   10.13    0.41   0
  -1  -5   6   10.52    0.50   0
   1   5  -6   10.52    0.49   0
   0  -5   6    9.54    0.41   0
   0  -5   6    9.17    0.50   0
   0   5  -6    8.83    0.40   0
   0   5  -6    9.37    0.56   0
   1  -5   6   18.30    0.75   0
  -1   5  -6   18.73    0.44   0
   1  -5   6   18.86    0.44   0
  -1   5  -6   18.77    0.74   0
   2  -5   6    4.14    0.34   0
   2  -5   6    3.89    0.76   0
  -2   5  -6    3.37    0.34   0
  -2   5  -6    3.63    0.79   0
  -3   5  -6    0.26    0.61   0
  -3   5  -6    0.19    0.57   0
   3  -5   6    0.52    0.32   0
  -3   5  -6    0.39    0.39   0
  -4   5  -6    2.79    0.50   0
  -4   5  -6    2.54    0.58   0
  -4   5  -6    2.85    0.36   0
   4  -5   6    2.64    0.35   0
   5  -5   6    0.64    0.41   0
  -5   5  -6    0.79    0.42   0
  -5   5  -6    0.82    0.48   0
  -5   5  -6    0.36    0.33   0
  -6   5  -6    0.25    0.43   0
   6  -5   6    0.47    0.37   0
  -6   5  -6    0.04    0.35   0
  -6   5  -6    0.22    0.44   0
  -7   5  -6    0.49    0.48   0
  -7   5  -6    0.03    0.48   0
  -7   5  -6    0.42    0.39   0
   7  -5   6    0.89    0.39   0
  -8   5  -6    2.57    0.53   0
   8  -5   6    2.37    0.48   0
  -8   5  -6    2.01    0.54   0
  -8   5  -6    2.37    0.55   0
   5   4  -6    1.70    0.42   0
  -5  -4   6    1.41    0.50   0
  -5  -4   6    1.53    0.40   0
  -5  -4   6    0.73    0.42   0
  -4  -4   6    1.56    0.46   0
  -4  -4   6    1.28    0.45   0
  -4  -4   6    1.41    0.36   0
   4   4  -6    1.57    0.38   0
  -3  -4   6    0.55    0.42   0
  -3  -4   6    0.22    0.34   0
  -3  -4   6    0.58    0.35   0
   3   4  -6    0.87    0.37   0
  -2  -4   6    6.34    0.39   0
  -2  -4   6    6.74    0.37   0
   2   4  -6    7.51    0.47   0
  -2  -4   6    6.85    0.39   0
  -1  -4   6   21.56    0.56   0
  -1  -4   6   23.09    0.46   0
   1   4  -6   21.99    0.56   0
   1   4  -6   20.92    0.47   0
   0  -4   6    4.04    0.32   0
   0   4  -6    4.38    0.34   0
   0   4  -6    4.10    0.46   0
   0  -4   6    4.35    0.42   0
  -1   4  -6    2.22    0.31   0
   1  -4   6    1.96    0.31   0
  -1   4  -6    2.25    0.45   0
   1  -4   6    2.22    0.46   0
   2  -4   6    5.67    0.52   0
  -2   4  -6    5.37    0.34   0
  -2   4  -6    5.33    0.51   0
   2  -4   6    5.79    0.33   0
   3  -4   6    2.46    0.33   0
  -3   4  -6    2.48    0.32   0
  -3   4  -6    2.47    0.47   0
  -3   4  -6    2.53    0.46   0
   4  -4   6    0.35    0.33   0
  -4   4  -6    0.60    0.39   0
  -4   4  -6    0.86    0.45   0
  -4   4  -6    0.66    0.30   0
   5  -4   6    0.34    0.31   0
  -5   4  -6    0.26    0.40   0
  -5   4  -6    0.30    0.40   0
  -5   4  -6    0.20    0.31   0
   6  -4   6    8.89    0.41   0
  -6   4  -6    9.22    0.40   0
  -6   4  -6    8.62    0.49   0
  -6   4  -6    9.08    0.41   0
   7  -4   6    0.40    0.39   0
  -7   4  -6    0.74    0.37   0
  -7   4  -6    0.56    0.39   0
  -7   4  -6    0.87    0.39   0
   8  -4   6    1.00    0.43   0
  -8   4  -6    0.75    0.43   0
  -8   4  -6    1.20    0.44   0
  -8   4  -6    0.73    0.44   0
  -6  -3   6    1.61    0.54   0
   6   3  -6    1.68    0.54   0
  -6  -3   6    2.17    0.43   0
  -6  -3   6    1.41    0.43   0
  -5  -3   6    2.90    0.39   0
  -5  -3   6    2.52    0.49   0
   5   3  -6    3.13    0.47   0
  -5  -3   6    3.63    0.41   0
  -4  -3   6    2.09    0.36   0
   4   3  -6    1.88    0.33   0
  -4  -3   6    2.41    0.36   0
  -4  -3   6    1.98    0.35   0
  -3  -3   6    2.43    0.33   0
  -3  -3   6    2.63    0.32   0
  -3  -3   6    2.60    0.40   0
   3   3  -6    2.03    0.34   0
  -2  -3   6    1.31    0.32   0
  -2  -3   6    1.35    0.37   0
  -2  -3   6    1.36    0.32   0
   2   3  -6    1.48    0.30   0
   1   3  -6   24.58    0.56   0
  -1  -3   6   23.89    0.46   0
  -1  -3   6   23.57    0.51   0
   1   3  -6   25.18    0.46   0
   0  -3   6  101.00    1.06   0
   0   3  -6  105.65    0.81   0
   0  -3   6  105.76    0.81   0
   0   3  -6  102.66    1.05   0
   1  -3   6   40.05    0.80   0
  -1   3  -6   39.27    0.76   0
  -1   3  -6   40.24    0.56   0
   1  -3   6   40.21    0.57   0
  -2   3  -6   13.88    0.56   0
   2  -3   6   14.96    0.53   0
  -2   3  -6   15.27    0.40   0
   2  -3   6   14.00    0.41   0
  -3   3  -6    2.90    0.38   0
   3  -3   6    3.53    0.34   0
   3  -3   6    2.71    0.31   0
  -3   3  -6    2.66    0.31   0
   4  -3   6   10.07    0.38   0
  -4   3  -6    9.86    0.46   0
  -4   3  -6   10.32    0.45   0
  -4   3  -6   10.89    0.38   0
   5  -3   6    0.44    0.31   0
  -5   3  -6    0.44    0.32   0
  -5   3  -6    0.46    0.31   0
  -5   3  -6    0.34    0.31   0
   6  -3   6    0.30    0.35   0
  -6   3  -6    0.05    0.42   0
  -6   3  -6    0.26    0.33   0
  -6   3  -6    0.08    0.35   0
   7  -3   6    0.05    0.37   0
  -7   3  -6    0.22    0.38   0
  -7   3  -6    0.15    0.38   0
  -7   3  -6    0.08    0.37   0
  -8   3  -6    3.45    0.56   0
  -8   3  -6    4.35    0.46   0
  -8   3  -6    3.45    0.45   0
  -6  -2   6    0.61    0.40   0
  -6  -2   6    0.20    0.46   0
   6   2  -6    0.42    0.38   0
  -6  -2   6    0.26    0.39   0
  -5  -2   6   15.49    0.46   0
  -5  -2   6   15.78    0.44   0
  -5  -2   6   16.07    0.44   0
   5   2  -6   16.61    0.46   0
  -4  -2   6    0.64    0.40   0
  -4  -2   6    0.42    0.32   0
  -4  -2   6    0.59    0.30   0
   4   2  -6    0.49    0.34   0
  -3  -2   6    4.21    0.34   0
  -3  -2   6    3.91    0.33   0
  -3  -2   6    4.21    0.33   0
   3   2  -6    3.74    0.33   0
  -2  -2   6   31.35    0.49   0
  -2  -2   6   31.71    0.58   0
  -2  -2   6   33.38    0.51   0
   2   2  -6   32.42    0.54   0
   1   2  -6   48.80    0.70   0
   1   2  -6   51.01    0.64   0
  -1  -2   6   49.66    0.66   0
  -1  -2   6   46.83    0.71   0
   0   2  -6    2.50    0.31   0
   0  -2   6    2.37    0.37   0
   0   2  -6    2.17    0.30   0
   0  -2   6    2.38    0.37   0
   1  -2   6    5.01    0.41   0
  -1   2  -6    5.38    0.34   0
  -1   2  -6    4.95    0.36   0
   1  -2   6    5.29    0.34   0
   2  -2   6    1.25    0.37   0
  -2   2  -6    0.87    0.29   0
   2  -2   6    1.00    0.30   0
  -2   2  -6    1.02    0.30   0
   3  -2   6   22.46    0.45   0
   3  -2   6   24.72    0.50   0
  -3   2  -6   22.67    0.49   0
  -3   2  -6   23.68    0.55   0
   4  -2   6    4.66    0.35   0
  -4   2  -6    4.87    0.33   0
  -4   2  -6    4.99    0.39   0
  -4   2  -6    5.21    0.34   0
   5  -2   6    0.16    0.33   0
  -5   2  -6   -0.12    0.32   0
  -5   2  -6    0.39    0.38   0
  -5   2  -6   -0.02    0.33   0
   6  -2   6   10.32    0.41   0
  -6   2  -6   10.39    0.43   0
  -6   2  -6   10.89    0.44   0
  -6   2  -6   10.90    0.41   0
   7  -2   6    0.40    0.40   0
  -7   2  -6    0.55    0.39   0
  -7   2  -6    0.64    0.39   0
  -7   2  -6    0.41    0.39   0
  -7  -1   6    0.82    0.49   0
  -7  -1   6    0.52    0.41   0
  -7  -1   6    0.39    0.40   0
   7   1  -6    0.86    0.40   0
  -6  -1   6    9.58    0.40   0
  -6  -1   6    8.49    0.40   0
  -6  -1   6    8.10    0.40   0
   6   1  -6    9.08    0.40   0
  -5  -1   6   14.92    0.43   0
  -5  -1   6   14.42    0.43   0
   5   1  -6   14.49    0.42   0
  -5  -1   6   15.74    0.42   0
  -4  -1   6    8.59    0.44   0
  -4  -1   6    9.33    0.45   0
  -4  -1   6    9.17    0.38   0
   4   1  -6    8.92    0.37   0
  -3  -1   6    0.01    0.30   0
  -3  -1   6    0.14    0.29   0
   3   1  -6    0.24    0.30   0
  -3  -1   6    0.21    0.29   0
   2   1  -6   35.38    0.54   0
  -2  -1   6   34.79    0.53   0
  -2  -1   6   35.76    0.60   0
  -2  -1   6   36.49    0.56   0
   1   1  -6   52.07    0.66   0
   1   1  -6   49.86    0.65   0
  -1  -1   6   51.03    0.70   0
  -1  -1   6   52.61    0.66   0
   0  -1   6  618.45    2.21   0
   0   1  -6  608.30    2.17   0
   0  -1   6  641.67    2.21   0
   0   1  -6  599.37    2.27   0
  -1   1  -6    1.26    0.30   0
  -1   1  -6    1.10    0.35   0
   1  -1   6    1.05    0.36   0
   1  -1   6    1.00    0.30   0
   2  -1   6   93.98    0.87   0
   2  -1   6   98.22    0.90   0
  -2   1  -6   97.42    0.84   0
  -2   1  -6   99.57    0.87   0
   3  -1   6    1.03    0.32   0
  -3   1  -6    0.98    0.31   0
   3  -1   6    0.95    0.31   0
  -3   1  -6    0.60    0.30   0
   4  -1   6   10.22    0.40   0
  -4   1  -6   11.34    0.44   0
  -4   1  -6   10.81    0.45   0
  -4   1  -6   10.85    0.39   0
   5  -1   6    0.36    0.35   0
  -5   1  -6    0.13    0.33   0
  -5   1  -6    0.21    0.34   0
  -5   1  -6    0.15    0.39   0
   6  -1   6   -0.01    0.36   0
  -6   1  -6    0.05    0.44   0
  -6   1  -6   -0.09    0.36   0
  -6   1  -6    0.20    0.36   0
   7  -1   6    2.45    0.43   0
  -7   1  -6    1.64    0.42   0
  -7   1  -6    2.20    0.43   0
  -7   1  -6    1.97    0.50   0
  -7   0   6    0.36    0.45   0
  -7   0   6   -0.15    0.39   0
   7   0  -6    0.52    0.39   0
   7   0  -6   -0.04    0.45   0
   6   0  -6   11.09    0.41   0
  -6   0   6   10.82    0.41   0
  -6   0   6   10.74    0.50   0
   6   0  -6   11.65    0.43   0
  -5   0   6    4.70    0.33   0
  -5   0   6    4.56    0.39   0
   5   0  -6    5.75    0.38   0
   5   0  -6    4.46    0.34   0
  -4   0   6   13.17    0.39   0
  -4   0   6   13.42    0.41   0
   4   0  -6   13.33    0.38   0
  -3   0   6    1.77    0.29   0
  -3   0   6    1.91    0.33   0
   3   0  -6    1.71    0.29   0
  -3   0   6    1.62    0.32   0
   2   0  -6  202.69    1.18   0
  -2   0   6  204.82    1.19   0
  -2   0   6  205.77    1.26   0
  -2   0   6  207.85    1.30   0
   1   0  -6   83.11    0.97   0
   1   0  -6   83.93    0.82   0
  -1   0   6   89.01    0.95   0
  -1   0   6   82.04    0.83   0
   0   0  -6    8.36    0.44   0
   0   0   6    8.49    0.38   0
   0   0  -6    8.61    0.47   0
   0   0   6    9.37    0.46   0
   1   0   6   10.46    0.48   0
   1   0   6   10.23    0.38   0
  -1   0  -6   10.28    0.38   0
  -1   0  -6   10.43    0.40   0
   2   0   6    9.40    0.41   0
  -2   0  -6   10.00    0.36   0
  -2   0  -6    9.38    0.40   0
   2   0   6    9.46    0.38   0
   3   0   6   12.01    0.48   0
  -3   0  -6   12.34    0.38   0
  -3   0  -6   11.94    0.40   0
  -4   0  -6    0.85    0.41   0
   4   0   6    0.51    0.35   0
  -4   0  -6    0.64    0.32   0
  -4   0  -6    0.69    0.32   0
  -5   0  -6    2.50    0.37   0
   5   0   6    2.35    0.37   0
  -5   0  -6    2.44    0.37   0
  -5   0  -6    1.94    0.37   0
  -6   0  -6    2.21    0.39   0
   6   0   6    2.10    0.38   0
  -6   0  -6    2.66    0.38   0
  -6   0  -6    2.07    0.40   0
  -7   0  -6    0.75    0.51   0
  -7   0  -6    0.37    0.44   0
   7   0   6   -0.07    0.43   0
  -7   0  -6    0.05    0.52   0
  -8   1   6    1.18    0.44   0
   8  -1  -6    1.93    0.44   0
   8  -1  -6    1.57    0.43   0
  -8   1   6    1.88    0.45   0
  -7   1   6    0.56    0.37   0
  -7   1   6    0.79    0.38   0
   7  -1  -6    0.81    0.37   0
   7  -1  -6    1.02    0.38   0
  -6   1   6   26.72    0.56   0
  -6   1   6   28.35    0.49   0
   6  -1  -6   29.52    0.50   0
   6  -1  -6   28.08    0.49   0
  -5   1   6    6.93    0.36   0
  -5   1   6    7.12    0.39   0
   5  -1  -6    7.29    0.38   0
   5  -1  -6    7.66    0.36   0
  -4   1   6   24.82    0.49   0
  -4   1   6   25.18    0.45   0
   4  -1  -6   26.35    0.50   0
   4  -1  -6   24.20    0.45   0
   3  -1  -6    2.61    0.30   0
  -3   1   6    2.35    0.40   0
  -3   1   6    2.29    0.30   0
  -2   1   6   24.03    0.49   0
   2  -1  -6   24.69    0.49   0
  -2   1   6   25.53    0.63   0
  -2   1   6   25.40    0.57   0
  -1   1   6   10.19    0.44   0
   1  -1  -6    9.77    0.38   0
  -1   1   6   10.08    0.55   0
   1  -1  -6   10.35    0.55   0
   0  -1  -6  201.78    1.19   0
   0   1   6  203.01    1.19   0
   0  -1  -6  209.50    1.80   0
   0   1   6  207.70    1.73   0
   1   1   6   20.89    0.57   0
   1   1   6   22.07    0.45   0
  -1  -1  -6   20.91    0.45   0
  -1  -1  -6   21.57    0.56   0
  -2  -1  -6   18.24    0.49   0
   2   1   6   19.91    0.43   0
   2   1   6   19.49    0.49   0
  -2  -1  -6   19.63    0.42   0
   3   1   6    1.86    0.40   0
  -3  -1  -6    1.78    0.30   0
  -3  -1  -6    2.07    0.32   0
  -3  -1  -6    1.65    0.33   0
   4   1   6    4.68    0.36   0
  -4  -1  -6    4.30    0.34   0
  -4  -1  -6    4.66    0.40   0
  -4  -1  -6    3.63    0.43   0
  -5  -1  -6    1.74    0.37   0
   5   1   6    1.62    0.36   0
  -5  -1  -6    1.69    0.42   0
  -5  -1  -6    1.98    0.34   0
  -6  -1  -6   -0.10    0.50   0
  -6  -1  -6    0.16    0.39   0
  -6  -1  -6    0.29    0.39   0
   6   1   6    0.25    0.42   0
  -8   2   6    1.23    0.42   0
  -8   2   6    0.89    0.41   0
   8  -2  -6    0.89    0.42   0
   8  -2  -6    0.50    0.41   0
  -7   2   6    0.38    0.37   0
  -7   2   6    0.20    0.36   0
   7  -2  -6    0.41    0.36   0
   7  -2  -6    0.06    0.36   0
  -6   2   6   18.18    0.52   0
  -6   2   6   18.61    0.51   0
   6  -2  -6   20.19    0.53   0
   6  -2  -6   17.59    0.51   0
  -5   2   6    3.94    0.42   0
  -5   2   6    4.21    0.33   0
   5  -2  -6    3.97    0.34   0
   5  -2  -6    4.02    0.41   0
   4  -2  -6   47.59    0.58   0
  -4   2   6   47.46    0.64   0
  -4   2   6   46.71    0.59   0
   4  -2  -6   49.51    0.66   0
  -3   2   6   15.86    0.43   0
   3  -2  -6   16.34    0.43   0
  -3   2   6   16.39    0.55   0
   3  -2  -6   16.53    0.55   0
  -2   2   6   64.34    1.13   0
   2  -2  -6   61.35    0.70   0
  -2   2   6   64.60    1.13   0
  -2   2   6   62.82    0.70   0
  -1   2   6    2.25    0.88   0
  -1   2   6    2.32    0.31   0
  -1   2   6    2.37    0.89   0
   1  -2  -6    2.28    0.37   0
   0   2   6    0.33    0.29   0
   0   2   6    0.26    0.44   0
   0  -2  -6    0.14    0.29   0
   0  -2  -6    0.17    0.44   0
  -1  -2  -6    0.35    0.35   0
  -1  -2  -6    0.61    0.31   0
   1   2   6    0.32    0.29   0
   1   2   6    0.37    0.38   0
  -2  -2  -6   -0.03    0.39   0
   2   2   6    0.06    0.40   0
   2   2   6    0.32    0.31   0
  -2  -2  -6    0.24    0.30   0
  -3  -2  -6   10.86    0.42   0
  -3  -2  -6   11.92    0.40   0
   3   2   6   11.17    0.50   0
  -3  -2  -6   13.13    0.40   0
  -4  -2  -6    0.42    0.35   0
  -4  -2  -6   -0.03    0.35   0
   4   2   6   -0.02    0.45   0
  -4  -2  -6    0.25    0.35   0
  -5  -2  -6    0.46    0.46   0
   5   2   6    0.31    0.39   0
  -5  -2  -6    0.46    0.44   0
  -5  -2  -6    0.28    0.37   0
  -6  -2  -6    0.01    0.45   0
  -6  -2  -6    0.08    0.43   0
  -6  -2  -6    0.45    0.41   0
  -8   3   6    0.55    0.41   0
  -8   3   6    0.33    0.49   0
   8  -3  -6   -0.05    0.52   0
   8  -3  -6    0.94    0.49   0
  -7   3   6    3.64    0.47   0
  -7   3   6    4.17    0.39   0
   7  -3  -6    4.18    0.39   0
   7  -3  -6    3.83    0.46   0
  -6   3   6   18.40    0.54   0
   6  -3  -6   17.99    0.45   0
  -6   3   6   18.37    0.49   0
   6  -3  -6   18.56    0.54   0
  -5   3   6   13.00    0.51   0
   5  -3  -6   14.30    0.50   0
  -5   3   6   13.69    0.40   0
   5  -3  -6   13.86    0.41   0
  -4   3   6    5.92    0.34   0
   4  -3  -6    5.86    0.41   0
  -4   3   6    5.94    0.45   0
   4  -3  -6    6.60    0.44   0
  -3   3   6    2.19    0.49   0
   3  -3  -6    1.79    0.32   0
   3  -3  -6    2.23    0.51   0
  -3   3   6    2.45    0.38   0
  -2   3   6   16.87    0.50   0
   2  -3  -6   16.58    0.50   0
  -1   3   6   14.90    0.48   0
   1  -3  -6   14.24    0.42   0
   0  -3  -6   39.84    1.03   0
   0   3   6   39.45    0.56   0
   0  -3  -6   39.54    0.61   0
  -1  -3  -6   26.21    0.68   0
   1   3   6   27.27    0.48   0
   1   3   6   28.96    0.69   0
  -1  -3  -6   25.33    0.47   0
  -2  -3  -6    6.49    0.48   0
   2   3   6    7.22    0.49   0
  -2  -3  -6    6.89    0.45   0
  -2  -3  -6    7.19    0.38   0
  -3  -3  -6    0.23    0.45   0
  -3  -3  -6    0.43    0.34   0
   3   3   6    0.16    0.37   0
  -3  -3  -6    0.15    0.34   0
  -4  -3  -6    0.23    0.38   0
  -4  -3  -6    0.01    0.45   0
   4   3   6    0.33    0.44   0
  -4  -3  -6    0.20    0.37   0
  -5  -3  -6    0.35    0.52   0
  -5  -3  -6    0.07    0.42   0
   5   3   6    0.17    0.44   0
  -5  -3  -6    0.38    0.42   0
  -8   4   6   -0.07    0.48   0
  -8   4   6   -0.06    0.39   0
   8  -4  -6   -0.09    0.40   0
   8  -4  -6    0.11    0.41   0
  -7   4   6    1.23    0.37   0
  -7   4   6    1.53    0.36   0
   7  -4  -6    1.41    0.46   0
   7  -4  -6    1.77    0.35   0
  -6   4   6   15.96    0.53   0
   6  -4  -6   16.46    0.52   0
   6  -4  -6   16.22    0.53   0
  -6   4   6   15.16    0.52   0
   5  -4  -6    3.83    0.45   0
  -5   4   6    3.23    0.35   0
  -5   4   6    3.34    0.45   0
   5  -4  -6    3.04    0.42   0
   4  -4  -6   17.46    0.47   0
  -4   4   6   18.04    0.51   0
   4  -4  -6   18.25    0.63   0
  -4   4   6   17.22    0.64   0
  -3   4   6    0.36    0.29   0
   3  -4  -6    0.47    0.64   0
   3  -4  -6    0.51    0.36   0
  -3   4   6    0.41    0.61   0
   2  -4  -6    9.11    0.39   0
  -2   4   6    9.68    0.45   0
   1  -4  -6    0.16    0.35   0
  -1   4   6   -0.01    0.36   0
   0  -4  -6    2.27    0.54   0
   0   4   6    2.15    0.31   0
   0  -4  -6    2.08    0.52   0
   0  -4  -6    2.07    0.31   0
  -1  -4  -6    0.51    0.40   0
  -1  -4  -6    0.32    0.39   0
  -1  -4  -6    0.37    0.31   0
  -2  -4  -6    1.79    0.45   0
  -2  -4  -6    1.84    0.33   0
  -2  -4  -6    2.04    0.34   0
  -3  -4  -6    0.43    0.46   0
   3   4   6    0.75    0.50   0
  -3  -4  -6    0.76    0.36   0
  -3  -4  -6    0.26    0.35   0
  -4  -4  -6    0.25    0.52   0
  -4  -4  -6    0.12    0.50   0
   4   4   6    0.43    0.42   0
  -4  -4  -6   -0.01    0.41   0
   8  -5  -6    0.10    0.52   0
   8  -5  -6    0.51    0.53   0
  -8   5   6    0.10    0.50   0
  -8   5   6    0.52    0.41   0
   7  -5  -6    9.33    0.47   0
  -7   5   6    8.81    0.52   0
   7  -5  -6    9.16    0.45   0
  -7   5   6    9.70    0.53   0
   6  -5  -6    8.94    0.52   0
  -6   5   6    9.14    0.45   0
   6  -5  -6    8.21    0.46   0
  -6   5   6    8.02    0.43   0
   5  -5  -6    0.35    0.33   0
   5  -5  -6    0.19    0.42   0
  -5   5   6    0.05    0.41   0
  -5   5   6    0.31    0.41   0
  -4   5   6    0.74    0.34   0
   4  -5  -6    1.09    0.42   0
   4  -5  -6    0.96    0.54   0
  -4   5   6    0.93    0.54   0
  -3   5   6    0.50    0.41   0
   3  -5  -6    0.73    0.40   0
  -2   5   6    0.10    0.40   0
   2  -5  -6    0.17    0.40   0
   1  -5  -6    3.07    0.44   0
  -1   5   6    3.53    0.44   0
   0  -5  -6    0.48    0.51   0
   0   5   6    0.47    0.42   0
   0  -5  -6    0.27    0.32   0
   0  -5  -6    0.54    0.55   0
  -1  -5  -6    4.57    0.56   0
  -1  -5  -6    4.00    0.38   0
  -1  -5  -6    4.57    0.49   0
  -1  -5  -6    4.84    0.41   0
  -2  -5  -6    0.17    0.47   0
  -2  -5  -6    0.36    0.36   0
  -2  -5  -6    0.05    0.46   0
  -2  -5  -6    0.33    0.45   0
  -3  -5  -6    0.24    0.50   0
  -3  -5  -6    0.01    0.51   0
  -3  -5  -6    0.23    0.40   0
  -3  -5  -6    0.37    0.43   0
   8  -6  -6    0.56    0.54   0
  -8   6   6    0.61    0.42   0
   8  -6  -6    0.76    0.52   0
  -8   6   6    0.40    0.56   0
   7  -6  -6    0.83    0.49   0
   7  -6  -6    0.85    0.49   0
  -7   6   6    0.67    0.49   0
  -7   6   6    0.78    0.40   0
   6  -6  -6    1.99    0.48   0
   6  -6  -6    2.09    0.48   0
  -6   6   6    2.15    0.46   0
  -6   6   6    2.08    0.47   0
   5  -6  -6    0.86    0.51   0
  -5   6   6    1.10    0.44   0
   5  -6  -6    1.23    0.53   0
  -5   6   6    1.32    0.52   0
   4  -6  -6    3.21    0.52   0
   4  -6  -6    3.04    0.70   0
  -4   6   6    2.79    0.74   0
  -4   6   6    3.08    0.51   0
  -3   6   6    0.03    0.40   0
   3  -6  -6    0.24    0.41   0
  -2   6   6   -0.02    0.41   0
   2  -6  -6    0.07    0.41   0
   1  -6  -6   -0.02    0.38   0
   1  -6  -6    0.14    1.00   0
   1  -6  -6    0.17    0.97   0
  -1   6   6   -0.07    0.41   0
   0  -6  -6    0.28    0.59   0
   0  -6  -6    0.50    0.45   0
   0  -6  -6    0.15    0.37   0
   0  -6  -6    0.38    0.57   0
  -1  -6  -6    0.32    0.46   0
  -1  -6  -6    0.26    0.58   0
  -1  -6  -6    0.18    0.45   0
  -1  -6  -6    0.21    0.50   0
  -2  -6  -6    0.32    0.62   0
  -2  -6  -6    0.46    0.51   0
  -2  -6  -6   -0.16    0.43   0
  -2  -6  -6    0.29    0.54   0
   7  -7  -6    2.87    0.64   0
   7  -7  -6    3.12    0.54   0
  -7   7   6    3.03    0.63   0
  -7   7   6    3.44    0.62   0
  -6   7   6    0.46    0.50   0
   6  -7  -6    0.60    0.59   0
   6  -7  -6    0.58    0.51   0
  -6   7   6    0.61    0.58   0
   5  -7  -6    0.06    0.47   0
   5  -7  -6    0.23    0.61   0
  -5   7   6    0.08    0.55   0
  -5   7   6    0.28    0.64   0
   4  -7  -6    0.37    0.53   0
  -4   7   6    0.19    0.53   0
  -3   7   6    0.24    0.46   0
   3  -7  -6    0.11    0.52   0
  -2   7   6    0.11    0.46   0
   2  -7  -6    0.25    0.45   0
   1  -7  -6   -0.03    0.46   0
   1  -7  -6    0.16    0.47   0
   0  -7  -6    0.35    0.66   0
   0  -7  -6    0.60    0.51   0
   0  -7  -6    0.29    0.71   0
   0  -7  -6    0.62    0.50   0
  -1  -7  -6    0.58    0.64   0
  -1  -7  -6    0.74    0.55   0
  -1  -7  -6    0.44    0.55   0
  -1  -7  -6    0.54    0.64   0
   6  -8  -6    0.16    0.62   0
   6  -8  -6    0.05    0.68   0
  -6   8   6    0.22    0.68   0
  -6   8   6    0.18    0.70   0
  -5   8   6    0.59    0.68   0
   5  -8  -6    0.44    0.62   0
  -4   8   6    0.31    0.59   0
   4  -8  -6    0.19    0.57   0
   3  -8  -6    0.18    0.60   0
   2  -8  -6   -0.05    0.49   0
   2  -8  -6    0.12    0.57   0
   1  -8  -6   -0.08    0.59   0
   1  -8  -6    0.18    0.55   0
   0  -8   7    0.43    0.44   0
   0  -8   7    0.25    0.45   0
   0  -8   7    0.28    0.66   0
   0  -8   7    0.24    0.67   0
  -1   8  -7    0.48    0.52   0
   1  -8   7    0.68    0.42   0
  -2   8  -7    2.01    0.40   0
   2  -8   7    1.91    0.41   0
  -3   8  -7    0.36    0.47   0
   3  -8   7    0.74    0.47   0
  -4   8  -7    1.72    0.41   0
   4  -8   7    1.78    0.49   0
  -5   8  -7    0.43    0.42   0
   5  -8   7    0.26    0.40   0
   6  -8   7    0.77    0.44   0
  -6   8  -7    0.32    0.44   0
  -2  -7   7    0.35    0.53   0
  -2  -7   7    0.08    0.55   0
  -2  -7   7    0.39    0.44   0
  -2  -7   7    0.16    0.53   0
  -1  -7   7    1.14    0.50   0
  -1  -7   7    1.48    0.60   0
  -1  -7   7    1.43    0.53   0
  -1  -7   7    0.99    0.42   0
   0  -7   7    4.80    0.67   0
   0   7  -7    4.44    0.41   0
   0  -7   7    4.07    0.68   0
   0  -7   7    4.60    0.40   0
   1  -7   7    3.30    1.00   0
   1  -7   7    3.25    0.96   0
   1  -7   7    2.70    0.38   0
  -1   7  -7    3.48    0.38   0
  -2   7  -7    1.77    0.34   0
   2  -7   7    1.37    0.38   0
  -3   7  -7    0.71    0.37   0
   3  -7   7    0.87    0.45   0
  -4   7  -7    0.32    0.43   0
   4  -7   7    0.21    0.43   0
   5  -7   7    0.01    0.37   0
  -5   7  -7    0.30    0.38   0
   6  -7   7    2.63    0.42   0
  -6   7  -7    3.54    0.94   0
  -6   7  -7    3.56    0.95   0
  -6   7  -7    3.45    0.51   0
   7  -7   7    1.54    0.45   0
  -7   7  -7    1.86    0.74   0
  -7   7  -7    1.49    0.72   0
  -7   7  -7    1.67    0.43   0
  -3  -6   7    0.06    0.53   0
  -3  -6   7    0.16    0.52   0
   3   6  -7    0.12    0.44   0
  -3  -6   7    0.18    0.42   0
  -2  -6   7   -0.19    0.48   0
  -2  -6   7   -0.22    0.38   0
   2   6  -7   -0.08    0.48   0
  -2  -6   7    0.06    0.39   0
   1   6  -7    0.72    0.46   0
  -1  -6   7    0.84    0.44   0
  -1  -6   7    0.88    0.37   0
  -1  -6   7    1.05    0.36   0
   0   6  -7    0.38    0.35   0
   0  -6   7    0.58    0.50   0
   0   6  -7    0.50    0.49   0
   0  -6   7    0.41    0.42   0
   1  -6   7    9.37    0.49   0
   1  -6   7   10.27    0.76   0
  -1   6  -7   10.38    0.40   0
  -1   6  -7   11.07    0.76   0
  -2   6  -7    0.85    0.40   0
   2  -6   7    1.24    0.33   0
   3  -6   7    2.69    0.35   0
  -3   6  -7    2.85    0.35   0
  -4   6  -7    5.28    1.00   0
  -4   6  -7    5.32    0.46   0
  -4   6  -7    5.32    1.01   0
   4  -6   7    5.23    0.39   0
   5  -6   7    1.89    0.37   0
  -5   6  -7    1.96    0.60   0
  -5   6  -7    2.35    0.37   0
  -5   6  -7    2.12    0.61   0
   6  -6   7    0.98    0.39   0
  -6   6  -7    0.66    0.58   0
  -6   6  -7    0.59    0.37   0
  -6   6  -7    0.60    0.56   0
  -7   6  -7    1.09    0.60   0
   7  -6   7    0.44    0.42   0
  -7   6  -7    1.20    0.42   0
  -7   6  -7    1.20    0.60   0
  -4  -5   7    0.07    0.40   0
  -4  -5   7   -0.08    0.42   0
  -4  -5   7    0.35    0.41   0
   4   5  -7    0.10    0.49   0
  -3  -5   7    0.34    0.44   0
  -3  -5   7   -0.48    0.39   0
   3   5  -7    0.18    0.38   0
  -3  -5   7    0.20    0.37   0
  -2  -5   7    0.34    0.35   0
   2   5  -7    0.27    0.44   0
  -2  -5   7   -0.18    0.43   0
  -2  -5   7    0.41    0.35   0
   1   5  -7    4.64    0.45   0
  -1  -5   7    4.93    0.45   0
  -1  -5   7    5.43    0.36   0
   0  -5   7   48.04    0.60   0
   0   5  -7   48.58    0.66   0
   0   5  -7   47.01    0.81   0
   0  -5   7   44.64    0.79   0
   1  -5   7    7.74    0.58   0
  -1   5  -7    7.77    0.38   0
   1  -5   7    7.90    0.39   0
  -1   5  -7    7.58    0.58   0
  -2   5  -7    7.81    0.65   0
   2  -5   7    8.20    0.66   0
  -2   5  -7    8.24    0.38   0
   2  -5   7    8.05    0.38   0
  -3   5  -7    1.20    0.51   0
  -3   5  -7    1.37    0.52   0
  -3   5  -7    1.55    0.41   0
   3  -5   7    1.22    0.40   0
  -4   5  -7    1.94    0.47   0
  -4   5  -7    2.38    0.50   0
  -4   5  -7    2.37    0.33   0
   4  -5   7    2.28    0.33   0
   5  -5   7    0.32    0.35   0
  -5   5  -7    0.10    0.42   0
  -5   5  -7    0.46    0.43   0
  -5   5  -7    0.55    0.34   0
   6  -5   7   12.12    0.44   0
  -6   5  -7   13.92    0.55   0
  -6   5  -7   14.35    0.45   0
  -6   5  -7   13.34    0.54   0
   7  -5   7    0.65    0.41   0
  -7   5  -7    0.46    0.49   0
  -7   5  -7    0.50    0.40   0
  -7   5  -7    0.33    0.39   0
  -5  -4   7    2.06    0.42   0
  -5  -4   7    2.34    0.44   0
  -5  -4   7    1.82    0.42   0
   5   4  -7    2.01    0.43   0
  -4  -4   7    0.88    0.45   0
  -4  -4   7    0.84    0.47   0
  -4  -4   7    0.98    0.38   0
   4   4  -7    1.15    0.38   0
  -3  -4   7    2.68    0.43   0
  -3  -4   7    3.30    0.45   0
  -3  -4   7    3.69    0.39   0
   3   4  -7    2.66    0.47   0
   2   4  -7    1.15    0.33   0
  -2  -4   7    1.09    0.32   0
  -2  -4   7    1.26    0.34   0
  -2  -4   7    1.14    0.33   0
  -1  -4   7    1.56    0.40   0
   1   4  -7    1.29    0.34   0
  -1  -4   7    1.38    0.40   0
   1   4  -7    1.22    0.39   0
   0   4  -7    0.87    0.32   0
   0  -4   7    0.99    0.31   0
   0  -4   7    1.08    0.38   0
   0   4  -7    1.14    0.39   0
  -1   4  -7   22.46    0.62   0
   1  -4   7   22.48    0.62   0
   1  -4   7   23.52    0.45   0
  -1   4  -7   23.12    0.45   0
   2  -4   7    1.45    0.37   0
   2  -4   7    1.44    0.45   0
  -2   4  -7    1.07    0.31   0
  -2   4  -7    1.23    0.44   0
  -3   4  -7   23.03    0.60   0
  -3   4  -7   24.61    0.46   0
   3  -4   7   23.69    0.45   0
   3  -4   7   25.93    0.66   0
   4  -4   7   16.79    0.43   0
  -4   4  -7   18.35    0.54   0
  -4   4  -7   17.26    0.54   0
  -4   4  -7   17.83    0.43   0
   5  -4   7   10.99    0.39   0
  -5   4  -7   12.27    0.39   0
  -5   4  -7   12.64    0.44   0
  -5   4  -7   12.44    0.50   0
  -6   4  -7    0.36    0.44   0
   6  -4   7    0.07    0.35   0
  -6   4  -7    0.33    0.36   0
  -6   4  -7    0.08    0.34   0
   7  -4   7    2.53    0.41   0
  -7   4  -7    2.26    0.51   0
  -7   4  -7    2.45    0.42   0
  -7   4  -7    2.59    0.39   0
  -6  -3   7    0.37    0.43   0
  -6  -3   7    0.11    0.52   0
   6   3  -7    0.10    0.43   0
  -6  -3   7    0.07    0.41   0
  -5  -3   7    1.16    0.47   0
  -5  -3   7    1.04    0.47   0
  -5  -3   7    0.62    0.47   0
   5   3  -7    0.55    0.48   0
  -4  -3   7    0.15    0.35   0
  -4  -3   7    0.61    0.43   0
  -4  -3   7    0.42    0.43   0
   4   3  -7    0.09    0.43   0
  -3  -3   7    0.47    0.33   0
  -3  -3   7    0.64    0.32   0
   3   3  -7    1.04    0.38   0
  -3  -3   7    0.79    0.32   0
  -2  -3   7    0.40    0.36   0
  -2  -3   7   -0.02    0.32   0
  -2  -3   7    0.65    0.38   0
   2   3  -7    0.27    0.29   0
  -1  -3   7  128.96    0.99   0
   1   3  -7  128.45    0.86   0
  -1  -3   7  127.38    0.86   0
   1   3  -7  129.06    1.02   0
   0   3  -7  184.30    1.31   0
   0   3  -7  197.30    1.06   0
   0  -3   7  193.69    1.10   0
   0  -3   7  185.00    1.34   0
   1  -3   7    2.85    0.39   0
  -1   3  -7    2.76    0.39   0
  -1   3  -7    2.59    0.32   0
   1  -3   7    3.03    0.32   0
  -2   3  -7   88.32    0.96   0
   2  -3   7   91.78    0.97   0
  -2   3  -7   86.83    0.77   0
   2  -3   7   87.95    0.75   0
   3  -3   7    1.04    0.38   0
  -3   3  -7    0.91    0.37   0
  -3   3  -7    1.07    0.29   0
   3  -3   7    1.23    0.36   0
   4  -3   7   -0.25    0.31   0
  -4   3  -7    0.07    0.31   0
  -4   3  -7   -0.04    0.31   0
  -4   3  -7    0.48    0.37   0
  -5   3  -7    1.75    0.34   0
   5  -3   7    2.16    0.32   0
  -5   3  -7    1.86    0.42   0
  -5   3  -7    1.93    0.32   0
   6  -3   7   10.92    0.42   0
  -6   3  -7   11.40    0.44   0
  -6   3  -7   10.22    0.43   0
  -6   3  -7   11.66    0.42   0
   7  -3   7   -0.24    0.39   0
  -7   3  -7   -0.10    0.39   0
  -7   3  -7    0.02    0.40   0
  -7   3  -7   -0.09    0.38   0
   6   2  -7    1.22    0.40   0
  -6  -2   7    1.17    0.49   0
  -6  -2   7    0.63    0.39   0
  -6  -2   7    1.07    0.38   0
  -5  -2   7    7.21    0.41   0
  -5  -2   7    6.26    0.39   0
  -5  -2   7    6.29    0.39   0
   5   2  -7    6.98    0.40   0
  -4  -2   7   11.07    0.41   0
  -4  -2   7   11.39    0.39   0
  -4  -2   7   11.40    0.38   0
   4   2  -7   11.00    0.41   0
  -3  -2   7    0.19    0.29   0
  -3  -2   7    0.15    0.32   0
  -3  -2   7    0.04    0.30   0
   3   2  -7   -0.14    0.30   0
  -2  -2   7   22.78    0.45   0
  -2  -2   7   23.33    0.47   0
  -2  -2   7   24.40    0.45   0
   2   2  -7   23.29    0.47   0
   1   2  -7   33.25    0.56   0
  -1  -2   7   31.85    0.60   0
   1   2  -7   33.88    0.53   0
  -1  -2   7   35.41    0.54   0
   0  -2   7   83.22    0.77   0
   0   2  -7   81.20    0.84   0
   0  -2   7   79.22    0.86   0
   0   2  -7   83.72    0.75   0
  -1   2  -7   38.23    0.56   0
   1  -2   7   39.44    0.64   0
  -1   2  -7   37.62    0.67   0
   1  -2   7   38.54    0.55   0
  -2   2  -7   14.75    0.44   0
   2  -2   7   14.39    0.44   0
  -2   2  -7   14.75    0.40   0
   2  -2   7   14.72    0.40   0
   3  -2   7   58.99    0.62   0
   3  -2   7   62.97    0.74   0
  -3   2  -7   58.13    0.72   0
  -3   2  -7   59.50    0.62   0
  -4   2  -7    2.28    0.32   0
   4  -2   7    1.93    0.34   0
  -4   2  -7    1.86    0.33   0
  -4   2  -7    2.01    0.31   0
   5  -2   7   12.00    0.47   0
  -5   2  -7   13.95    0.42   0
  -5   2  -7   13.90    0.42   0
  -5   2  -7   14.12    0.41   0
   6  -2   7    1.30    0.36   0
  -6   2  -7    1.61    0.37   0
  -6   2  -7    1.40    0.45   0
  -6   2  -7    1.61    0.36   0
   7  -2   7    0.52    0.40   0
  -7   2  -7    0.62    0.39   0
  -7   2  -7    0.66    0.38   0
  -7   2  -7    0.78    0.41   0
  -7  -1   7    0.39    0.41   0
  -7  -1   7    0.30    0.42   0
  -7  -1   7    0.17    0.41   0
   7   1  -7    0.14    0.41   0
  -6  -1   7    0.85    0.35   0
  -6  -1   7    1.01    0.38   0
  -6  -1   7    0.71    0.45   0
   6   1  -7    1.30    0.37   0
  -5  -1   7    0.31    0.33   0
  -5  -1   7    0.19    0.34   0
  -5  -1   7    0.57    0.34   0
   5   1  -7    0.26    0.32   0
  -4  -1   7    1.33    0.39   0
  -4  -1   7    2.04    0.34   0
   4   1  -7    1.80    0.32   0
  -4  -1   7    1.70    0.33   0
  -3  -1   7    2.06    0.37   0
  -3  -1   7    2.59    0.33   0
  -3  -1   7    2.60    0.31   0
   3   1  -7    2.65    0.31   0
   2   1  -7    0.90    0.29   0
  -2  -1   7    1.18    0.35   0
  -2  -1   7    1.00    0.31   0
  -2  -1   7    1.09    0.29   0
  -1  -1   7  608.73    2.04   0
   1   1  -7  598.02    2.02   0
   1   1  -7  583.14    1.98   0
  -1  -1   7  595.59    2.06   0
   0  -1   7  304.19    1.48   0
   0   1  -7  296.34    1.48   0
   0  -1   7  298.38    1.48   0
   0   1  -7  288.55    1.47   0
  -1   1  -7   45.40    0.67   0
  -1   1  -7   48.00    0.64   0
   1  -1   7   48.15    0.64   0
   1  -1   7   47.68    0.69   0
   2  -1   7   61.55    0.73   0
  -2   1  -7   60.89    0.73   0
   2  -1   7   65.18    0.71   0
  -2   1  -7   62.34    0.68   0
   3  -1   7    0.21    0.38   0
  -3   1  -7    0.37    0.29   0
  -3   1  -7    0.30    0.29   0
   3  -1   7    0.50    0.28   0
   4  -1   7    1.10    0.33   0
  -4   1  -7    0.98    0.33   0
  -4   1  -7    1.07    0.39   0
  -4   1  -7    1.09    0.33   0
   5  -1   7    6.77    0.38   0
  -5   1  -7    7.22    0.45   0
  -5   1  -7    7.83    0.38   0
  -5   1  -7    7.30    0.38   0
   6  -1   7    5.29    0.41   0
  -6   1  -7    4.84    0.47   0
  -6   1  -7    4.69    0.47   0
  -6   1  -7    5.49    0.40   0
   7  -1   7    0.46    0.44   0
  -7   1  -7    0.63    0.43   0
  -7   1  -7    1.14    0.43   0
  -7   1  -7    0.56    0.42   0
  -7   0   7    0.22    0.40   0
  -7   0   7    0.22    0.37   0
   7   0  -7    0.45    0.37   0
  -6   0   7   18.46    0.45   0
  -6   0   7   18.78    0.55   0
   6   0  -7   19.24    0.46   0
  -5   0   7    2.01    0.31   0
  -5   0   7    1.88    0.37   0
   5   0  -7    2.05    0.33   0
  -4   0   7   12.50    0.37   0
  -4   0   7   12.29    0.39   0
  -4   0   7   12.11    0.46   0
   4   0  -7   12.84    0.38   0
   3   0  -7    4.23    0.30   0
  -3   0   7    4.06    0.41   0
  -3   0   7    3.70    0.31   0
  -3   0   7    4.40    0.35   0
   2   0  -7   31.21    0.51   0
  -2   0   7   30.78    0.52   0
  -2   0   7   32.53    0.63   0
  -2   0   7   32.52    0.57   0
  -1   0   7   -0.00    0.29   0
   1   0  -7    0.33    0.30   0
   1   0  -7    0.28    0.37   0
  -1   0   7   -0.01    0.30   0
   0   0   7  128.98    0.96   0
   0   0  -7  127.86    1.14   0
   0   0   7  129.00    1.15   0
   0   0  -7  124.71    0.93   0
   1   0   7    1.65    0.29   0
   1   0   7    1.47    0.37   0
  -1   0  -7    1.56    0.30   0
  -1   0  -7    1.57    0.37   0
   2   0   7   15.71    0.45   0
   2   0   7   17.71    0.41   0
  -2   0  -7   16.81    0.42   0
  -2   0  -7   16.33    0.50   0
  -3   0  -7   30.04    0.49   0
   3   0   7   28.78    0.56   0
   3   0   7   31.89    0.55   0
  -3   0  -7   28.63    0.55   0
   4   0   7   -0.07    0.42   0
  -4   0  -7    0.02    0.30   0
  -4   0  -7   -0.19    0.30   0
  -4   0  -7   -0.06    0.33   0
   5   0   7    8.66    0.46   0
  -5   0  -7    7.70    0.41   0
  -5   0  -7    8.40    0.42   0
  -5   0  -7    8.29    0.47   0
   6   0   7    0.93    0.42   0
  -6   0  -7    1.06    0.39   0
  -6   0  -7    1.34    0.47   0
  -6   0  -7    1.39    0.40   0
  -8   1   7    0.76    0.46   0
  -8   1   7    0.24    0.44   0
   8  -1  -7    0.47    0.45   0
   8  -1  -7    0.44    0.44   0
  -7   1   7   -0.20    0.46   0
  -7   1   7   -0.20    0.38   0
   7  -1  -7    0.35    0.47   0
   7  -1  -7    0.21    0.37   0
  -6   1   7    0.37    0.36   0
  -6   1   7    0.61    0.35   0
   6  -1  -7    0.33    0.36   0
   6  -1  -7    0.49    0.36   0
   5  -1  -7    0.05    0.31   0
  -5   1   7    0.10    0.34   0
  -5   1   7    0.09    0.31   0
   5  -1  -7    0.51    0.40   0
  -4   1   7    0.52    0.31   0
  -4   1   7    0.07    0.30   0
   4  -1  -7    0.09    0.30   0
   3  -1  -7    3.21    0.31   0
  -3   1   7    3.39    0.42   0
  -3   1   7    3.53    0.31   0
  -3   1   7    3.47    0.34   0
  -2   1   7   29.24    0.63   0
   2  -1  -7   28.60    0.48   0
  -2   1   7   29.93    0.64   0
  -2   1   7   28.70    0.49   0
  -1   1   7 1045.53    2.52   0
   1  -1  -7 1023.20    2.60   0
   1  -1  -7 1959.50    5.08   0
  -1   1   7 1618.45    4.56   0
   0  -1  -7   56.11    0.65   0
   0   1   7   56.20    0.65   0
   0  -1  -7   57.46    0.93   0
   0   1   7   57.60    0.90   0
   1   1   7    7.64    0.47   0
  -1  -1  -7    8.85    0.35   0
   1   1   7    9.90    0.36   0
  -1  -1  -7    8.74    0.46   0
   2   1   7   29.17    0.54   0
  -2  -1  -7   27.99    0.58   0
   2   1   7   29.90    0.47   0
  -2  -1  -7   29.42    0.52   0
  -3  -1  -7    0.96    0.31   0
   3   1   7    0.73    0.39   0
  -3  -1  -7    0.72    0.31   0
  -4  -1  -7    1.01    0.32   0
  -4  -1  -7    0.56    0.39   0
   4   1   7    1.12    0.33   0
  -4  -1  -7    1.03    0.32   0
  -5  -1  -7    3.09    0.38   0
   5   1   7    3.47    0.47   0
  -5  -1  -7    2.90    0.36   0
  -5  -1  -7    3.42    0.37   0
  -6  -1  -7    0.12    0.41   0
  -6  -1  -7    0.15    0.39   0
  -6  -1  -7    0.23    0.39   0
   6   1   7    0.26    0.41   0
  -8   2   7   -0.07    0.42   0
  -8   2   7   -0.17    0.43   0
   8  -2  -7    0.23    0.39   0
   8  -2  -7    0.21    0.42   0
  -7   2   7    1.59    0.38   0
  -7   2   7    1.15    0.36   0
   7  -2  -7    1.68    0.46   0
   7  -2  -7    1.25    0.37   0
  -6   2   7   14.35    0.45   0
  -6   2   7   13.02    0.41   0
   6  -2  -7   14.29    0.45   0
   6  -2  -7   13.50    0.41   0
  -5   2   7    4.04    0.35   0
  -5   2   7    3.82    0.36   0
   5  -2  -7    4.24    0.42   0
   5  -2  -7    4.15    0.34   0
   4  -2  -7   16.16    0.40   0
  -4   2   7   15.51    0.51   0
  -4   2   7   15.53    0.41   0
   4  -2  -7   16.47    0.47   0
   3  -2  -7   59.24    0.69   0
  -3   2   7   61.81    0.86   0
  -3   2   7   61.24    0.86   0
  -3   2   7   59.06    0.70   0
  -2   2   7    4.77    0.56   0
  -2   2   7    4.42    0.34   0
   2  -2  -7    4.39    0.34   0
  -2   2   7    4.80    0.53   0
  -1   2   7    0.41    0.63   0
  -1   2   7    0.23    0.30   0
   1  -2  -7    0.38    0.30   0
   0   2   7   28.66    0.50   0
   0  -2  -7   27.87    0.50   0
   0   2   7   27.80    0.82   0
   0  -2  -7   29.32    0.82   0
   1   2   7    1.98    0.40   0
  -1  -2  -7    2.28    0.30   0
  -1  -2  -7    2.03    0.39   0
   1   2   7    2.09    0.31   0
  -2  -2  -7   24.67    0.58   0
   2   2   7   26.51    0.48   0
   2   2   7   25.10    0.54   0
  -2  -2  -7   24.35    0.47   0
  -3  -2  -7    5.10    0.45   0
  -3  -2  -7    4.72    0.35   0
   3   2   7    5.39    0.44   0
  -3  -2  -7    4.66    0.41   0
  -4  -2  -7    4.06    0.40   0
  -4  -2  -7    4.19    0.37   0
   4   2   7    4.09    0.40   0
  -4  -2  -7    3.51    0.38   0
  -5  -2  -7    0.06    0.48   0
  -5  -2  -7    0.80    0.37   0
   5   2   7    0.68    0.41   0
  -5  -2  -7    0.87    0.39   0
  -8   3   7    0.71    0.52   0
  -8   3   7    0.33    0.40   0
   8  -3  -7    0.37    0.41   0
   8  -3  -7    0.49    0.51   0
  -7   3   7    0.22    0.37   0
  -7   3   7    0.95    0.44   0
   7  -3  -7    0.23    0.37   0
   7  -3  -7    0.24    0.35   0
  -6   3   7    4.45    0.46   0
   6  -3  -7    4.57    0.44   0
  -6   3   7    4.54    0.36   0
   6  -3  -7    4.90    0.47   0
  -5   3   7    5.28    0.40   0
   5  -3  -7    5.13    0.35   0
   5  -3  -7    4.93    0.39   0
  -5   3   7    5.09    0.42   0
  -4   3   7    1.12    0.41   0
   4  -3  -7    1.00    0.36   0
   4  -3  -7    1.11    0.39   0
  -4   3   7    0.97    0.30   0
  -3   3   7    0.31    0.54   0
   3  -3  -7    0.22    0.29   0
  -3   3   7    0.44    0.52   0
  -3   3   7    0.14    0.30   0
  -2   3   7   90.00    0.78   0
   2  -3  -7   86.04    0.79   0
  -1   3   7  220.85    1.18   0
   1  -3  -7  210.96    1.21   0
   0  -3  -7    6.31    0.63   0
   0  -3  -7    5.58    0.41   0
   0   3   7    6.33    0.65   0
   0   3   7    6.45    0.36   0
  -1  -3  -7    4.14    0.43   0
   1   3   7    4.31    0.44   0
  -1  -3  -7    4.26    0.41   0
   1   3   7    4.98    0.33   0
  -2  -3  -7    0.02    0.42   0
   2   3   7    0.48    0.42   0
  -2  -3  -7    0.44    0.33   0
  -3  -3  -7    0.35    0.33   0
  -3  -3  -7    0.36    0.35   0
   3   3   7   -0.03    0.42   0
  -3  -3  -7    0.71    0.35   0
  -4  -3  -7    0.14    0.40   0
  -4  -3  -7    0.24    0.47   0
   4   3   7    0.11    0.48   0
  -4  -3  -7    0.00    0.38   0
  -5  -3  -7    0.59    0.53   0
  -5  -3  -7    0.57    0.43   0
   5   3   7    0.85    0.44   0
  -5  -3  -7    0.80    0.43   0
  -8   4   7    1.65    0.50   0
  -8   4   7    1.27    0.38   0
   8  -4  -7    0.92    0.43   0
   8  -4  -7    1.14    0.52   0
  -7   4   7    6.05    0.52   0
   7  -4  -7    5.98    0.43   0
  -7   4   7    5.95    0.42   0
   7  -4  -7    5.53    0.41   0
  -6   4   7   14.86    0.55   0
   6  -4  -7   16.39    0.56   0
  -6   4   7   15.37    0.52   0
   6  -4  -7   15.28    0.52   0
   5  -4  -7    0.58    0.37   0
  -5   4   7    0.77    0.42   0
   5  -4  -7    0.92    0.42   0
  -5   4   7    0.91    0.32   0
   4  -4  -7    0.34    0.36   0
   4  -4  -7    0.12    0.45   0
  -4   4   7   -0.02    0.30   0
  -4   4   7   -0.10    0.50   0
  -3   4   7   10.99    0.40   0
   3  -4  -7   10.19    0.45   0
  -2   4   7    0.63    0.36   0
   2  -4  -7    0.57    0.37   0
  -1   4   7    3.44    0.33   0
   1  -4  -7    3.11    0.33   0
   0  -4  -7    0.38    0.29   0
   0   4   7    0.36    0.30   0
   0  -4  -7    0.20    0.54   0
   0  -4  -7    0.23    0.55   0
  -1  -4  -7    5.75    0.57   0
   1   4   7    6.59    0.35   0
  -1  -4  -7    6.16    0.39   0
  -2  -4  -7    2.08    0.48   0
   2   4   7    2.28    0.46   0
  -2  -4  -7    2.04    0.41   0
  -2  -4  -7    1.83    0.34   0
  -3  -4  -7    0.39    0.48   0
   3   4   7    0.35    0.47   0
  -3  -4  -7    0.02    0.37   0
  -3  -4  -7    0.17    0.37   0
  -4  -4  -7    0.19    0.42   0
   4   4   7    0.31    0.43   0
  -4  -4  -7    0.47    0.43   0
  -4  -4  -7    0.68    0.52   0
   8  -5  -7    0.61    0.43   0
  -8   5   7    0.53    0.51   0
  -8   5   7    0.73    0.43   0
   8  -5  -7    0.44    0.50   0
  -7   5   7    0.15    0.38   0
   7  -5  -7    0.39    0.39   0
   7  -5  -7    0.13    0.44   0
  -7   5   7    0.20    0.48   0
   6  -5  -7    0.41    0.45   0
  -6   5   7   -0.00    0.43   0
   6  -5  -7   -0.02    0.43   0
  -6   5   7    0.35    0.51   0
   5  -5  -7    3.69    0.36   0
   5  -5  -7    3.65    0.54   0
  -5   5   7    3.91    0.54   0
  -5   5   7    3.31    0.43   0
  -4   5   7   -0.08    0.64   0
  -4   5   7    0.21    0.33   0
   4  -5  -7   -0.03    0.41   0
   4  -5  -7    0.16    0.65   0
   3  -5  -7    0.28    0.40   0
  -3   5   7    0.05    0.41   0
  -2   5   7   35.52    0.60   0
   2  -5  -7   34.00    0.65   0
  -1   5   7   31.21    0.59   0
   1  -5  -7   29.40    0.60   0
   0  -5  -7    0.06    0.59   0
   0   5   7    0.15    0.40   0
   0  -5  -7    0.16    0.35   0
   0  -5  -7    0.14    0.60   0
  -1  -5  -7    0.15    0.51   0
  -1  -5  -7   -0.13    0.44   0
  -1  -5  -7    0.19    0.35   0
  -1  -5  -7    0.25    0.51   0
  -2  -5  -7    0.40    0.49   0
  -2  -5  -7    0.44    0.47   0
  -2  -5  -7    0.28    0.38   0
  -2  -5  -7    0.48    0.38   0
  -3  -5  -7    0.13    0.53   0
  -3  -5  -7   -0.01    0.52   0
  -3  -5  -7    0.41    0.41   0
  -3  -5  -7    0.13    0.41   0
   8  -6  -7    0.25    0.53   0
   8  -6  -7   -0.16    0.53   0
  -8   6   7    0.52    0.52   0
  -8   6   7    0.13    0.54   0
   7  -6  -7    6.47    0.58   0
  -7   6   7    7.45    0.57   0
  -7   6   7    7.49    0.44   0
   7  -6  -7    5.26    0.53   0
   6  -6  -7    2.58    0.51   0
  -6   6   7    2.65    0.56   0
   6  -6  -7    2.52    0.40   0
  -6   6   7    2.58    0.49   0
   5  -6  -7    0.09    0.43   0
  -5   6   7    0.57    0.43   0
   5  -6  -7    0.62    0.63   0
  -5   6   7    0.29    0.57   0
   4  -6  -7    0.20    0.43   0
  -4   6   7    0.32    0.41   0
  -3   6   7    0.94    0.42   0
   3  -6  -7    1.25    0.43   0
  -2   6   7   -0.25    0.40   0
   2  -6  -7   -0.10    0.33   0
  -1   6   7    0.29    0.43   0
   1  -6  -7   -0.06    0.42   0
   0  -6  -7   -0.03    0.66   0
   0  -6  -7    0.17    0.35   0
   0  -6  -7    0.19    0.64   0
   0  -6  -7   -0.01    0.43   0
  -1  -6  -7    0.59    0.57   0
  -1  -6  -7    0.85    0.39   0
  -1  -6  -7    0.76    0.40   0
  -1  -6  -7    0.65    0.57   0
  -2  -6  -7    0.17    0.62   0
  -2  -6  -7    0.29    0.61   0
  -2  -6  -7    0.08    0.52   0
  -2  -6  -7    0.50    0.43   0
  -7   7   7   -0.12    0.53   0
   7  -7  -7    0.18    0.62   0
   7  -7  -7    0.07    0.53   0
  -7   7   7    0.35    0.63   0
  -6   7   7   -0.06    0.48   0
   6  -7  -7    0.12    0.65   0
  -6   7   7   -0.04    0.64   0
   6  -7  -7    0.02    0.49   0
   5  -7  -7    1.91    0.50   0
  -5   7   7    1.67    0.52   0
  -4   7   7    0.33    0.46   0
   4  -7  -7    0.05    0.47   0
  -3   7   7    1.74    0.56   0
   3  -7  -7    1.51    0.49   0
  -2   7   7    7.71    0.55   0
   2  -7  -7    6.64    0.54   0
   1  -7  -7    0.95    0.49   0
   1  -7  -7    0.80    0.49   0
   0  -7  -7    0.12    0.85   0
   0  -7  -7    0.10    0.42   0
   0  -7  -7   -0.09    0.51   0
   0  -7  -7    0.11    0.85   0
  -6   8   7    0.79    1.07   0
  -6   8   7    0.46    0.66   0
   6  -8  -7    0.68    0.57   0
   5  -8  -7   -0.13    0.62   0
  -5   8   7    0.10    0.60   0
   4  -8  -7    0.13    0.61   0
  -4   8   7    0.24    0.55   0
  -3   8   7   -0.19    0.51   0
   3  -8  -7    0.08    0.60   0
   2  -8  -7   -0.11    0.54   0
   2  -8  -7   -0.06    0.54   0
   0  -8   8    1.26    0.72   0
   0  -8   8    1.20    0.43   0
   0  -8   8    0.91    0.43   0
   0  -8   8    1.03    0.79   0
   1  -8   8    2.62    0.52   0
  -1   8  -8    2.60    0.45   0
  -2   8  -8    0.22    0.40   0
   2  -8   8   -0.38    0.43   0
   3  -8   8    0.02    0.50   0
  -3   8  -8    0.40    0.40   0
  -4   8  -8    0.04    0.40   0
   4  -8   8    0.49    0.41   0
  -5   8  -8    0.44    0.41   0
   5  -8   8   -0.04    0.41   0
  -6   8  -8    1.22    0.44   0
  -2  -7   8    0.59    0.45   0
  -1  -7   8    0.86    0.42   0
  -1  -7   8    0.44    0.50   0
  -1  -7   8    0.36    0.40   0
   0   7  -8    1.43    0.39   0
   0  -7   8    1.53    0.40   0
   0  -7   8    1.48    0.58   0
   1  -7   8    2.05    0.81   0
   1  -7   8    2.14    0.81   0
  -1   7  -8    2.07    0.39   0
   1  -7   8    2.09    0.38   0
  -2   7  -8    0.41    0.34   0
   2  -7   8    0.27    0.36   0
  -3   7  -8    0.36    0.36   0
   3  -7   8    0.01    0.37   0
  -4   7  -8   -0.09    0.36   0
   4  -7   8   -0.15    0.36   0
   5  -7   8    1.48    0.47   0
  -5   7  -8    2.08    0.38   0
   6  -7   8    1.59    0.41   0
  -6   7  -8    1.74    0.82   0
  -6   7  -8    1.31    0.41   0
  -6   7  -8    1.38    0.81   0
   3   6  -8    0.13    0.52   0
  -3  -6   8    0.33    0.43   0
  -3  -6   8    0.04    0.52   0
  -3  -6   8    0.58    0.43   0
  -2  -6   8    0.51    0.48   0
  -2  -6   8    0.10    0.41   0
   2   6  -8    0.29    0.40   0
  -2  -6   8    0.22    0.39   0
  -1  -6   8    0.81    0.54   0
  -1  -6   8    0.79    0.37   0
   1   6  -8    0.88    0.47   0
  -1  -6   8    0.93    0.37   0
   0   6  -8    6.95    0.41   0
   0   6  -8    7.11    0.53   0
   0  -6   8    7.45    0.41   0
   0  -6   8    6.82    0.51   0
   1  -6   8   13.04    0.72   0
  -1   6  -8   13.23    0.43   0
  -1   6  -8   13.81    0.72   0
   1  -6   8   13.09    0.43   0
  -2   6  -8   -0.13    0.33   0
   2  -6   8    0.15    0.72   0
  -2   6  -8    0.01    0.77   0
   2  -6   8   -0.16    0.39   0
   3  -6   8    0.61    0.34   0
  -3   6  -8    0.48    0.34   0
  -4   6  -8   -0.01    0.65   0
  -4   6  -8    0.12    0.35   0
  -4   6  -8    0.11    0.65   0
   4  -6   8    0.04    0.35   0
   5  -6   8    0.41    0.36   0
  -5   6  -8    1.00    0.35   0
  -5   6  -8    0.68    0.60   0
  -5   6  -8    0.61    0.59   0
   6  -6   8    5.51    0.45   0
  -6   6  -8    5.94    0.52   0
  -6   6  -8    5.21    0.61   0
  -6   6  -8    5.37    0.62   0
   7  -6   8    0.53    0.51   0
  -7   6  -8   -0.01    0.54   0
  -7   6  -8    0.18    0.52   0
  -7   6  -8    0.22    0.61   0
  -4  -5   8    2.20    0.44   0
  -4  -5   8    1.84    0.43   0
   4   5  -8    1.61    0.53   0
  -4  -5   8    1.10    0.43   0
  -3  -5   8    2.64    0.39   0
  -3  -5   8    2.88    0.40   0
   3   5  -8    2.94    0.48   0
  -3  -5   8    2.74    0.40   0
  -2  -5   8    1.94    0.43   0
  -2  -5   8    1.95    0.37   0
   2   5  -8    1.89    0.45   0
  -2  -5   8    2.51    0.45   0
   1   5  -8   10.18    0.50   0
  -1  -5   8    9.99    0.49   0
   1   5  -8   10.29    0.41   0
  -1  -5   8   10.80    0.40   0
   0   5  -8   14.18    0.50   0
   0  -5   8   13.24    0.53   0
   0  -5   8   14.19    0.50   0
   0   5  -8   13.67    0.57   0
   1  -5   8    1.54    0.46   0
  -1   5  -8    1.76    0.32   0
   1  -5   8    2.95    0.33   0
  -1   5  -8    1.92    0.46   0
  -2   5  -8    0.44    0.50   0
   2  -5   8    0.54    0.49   0
  -2   5  -8    0.48    0.31   0
   2  -5   8    0.40    0.31   0
  -3   5  -8    0.09    0.51   0
  -3   5  -8    0.07    0.30   0
   3  -5   8    0.22    0.32   0
  -4   5  -8    1.49    0.49   0
   4  -5   8    1.73    0.34   0
  -4   5  -8    1.84    0.51   0
  -4   5  -8    2.31    0.40   0
   5  -5   8    8.31    0.41   0
  -5   5  -8    8.24    0.53   0
  -5   5  -8    8.84    0.53   0
  -5   5  -8    7.88    0.40   0
   6  -5   8    2.72    0.39   0
  -6   5  -8    3.10    0.46   0
  -6   5  -8    3.00    0.39   0
  -6   5  -8    3.00    0.39   0
   7  -5   8    0.37    0.50   0
  -7   5  -8    0.13    0.39   0
  -7   5  -8    0.36    0.49   0
  -7   5  -8    0.44    0.48   0
   5   4  -8   -0.02    0.42   0
  -5  -4   8    0.35    0.40   0
  -5  -4   8    0.49    0.41   0
  -5  -4   8   -0.06    0.42   0
  -4  -4   8    1.39    0.38   0
  -4  -4   8    1.66    0.40   0
   4   4  -8    1.71    0.39   0
  -4  -4   8    2.19    0.39   0
   3   4  -8    0.60    0.42   0
  -3  -4   8    0.27    0.42   0
  -3  -4   8    0.47    0.35   0
  -3  -4   8    0.48    0.35   0
  -2  -4   8    0.09    0.39   0
  -2  -4   8    0.20    0.31   0
  -2  -4   8    0.25    0.31   0
   2   4  -8   -0.01    0.39   0
  -1  -4   8    2.01    0.41   0
   1   4  -8    1.95    0.33   0
  -1  -4   8    1.87    0.33   0
   1   4  -8    2.07    0.41   0
   0   4  -8   57.46    0.80   0
   0   4  -8   61.00    0.61   0
   0  -4   8   62.44    0.63   0
   0  -4   8   58.94    0.81   0
  -1   4  -8    6.15    0.43   0
   1  -4   8    6.54    0.49   0
  -1   4  -8    5.96    0.35   0
   1  -4   8    6.71    0.35   0
   2  -4   8    0.10    0.36   0
  -2   4  -8    0.32    0.30   0
  -2   4  -8    0.27    0.42   0
   2  -4   8    0.21    0.30   0
   3  -4   8    6.72    0.45   0
  -3   4  -8    6.53    0.35   0
   3  -4   8    6.98    0.36   0
  -3   4  -8    6.51    0.44   0
   4  -4   8    1.15    0.32   0
  -4   4  -8    1.09    0.41   0
  -4   4  -8    1.00    0.31   0
  -4   4  -8    0.91    0.41   0
   5  -4   8    6.79    0.39   0
  -5   4  -8    7.21    0.38   0
  -5   4  -8    7.83    0.48   0
  -5   4  -8    6.92    0.48   0
   6  -4   8    5.17    0.38   0
  -6   4  -8    5.90    0.42   0
  -6   4  -8    4.54    0.37   0
  -6   4  -8    5.66    0.41   0
  -7   4  -8    2.64    0.51   0
   7  -4   8    2.32    0.41   0
  -7   4  -8    2.76    0.40   0
  -7   4  -8    2.26    0.48   0
  -6  -3   8    0.23    0.44   0
  -6  -3   8    0.41    0.44   0
  -6  -3   8    0.18    0.43   0
   6   3  -8   -0.10    0.42   0
  -5  -3   8    4.22    0.40   0
  -5  -3   8    4.13    0.41   0
  -5  -3   8    3.98    0.39   0
   5   3  -8    4.49    0.49   0
  -4  -3   8   12.28    0.44   0
  -4  -3   8   10.94    0.42   0
  -4  -3   8   12.27    0.42   0
   4   3  -8   12.22    0.43   0
  -3  -3   8    5.97    0.35   0
  -3  -3   8    5.82    0.35   0
  -3  -3   8    6.41    0.35   0
   3   3  -8    6.66    0.38   0
  -2  -3   8    5.14    0.39   0
  -2  -3   8    5.37    0.34   0
  -2  -3   8    5.57    0.34   0
   2   3  -8    5.34    0.41   0
   1   3  -8   27.18    0.51   0
  -1  -3   8   26.16    0.51   0
   1   3  -8   28.36    0.47   0
  -1  -3   8   26.28    0.47   0
   0   3  -8   59.79    0.71   0
   0   3  -8   62.13    0.63   0
   0  -3   8   64.17    0.64   0
   0  -3   8   61.93    0.74   0
   1  -3   8    0.14    0.35   0
  -1   3  -8    0.09    0.34   0
   1  -3   8    0.23    0.27   0
  -1   3  -8    0.19    0.26   0
   2  -3   8    2.10    0.37   0
  -2   3  -8    1.95    0.29   0
   2  -3   8    1.87    0.30   0
  -2   3  -8    2.20    0.36   0
  -3   3  -8    5.02    0.41   0
   3  -3   8    5.47    0.38   0
  -3   3  -8    5.19    0.33   0
   3  -3   8    4.90    0.32   0
   4  -3   8    0.64    0.31   0
  -4   3  -8    0.35    0.38   0
  -4   3  -8    0.13    0.31   0
  -4   3  -8    0.38    0.31   0
   5  -3   8   24.07    0.48   0
  -5   3  -8   24.81    0.59   0
  -5   3  -8   24.81    0.48   0
  -5   3  -8   23.87    0.57   0
  -6   3  -8   -0.08    0.36   0
  -6   3  -8    0.32    0.44   0
   6  -3   8   -0.14    0.35   0
  -6   3  -8    0.14    0.35   0
  -7   3  -8   -0.12    0.39   0
   7  -3   8    0.27    0.40   0
  -7   3  -8    0.17    0.41   0
  -7   3  -8    0.39    0.40   0
  -6  -2   8   -0.04    0.40   0
  -6  -2   8    0.41    0.39   0
  -6  -2   8    0.01    0.38   0
   6   2  -8   -0.00    0.49   0
  -5  -2   8    2.85    0.39   0
  -5  -2   8    2.85    0.38   0
  -5  -2   8    3.01    0.36   0
   5   2  -8    2.73    0.39   0
  -4  -2   8    1.16    0.33   0
  -4  -2   8    0.92    0.41   0
  -4  -2   8    0.47    0.33   0
   4   2  -8    1.10    0.34   0
  -3  -2   8    0.17    0.31   0
  -3  -2   8    0.10    0.30   0
  -3  -2   8    0.20    0.32   0
   3   2  -8   -0.05    0.33   0
   2   2  -8    0.10    0.29   0
  -2  -2   8    0.24    0.29   0
  -2  -2   8   -0.09    0.35   0
   1   2  -8   11.61    0.39   0
   1   2  -8   11.52    0.43   0
  -1  -2   8   10.88    0.39   0
  -1  -2   8   11.77    0.38   0
   0   2  -8  120.45    0.97   0
   0  -2   8  126.08    0.88   0
   0   2  -8  122.54    0.87   0
   0  -2   8  119.53    0.96   0
   1  -2   8    7.69    0.42   0
  -1   2  -8    7.93    0.34   0
  -1   2  -8    6.99    0.42   0
   1  -2   8    7.64    0.35   0
  -2   2  -8    6.57    0.36   0
   2  -2   8    6.92    0.36   0
  -2   2  -8    6.22    0.34   0
   2  -2   8    6.82    0.37   0
   3  -2   8   42.97    0.55   0
  -3   2  -8   44.94    0.56   0
  -3   2  -8   43.50    0.62   0
   3  -2   8   44.83    0.64   0
   4  -2   8   -0.14    0.34   0
  -4   2  -8    0.13    0.30   0
  -4   2  -8    0.03    0.32   0
  -4   2  -8   -0.14    0.37   0
  -5   2  -8   12.25    0.41   0
   5  -2   8   11.91    0.49   0
  -5   2  -8   11.68    0.46   0
  -5   2  -8   11.26    0.41   0
  -6   2  -8    2.44    0.38   0
   6  -2   8    1.82    0.39   0
  -6   2  -8    2.15    0.38   0
  -6   2  -8    2.34    0.39   0
  -7   2  -8    4.30    0.45   0
   7  -2   8    4.30    0.45   0
  -7   2  -8    5.31    0.46   0
  -7   2  -8    5.22    0.46   0
  -7  -1   8    0.43    0.52   0
  -7  -1   8    0.00    0.42   0
  -7  -1   8    0.37    0.52   0
   7   1  -8   -0.15    0.41   0
  -6  -1   8    0.91    0.37   0
  -6  -1   8    1.10    0.38   0
  -6  -1   8    1.08    0.46   0
   6   1  -8    1.42    0.38   0
  -5  -1   8   20.82    0.47   0
  -5  -1   8   21.86    0.48   0
  -5  -1   8   22.08    0.47   0
   5   1  -8   22.63    0.48   0
  -4  -1   8   14.47    0.42   0
  -4  -1   8   13.73    0.43   0
  -4  -1   8   14.82    0.48   0
   4   1  -8   14.20    0.41   0
  -3  -1   8    0.31    0.29   0
  -3  -1   8   -0.37    0.38   0
  -3  -1   8    0.21    0.28   0
   3   1  -8   -0.09    0.30   0
  -2  -1   8   12.35    0.46   0
   2   1  -8   12.21    0.39   0
  -2  -1   8   11.77    0.40   0
   1   1  -8   91.73    0.82   0
   1   1  -8   88.41    0.82   0
  -1  -1   8   91.59    0.81   0
  -1  -1   8   90.58    0.80   0
   0  -1   8  185.51    1.12   0
   0   1  -8  175.26    1.14   0
   0   1  -8  185.57    1.14   0
   0  -1   8  183.01    1.19   0
  -1   1  -8   78.94    0.75   0
  -1   1  -8   80.48    0.78   0
   1  -1   8   78.60    0.77   0
   1  -1   8   81.27    0.77   0
  -2   1  -8    0.90    0.30   0
   2  -1   8    0.75    0.39   0
   2  -1   8    0.74    0.31   0
  -2   1  -8    0.81    0.31   0
   3  -1   8    4.61    0.35   0
   3  -1   8    4.27    0.41   0
  -3   1  -8    3.45    0.34   0
  -3   1  -8    4.17    0.33   0
   4  -1   8    1.21    0.35   0
  -4   1  -8    0.66    0.33   0
  -4   1  -8    0.79    0.34   0
  -4   1  -8    0.65    0.34   0
  -5   1  -8   15.84    0.52   0
   5  -1   8   15.45    0.53   0
  -5   1  -8   15.04    0.45   0
  -5   1  -8   15.29    0.51   0
  -6   1  -8   -0.03    0.38   0
   6  -1   8    0.05    0.38   0
  -6   1  -8    0.46    0.37   0
  -6   1  -8   -0.03    0.48   0
  -7   1  -8    0.46    0.44   0
   7  -1   8   -0.00    0.55   0
  -7   1  -8    0.46    0.42   0
  -7   1  -8    0.38    0.43   0
  -7   0   8    0.52    0.52   0
  -7   0   8    0.21    0.39   0
  -7   0   8    0.29    0.51   0
   7   0  -8    0.36    0.38   0
  -6   0   8    0.58    0.45   0
  -6   0   8    0.30    0.34   0
  -6   0   8    0.86    0.44   0
   6   0  -8    0.11    0.34   0
  -5   0   8    0.93    0.35   0
  -5   0   8    0.52    0.31   0
  -5   0   8    0.41    0.34   0
   5   0  -8    0.55    0.31   0
  -4   0   8    0.17    0.31   0
  -4   0   8    0.18    0.30   0
  -4   0   8    0.19    0.40   0
   4   0  -8    0.21    0.29   0
   3   0  -8    0.46    0.27   0
  -3   0   8    0.69    0.32   0
  -3   0   8    0.50    0.27   0
  -3   0   8    0.58    0.30   0
   2   0  -8   32.45    0.51   0
  -2   0   8   34.82    0.57   0
  -2   0   8   33.25    0.56   0
  -2   0   8   32.93    0.57   0
   1   0  -8  150.72    1.01   0
   1   0  -8  160.81    1.17   0
  -1   0   8  159.31    1.15   0
  -1   0   8  155.93    0.99   0
   0   0   8  122.46    0.90   0
   0   0  -8  120.29    0.89   0
   0   0  -8  123.63    1.09   0
   0   0   8  122.57    1.11   0
   1   0   8    0.77    0.29   0
  -1   0  -8    0.72    0.34   0
  -1   0  -8    0.83    0.37   0
   1   0   8    1.06    0.39   0
   2   0   8   24.04    0.50   0
  -2   0  -8   25.03    0.47   0
  -2   0  -8   24.72    0.55   0
   2   0   8   26.36    0.47   0
   3   0   8   11.40    0.41   0
  -3   0  -8   10.80    0.39   0
  -3   0  -8   10.79    0.44   0
   3   0   8   11.63    0.40   0
  -4   0  -8    1.03    0.32   0
   4   0   8    0.55    0.35   0
  -4   0  -8    0.79    0.32   0
  -4   0  -8    0.70    0.32   0
  -5   0  -8   10.73    0.42   0
   5   0   8   10.56    0.43   0
  -5   0  -8   10.36    0.42   0
  -5   0  -8   10.36    0.43   0
  -6   0  -8    1.01    0.40   0
   6   0   8    0.51    0.41   0
  -6   0  -8    0.57    0.47   0
  -6   0  -8    0.34    0.38   0
  -8   1   8    0.63    0.44   0
  -8   1   8    0.30    0.52   0
   8  -1  -8    0.28    0.45   0
  -7   1   8    0.10    0.39   0
  -7   1   8    0.53    0.38   0
   7  -1  -8    0.46    0.37   0
  -6   1   8    4.34    0.45   0
  -6   1   8    4.41    0.38   0
   6  -1  -8    3.80    0.37   0
  -5   1   8   22.10    0.55   0
  -5   1   8   21.38    0.44   0
   5  -1  -8   21.56    0.50   0
   4  -1  -8   36.92    0.52   0
  -4   1   8   37.90    0.56   0
  -4   1   8   38.96    0.53   0
  -4   1   8   38.92    0.61   0
   3  -1  -8   23.34    0.44   0
  -3   1   8   25.06    0.56   0
  -3   1   8   24.42    0.50   0
  -3   1   8   23.15    0.45   0
   2  -1  -8   40.34    0.54   0
  -2   1   8   43.01    0.73   0
  -2   1   8   43.37    0.73   0
  -2   1   8   39.68    0.59   0
  -1   1   8   97.98    0.80   0
   1  -1  -8  101.62    1.12   0
   1  -1  -8   97.60    0.80   0
  -1   1   8  104.93    1.17   0
   0  -1  -8   27.43    0.48   0
   0   1   8   29.50    0.49   0
   0  -1  -8   29.40    0.70   0
   0   1   8   28.68    0.68   0
   1   1   8   26.46    0.59   0
  -1  -1  -8   27.10    0.46   0
   1   1   8   26.53    0.47   0
  -1  -1  -8   26.48    0.59   0
   2   1   8    0.40    0.33   0
   2   1   8    0.55    0.30   0
  -2  -1  -8    0.32    0.28   0
  -2  -1  -8    0.22    0.36   0
   3   1   8    6.72    0.40   0
  -3  -1  -8    6.38    0.35   0
  -3  -1  -8    6.75    0.44   0
  -4  -1  -8    7.99    0.39   0
   4   1   8    8.73    0.48   0
  -4  -1  -8    9.11    0.46   0
  -4  -1  -8    8.52    0.49   0
  -5  -1  -8    5.29    0.40   0
   5   1   8    5.39    0.50   0
  -5  -1  -8    5.21    0.40   0
  -5  -1  -8    5.91    0.42   0
  -6  -1  -8    0.95    0.42   0
   6   1   8    0.54    0.42   0
  -6  -1  -8    0.80    0.41   0
  -6  -1  -8    1.19    0.55   0
  -8   2   8    0.04    0.41   0
  -8   2   8    0.03    0.43   0
   8  -2  -8    0.09    0.42   0
   8  -2  -8    0.36    0.51   0
  -7   2   8    4.55    0.49   0
  -7   2   8    4.16    0.40   0
   7  -2  -8    4.86    0.42   0
   7  -2  -8    4.31    0.41   0
  -6   2   8    3.01    0.40   0
  -6   2   8    2.66    0.36   0
   6  -2  -8    3.68    0.45   0
   6  -2  -8    4.21    0.37   0
  -5   2   8    0.48    0.42   0
  -5   2   8    0.38    0.33   0
   5  -2  -8    0.29    0.32   0
   5  -2  -8   -0.22    0.41   0
   4  -2  -8    3.39    0.32   0
  -4   2   8    3.01    0.45   0
  -4   2   8    3.62    0.42   0
  -4   2   8    3.49    0.32   0
   3  -2  -8    0.03    0.29   0
  -3   2   8    0.15    0.39   0
  -3   2   8    0.00    0.36   0
  -3   2   8   -0.02    0.29   0
  -2   2   8    1.14    0.30   0
  -2   2   8    1.37    0.48   0
   2  -2  -8    1.52    0.32   0
  -2   2   8    1.38    0.44   0
  -1   2   8  134.66    1.76   0
  -1   2   8  127.40    0.91   0
   1  -2  -8  136.30    1.76   0
   1  -2  -8  125.73    0.89   0
   0   2   8    7.41    0.42   0
   0  -2  -8    7.43    0.41   0
   0   2   8    7.99    0.62   0
   0  -2  -8    7.58    0.54   0
   1   2   8    0.32    0.45   0
  -1  -2  -8    0.27    0.36   0
   1   2   8    0.48    0.36   0
  -1  -2  -8    0.23    0.35   0
   2   2   8   11.80    0.53   0
  -2  -2  -8   10.74    0.39   0
   2   2   8   12.55    0.40   0
  -2  -2  -8   11.29    0.51   0
  -3  -2  -8    2.90    0.44   0
   3   2   8    3.36    0.37   0
  -3  -2  -8    2.67    0.41   0
  -3  -2  -8    3.29    0.36   0
  -4  -2  -8    0.12    0.34   0
  -4  -2  -8    0.35    0.45   0
   4   2   8    0.44    0.46   0
  -4  -2  -8   -0.05    0.34   0
  -5  -2  -8    0.91    0.50   0
  -5  -2  -8    0.70    0.39   0
   5   2   8    1.05    0.41   0
  -5  -2  -8    0.93    0.40   0
  -8   3   8    0.41    0.41   0
  -8   3   8    0.14    0.40   0
   8  -3  -8    0.48    0.51   0
   8  -3  -8    0.10    0.38   0
  -7   3   8    0.09    0.37   0
  -7   3   8    0.30    0.36   0
   7  -3  -8    0.40    0.45   0
   7  -3  -8    0.16    0.37   0
  -6   3   8   11.73    0.51   0
  -6   3   8   11.54    0.41   0
   6  -3  -8   11.27    0.52   0
   6  -3  -8   11.98    0.47   0
   5  -3  -8   29.34    0.50   0
  -5   3   8   27.97    0.63   0
   5  -3  -8   30.70    0.65   0
  -5   3   8   28.27    0.56   0
  -4   3   8    2.93    0.50   0
   4  -3  -8    2.84    0.32   0
  -4   3   8    2.89    0.32   0
  -4   3   8    3.41    0.43   0
  -3   3   8   38.18    0.94   0
   3  -3  -8   35.41    0.53   0
  -3   3   8   38.57    0.94   0
  -3   3   8   36.94    0.53   0
   2  -3  -8    3.52    0.33   0
  -2   3   8    3.44    0.32   0
  -1   3   8   62.43    0.66   0
   1  -3  -8   60.51    0.65   0
   0  -3  -8    3.63    0.32   0
   0   3   8    3.85    0.61   0
   0   3   8    3.82    0.32   0
   0  -3  -8    3.76    0.61   0
   1   3   8   12.38    0.54   0
  -1  -3  -8   11.63    0.41   0
   1   3   8   13.27    0.41   0
  -1  -3  -8   11.68    0.59   0
  -2  -3  -8    0.62    0.43   0
   2   3   8    0.92    0.43   0
   2   3   8    0.81    0.33   0
  -2  -3  -8    0.57    0.40   0
  -3  -3  -8    0.44    0.44   0
  -3  -3  -8    0.43    0.35   0
   3   3   8    0.06    0.46   0
  -3  -3  -8    0.47    0.35   0
  -4  -3  -8    2.92    0.51   0
   4   3   8    2.88    0.51   0
  -4  -3  -8    2.63    0.41   0
  -4  -3  -8    2.71    0.42   0
  -8   4   8    0.38    0.43   0
  -8   4   8    0.01    0.42   0
   8  -4  -8    0.40    0.41   0
   8  -4  -8    0.05    0.43   0
  -7   4   8    1.19    0.41   0
   7  -4  -8    1.52    0.40   0
  -7   4   8    1.37    0.38   0
   7  -4  -8    1.76    0.38   0
  -6   4   8    2.92    0.38   0
   6  -4  -8    3.06    0.45   0
  -6   4   8    2.73    0.37   0
   6  -4  -8    2.63    0.42   0
  -5   4   8    1.15    0.42   0
   5  -4  -8    1.75    0.41   0
   5  -4  -8    1.61    0.42   0
  -5   4   8    1.61    0.43   0
  -4   4   8    0.36    0.48   0
   4  -4  -8    0.64    0.37   0
  -4   4   8    0.56    0.46   0
  -4   4   8    0.48    0.31   0
  -3   4   8    1.60    0.32   0
   3  -4  -8    1.78    0.31   0
   2  -4  -8    0.68    0.38   0
  -2   4   8    0.68    0.30   0
  -1   4   8   41.95    0.56   0
   1  -4  -8   41.04    0.57   0
   0   4   8    2.70    0.33   0
   0  -4  -8    2.84    0.41   0
   0  -4  -8    2.56    0.71   0
   0  -4  -8    2.69    0.73   0
   1   4   8    1.19    0.33   0
  -1  -4  -8    0.94    0.40   0
  -1  -4  -8    1.22    0.53   0
  -2  -4  -8    0.93    0.46   0
  -2  -4  -8    0.97    0.43   0
   2   4   8    1.72    0.53   0
  -2  -4  -8    0.93    0.35   0
  -3  -4  -8    0.48    0.49   0
  -3  -4  -8    0.83    0.49   0
   3   4   8    0.35    0.49   0
  -3  -4  -8    0.48    0.39   0
  -4  -4  -8    0.65    0.52   0
  -4  -4  -8    0.38    0.43   0
  -4  -4  -8    0.36    0.42   0
  -8   5   8    0.40    0.42   0
   8  -5  -8    0.05    0.53   0
  -8   5   8    0.15    0.43   0
   8  -5  -8    0.40    0.52   0
  -7   5   8    1.98    0.50   0
   7  -5  -8    1.98    0.40   0
   7  -5  -8    1.98    0.51   0
  -7   5   8    2.17    0.40   0
   6  -5  -8    5.26    0.50   0
  -6   5   8    4.47    0.47   0
   6  -5  -8    4.58    0.49   0
  -6   5   8    5.43    0.50   0
   5  -5  -8    9.37    0.40   0
   5  -5  -8   10.15    0.70   0
  -5   5   8    9.73    0.68   0
  -5   5   8    8.98    0.49   0
  -4   5   8    0.55    0.34   0
   4  -5  -8    0.54    0.41   0
   3  -5  -8   11.15    0.41   0
  -3   5   8   11.07    0.42   0
  -2   5   8    4.25    0.42   0
   2  -5  -8    3.77    0.42   0
  -1   5   8    9.34    0.46   0
   1  -5  -8    9.16    0.41   0
   0  -5  -8    0.07    0.45   0
   0   5   8    0.02    0.44   0
   0  -5  -8    0.02    0.73   0
   0  -5  -8    0.11    0.73   0
  -1  -5  -8    0.60    0.54   0
  -1  -5  -8    0.55    0.36   0
  -1  -5  -8    0.64    0.61   0
  -2  -5  -8    0.15    0.50   0
  -2  -5  -8    0.57    0.40   0
  -2  -5  -8    0.62    0.59   0
  -2  -5  -8    0.16    0.40   0
  -3  -5  -8    0.40    0.62   0
  -3  -5  -8   -0.09    0.42   0
  -3  -5  -8    0.16    0.42   0
  -3  -5  -8    0.34    0.57   0
   7  -6  -8    1.22    0.53   0
  -7   6   8    1.02    0.50   0
   7  -6  -8    1.02    0.51   0
  -7   6   8    0.91    0.52   0
   6  -6  -8    2.08    0.58   0
  -6   6   8    2.06    0.59   0
   6  -6  -8    1.84    0.47   0
  -6   6   8    2.06    0.48   0
   5  -6  -8    0.16    0.45   0
  -5   6   8    0.06    0.37   0
  -5   6   8    0.15    0.75   0
   4  -6  -8    0.20    0.42   0
  -4   6   8    0.06    0.41   0
  -3   6   8    0.43    0.40   0
   3  -6  -8    0.47    0.36   0
   2  -6  -8    5.14    0.48   0
  -2   6   8    5.36    0.48   0
  -1   6   8    5.41    0.50   0
   1  -6  -8    4.86    0.41   0
   0  -6  -8   -0.05    0.35   0
  -1  -6  -8    0.20    0.59   0
  -1  -6  -8    0.01    0.38   0
  -1  -6  -8    0.02    0.38   0
  -1  -6  -8    0.14    0.67   0
  -7   7   8    0.85    0.55   0
   7  -7  -8    0.82    0.65   0
  -7   7   8    1.13    0.65   0
   7  -7  -8    0.75    0.47   0
  -6   7   8    1.52    0.50   0
  -6   7   8    1.74    0.81   0
   6  -7  -8    2.03    0.53   0
   5  -7  -8    3.06    0.52   0
  -5   7   8    3.04    0.53   0
  -4   7   8    0.72    0.47   0
   4  -7  -8    0.26    0.46   0
   3  -7  -8    1.92    0.49   0
  -3   7   8    2.22    0.48   0
  -2   7   8    0.88    0.49   0
   2  -7  -8    0.52    0.48   0
   1  -7  -8    1.56    0.51   0
   0  -7  -8    0.32    0.41   0
   0  -7  -8    0.23    0.42   0
   5  -8  -8    0.03    0.54   0
  -5   8   8    0.07    0.63   0
   4  -8  -8    0.26    0.61   0
  -4   8   8    0.11    0.62   0
  -3   8   8    0.34    0.64   0
   3  -8  -8    0.09    0.54   0
  -1   8  -9    0.12    0.42   0
   1  -8   9    0.15    0.43   0
   2  -8   9    0.73    0.42   0
  -2   8  -9    0.54    0.51   0
  -3   8  -9    0.56    0.40   0
   3  -8   9    0.11    0.42   0
  -4   8  -9    1.48    0.40   0
   4  -8   9    1.16    0.42   0
  -5   8  -9    1.33    0.42   0
   5  -8   9    1.28    0.53   0
  -1  -7   9    0.16    0.51   0
  -1  -7   9    0.14    0.41   0
   1   7  -9    0.43    0.61   0
  -1  -7   9    0.65    0.41   0
   0   7  -9    2.41    0.38   0
   0   7  -9    2.11    0.59   0
   0  -7   9    3.04    0.43   0
   0  -7   9    2.01    0.58   0
   1  -7   9    0.13    0.66   0
  -1   7  -9    0.64    0.47   0
   1  -7   9   -0.15    0.36   0
  -2   7  -9    0.08    0.38   0
   2  -7   9    0.15    0.36   0
  -3   7  -9    0.41    0.37   0
   3  -7   9    0.94    0.38   0
  -4   7  -9    0.99    0.39   0
   4  -7   9    0.94    0.39   0
  -5   7  -9    0.01    0.47   0
   5  -7   9   -0.18    0.40   0
  -6   7  -9    0.03    0.73   0
   6  -7   9    0.32    0.42   0
  -6   7  -9    0.14    0.73   0
  -6   7  -9    0.17    0.42   0
  -3  -6   9    0.97    0.45   0
  -3  -6   9    1.03    0.44   0
   3   6  -9    1.06    0.54   0
  -3  -6   9    0.78    0.44   0
  -2  -6   9    5.29    0.54   0
  -2  -6   9    5.19    0.47   0
  -2  -6   9    5.25    0.46   0
   2   6  -9    5.95    0.56   0
  -1  -6   9    1.90    0.48   0
   1   6  -9    2.33    0.47   0
  -1  -6   9    1.99    0.38   0
   0   6  -9    0.60    0.36   0
   0   6  -9    0.14    0.45   0
   0  -6   9    0.32    0.35   0
   0  -6   9    0.41    0.50   0
   1  -6   9    0.80    0.56   0
  -1   6  -9    0.93    0.44   0
  -1   6  -9    0.65    0.49   0
   1  -6   9    0.77    0.36   0
  -2   6  -9    0.07    0.59   0
   2  -6   9    0.14    0.59   0
  -2   6  -9    0.11    0.35   0
   2  -6   9    0.31    0.36   0
  -3   6  -9    0.25    0.64   0
  -3   6  -9    0.31    0.64   0
  -3   6  -9    0.05    0.35   0
   3  -6   9    0.28    0.34   0
  -4   6  -9    3.64    0.38   0
  -4   6  -9    3.62    0.67   0
  -4   6  -9    3.96    0.67   0
   4  -6   9    4.23    0.38   0
   5  -6   9    2.54    0.38   0
  -5   6  -9    2.77    0.57   0
  -5   6  -9    2.33    0.46   0
  -5   6  -9    2.33    0.56   0
   6  -6   9    1.34    0.43   0
  -6   6  -9    1.32    0.57   0
  -6   6  -9    1.18    0.38   0
  -6   6  -9    1.19    0.51   0
   7  -6   9    0.59    0.45   0
  -7   6  -9    0.49    0.54   0
  -7   6  -9    0.74    0.45   0
  -7   6  -9    0.21    0.59   0
  -4  -5   9    3.98    0.46   0
  -4  -5   9    5.13    0.48   0
  -4  -5   9    5.10    0.47   0
   4   5  -9    5.35    0.57   0
  -3  -5   9    0.72    0.48   0
  -3  -5   9    1.54    0.49   0
   3   5  -9    1.07    0.50   0
  -3  -5   9    1.41    0.40   0
  -2  -5   9    0.22    0.44   0
  -2  -5   9    0.09    0.36   0
   2   5  -9   -0.01    0.43   0
  -2  -5   9   -0.19    0.35   0
   1   5  -9    0.46    0.42   0
  -1  -5   9    0.34    0.35   0
  -1  -5   9    0.04    0.35   0
   1   5  -9    0.08    0.41   0
   0   5  -9    4.54    0.35   0
   0  -5   9    4.27    0.35   0
   0  -5   9    4.56    0.44   0
   0   5  -9    4.51    0.45   0
  -1   5  -9    0.05    0.37   0
   1  -5   9    0.10    0.36   0
  -1   5  -9    0.16    0.38   0
   1  -5   9    0.26    0.31   0
   2  -5   9    0.11    0.46   0
  -2   5  -9    0.02    0.45   0
  -2   5  -9    0.02    0.38   0
   2  -5   9   -0.09    0.30   0
   3  -5   9    3.61    0.54   0
  -3   5  -9    3.95    0.40   0
  -3   5  -9    3.03    0.52   0
   3  -5   9    3.50    0.34   0
  -4   5  -9    1.18    0.49   0
  -4   5  -9    1.20    0.34   0
  -4   5  -9    1.08    0.43   0
   4  -5   9    1.00    0.34   0
   5  -5   9    0.26    0.42   0
  -5   5  -9    0.06    0.52   0
  -5   5  -9    0.14    0.44   0
  -5   5  -9    0.27    0.42   0
   6  -5   9    0.52    0.37   0
  -6   5  -9    0.30    0.46   0
  -6   5  -9    0.07    0.47   0
  -6   5  -9    0.03    0.38   0
   7  -5   9    0.52    0.41   0
  -7   5  -9    0.83    0.43   0
  -7   5  -9    0.78    0.51   0
  -7   5  -9    1.11    0.53   0
  -5  -4   9    0.79    0.52   0
  -5  -4   9    0.98    0.43   0
  -5  -4   9    0.76    0.43   0
   5   4  -9    1.32    0.52   0
  -4  -4   9    3.95    0.42   0
  -4  -4   9    4.30    0.41   0
  -4  -4   9    4.21    0.40   0
   4   4  -9    4.35    0.41   0
  -3  -4   9    0.43    0.36   0
  -3  -4   9   -0.15    0.33   0
  -3  -4   9    0.25    0.33   0
   3   4  -9    0.15    0.36   0
  -2  -4   9   12.55    0.42   0
  -2  -4   9   11.44    0.43   0
  -2  -4   9   11.22    0.47   0
   2   4  -9   13.29    0.49   0
   1   4  -9    1.03    0.39   0
  -1  -4   9    1.19    0.42   0
  -1  -4   9    2.23    0.32   0
   1   4  -9    1.58    0.33   0
   0   4  -9    6.31    0.45   0
   0   4  -9    6.27    0.41   0
   0  -4   9    6.56    0.35   0
   0  -4   9    6.52    0.45   0
  -1   4  -9    3.87    0.41   0
   1  -4   9    4.56    0.42   0
  -1   4  -9    4.78    0.33   0
   1  -4   9    4.52    0.39   0
   2  -4   9    0.24    0.38   0
  -2   4  -9    0.26    0.43   0
  -2   4  -9    0.19    0.29   0
   2  -4   9    0.10    0.30   0
   3  -4   9    0.73    0.40   0
  -3   4  -9    0.75    0.31   0
  -3   4  -9    0.36    0.39   0
   3  -4   9    0.66    0.31   0
   4  -4   9    3.18    0.34   0
  -4   4  -9    3.27    0.42   0
  -4   4  -9    3.36    0.33   0
   5  -4   9    9.95    0.48   0
  -5   4  -9   10.51    0.51   0
  -5   4  -9   11.54    0.45   0
  -5   4  -9    9.75    0.40   0
  -6   4  -9    0.94    0.45   0
   6  -4   9    0.34    0.46   0
  -6   4  -9    0.64    0.38   0
  -6   4  -9    0.73    0.37   0
   7  -4   9    0.18    0.50   0
  -7   4  -9    0.17    0.43   0
  -7   4  -9    0.16    0.53   0
  -7   4  -9    0.36    0.40   0
  -5  -3   9    3.96    0.41   0
  -5  -3   9    3.29    0.41   0
  -5  -3   9    2.95    0.48   0
   5   3  -9    3.45    0.41   0
  -4  -3   9   22.40    0.49   0
  -4  -3   9   22.33    0.47   0
   4   3  -9   22.73    0.46   0
  -4  -3   9   23.78    0.47   0
  -3  -3   9    0.47    0.34   0
  -3  -3   9    0.61    0.32   0
  -3  -3   9    0.33    0.33   0
   3   3  -9   -0.03    0.33   0
  -2  -3   9    4.12    0.34   0
  -2  -3   9    4.09    0.38   0
   2   3  -9    3.79    0.32   0
   1   3  -9    1.07    0.31   0
   1   3  -9    1.68    0.31   0
  -1  -3   9    1.71    0.37   0
  -1  -3   9    1.06    0.31   0
   0   3  -9   14.72    0.40   0
   0   3  -9   14.09    0.48   0
   0  -3   9   14.63    0.41   0
   0  -3   9   14.54    0.43   0
   1  -3   9    0.07    0.35   0
  -1   3  -9    0.07    0.35   0
  -1   3  -9    0.09    0.28   0
   1  -3   9   -0.07    0.28   0
  -2   3  -9    7.18    0.34   0
   2  -3   9    6.97    0.43   0
  -2   3  -9    6.74    0.38   0
   2  -3   9    6.53    0.36   0
  -3   3  -9    0.38    0.38   0
   3  -3   9    0.39    0.39   0
  -3   3  -9    0.39    0.30   0
   3  -3   9    0.23    0.33   0
   4  -3   9    1.95    0.40   0
  -4   3  -9    2.35    0.33   0
  -4   3  -9    2.11    0.33   0
   5  -3   9    0.50    0.44   0
  -5   3  -9    0.25    0.35   0
  -5   3  -9    0.15    0.34   0
  -5   3  -9    0.07    0.36   0
  -6   3  -9    0.33    0.36   0
   6  -3   9    0.02    0.38   0
  -6   3  -9    0.02    0.36   0
  -6   3  -9   -0.11    0.37   0
   7  -3   9    1.66    0.44   0
  -7   3  -9    1.52    0.53   0
  -7   3  -9    1.99    0.43   0
  -7   3  -9    1.94    0.53   0
  -6  -2   9    0.81    0.40   0
  -6  -2   9    1.13    0.49   0
  -6  -2   9    0.63    0.40   0
   6   2  -9    0.63    0.41   0
  -5  -2   9    0.71    0.37   0
  -5  -2   9    1.15    0.37   0
   5   2  -9    1.21    0.37   0
  -5  -2   9    0.82    0.36   0
  -4  -2   9   15.68    0.44   0
  -4  -2   9   15.99    0.44   0
  -4  -2   9   15.61    0.51   0
   4   2  -9   15.62    0.50   0
  -3  -2   9    1.42    0.33   0
  -3  -2   9    1.54    0.33   0
  -3  -2   9    1.52    0.40   0
   3   2  -9    1.67    0.41   0
   2   2  -9   18.19    0.42   0
  -2  -2   9   17.96    0.42   0
  -2  -2   9   20.25    0.44   0
   1   2  -9   21.03    0.46   0
   1   2  -9   20.84    0.45   0
  -1  -2   9   20.69    0.44   0
  -1  -2   9   20.29    0.45   0
   0  -2   9    0.70    0.37   0
   0   2  -9    0.77    0.37   0
   0   2  -9    0.83    0.31   0
   0  -2   9    0.66    0.29   0
   1  -2   9    1.11    0.36   0
  -1   2  -9    1.09    0.29   0
  -1   2  -9    1.18    0.37   0
   1  -2   9    0.98    0.30   0
  -2   2  -9    0.40    0.29   0
   2  -2   9    0.25    0.30   0
  -2   2  -9    0.53    0.29   0
   2  -2   9    0.28    0.29   0
   3  -2   9    0.05    0.33   0
  -3   2  -9    0.23    0.36   0
   3  -2   9   -0.18    0.36   0
  -3   2  -9    0.36    0.31   0
   4  -2   9    7.66    0.39   0
  -4   2  -9    8.58    0.38   0
  -4   2  -9    9.10    0.40   0
   5  -2   9    8.44    0.42   0
  -5   2  -9    8.66    0.40   0
  -5   2  -9    8.62    0.40   0
  -5   2  -9    8.09    0.40   0
   6  -2   9    0.09    0.38   0
  -6   2  -9    0.37    0.37   0
  -6   2  -9    0.18    0.47   0
  -6   2  -9    0.35    0.37   0
  -7   2  -9    0.85    0.42   0
   7  -2   9    0.27    0.45   0
  -7   2  -9    0.87    0.45   0
  -7   2  -9    0.96    0.52   0
  -7  -1   9    0.00    0.44   0
  -7  -1   9   -0.05    0.41   0
  -7  -1   9   -0.07    0.42   0
   7   1  -9    0.34    0.41   0
  -6  -1   9    0.31    0.49   0
  -6  -1   9   -0.10    0.38   0
  -6  -1   9    0.20    0.38   0
   6   1  -9    0.41    0.45   0
  -5  -1   9    9.37    0.42   0
  -5  -1   9    9.45    0.42   0
  -5  -1   9    9.40    0.42   0
   5   1  -9    9.61    0.40   0
  -4  -1   9   37.55    0.54   0
  -4  -1   9   39.37    0.57   0
  -4  -1   9   39.56    0.62   0
   4   1  -9   39.56    0.55   0
   3   1  -9    2.10    0.32   0
  -3  -1   9    2.19    0.33   0
  -3  -1   9    1.95    0.40   0
  -3  -1   9    2.34    0.37   0
   2   1  -9    0.08    0.29   0
  -2  -1   9   -0.14    0.28   0
  -2  -1   9    0.35    0.29   0
  -1  -1   9    5.42    0.35   0
   1   1  -9    5.41    0.34   0
   1   1  -9    5.97    0.36   0
  -1  -1   9    5.66    0.41   0
   0   1  -9    5.62    0.34   0
   0  -1   9    4.85    0.34   0
   0   1  -9    4.66    0.33   0
   0  -1   9    5.18    0.33   0
  -1   1  -9    0.22    0.37   0
   1  -1   9    0.08    0.29   0
   1  -1   9   -0.23    0.30   0
  -1   1  -9    0.10    0.36   0
   2  -1   9    0.11    0.30   0
  -2   1  -9   -0.17    0.35   0
   2  -1   9   -0.18    0.34   0
  -2   1  -9   -0.14    0.38   0
   3  -1   9    0.20    0.40   0
  -3   1  -9    0.44    0.38   0
  -3   1  -9    0.08    0.31   0
   3  -1   9    0.10    0.38   0
   4  -1   9    5.59    0.39   0
  -4   1  -9    5.02    0.38   0
  -4   1  -9    5.23    0.38   0
   5  -1   9    1.24    0.37   0
  -5   1  -9    1.55    0.39   0
  -5   1  -9    1.45    0.36   0
  -5   1  -9    1.36    0.37   0
  -6   1  -9    0.61    0.41   0
   6  -1   9    0.62    0.41   0
  -6   1  -9    0.70    0.50   0
  -6   1  -9    0.56    0.49   0
  -7   0   9    0.98    0.42   0
  -7   0   9    1.23    0.40   0
  -7   0   9    1.18    0.50   0
   7   0  -9    1.11    0.40   0
  -6   0   9    1.06    0.39   0
  -6   0   9    1.22    0.34   0
  -6   0   9    0.73    0.37   0
   6   0  -9    1.01    0.34   0
  -5   0   9   20.81    0.47   0
  -5   0   9   21.47    0.45   0
  -5   0   9   21.44    0.47   0
   5   0  -9   20.63    0.45   0
  -4   0   9   10.11    0.48   0
  -4   0   9   10.14    0.38   0
  -4   0   9   10.30    0.41   0
   4   0  -9   10.10    0.38   0
   3   0  -9   12.25    0.38   0
  -3   0   9   13.94    0.41   0
  -3   0   9   12.90    0.38   0
  -3   0   9   14.16    0.40   0
  -2   0   9    6.79    0.33   0
   2   0  -9    6.15    0.33   0
  -2   0   9    6.34    0.36   0
   1   0  -9   39.19    0.54   0
   1   0  -9   38.63    0.61   0
  -1   0   9   38.92    0.66   0
  -1   0   9   39.76    0.54   0
   0   0   9    4.08    0.32   0
   0   0  -9    4.32    0.40   0
   0   0  -9    4.07    0.31   0
   0   0   9    4.39    0.42   0
   1   0   9    1.15    0.28   0
  -1   0  -9    0.86    0.35   0
  -1   0  -9    1.12    0.37   0
   1   0   9    1.04    0.38   0
   2   0   9    4.04    0.35   0
  -2   0  -9    3.94    0.33   0
  -2   0  -9    4.38    0.34   0
   2   0   9    4.22    0.33   0
   3   0   9    0.73    0.32   0
   3   0   9    0.74    0.39   0
  -3   0  -9    0.71    0.32   0
  -3   0  -9    1.05    0.31   0
   4   0   9   10.02    0.41   0
  -4   0  -9    9.64    0.40   0
  -4   0  -9    9.05    0.39   0
  -4   0  -9    9.91    0.41   0
   5   0   9    7.57    0.50   0
  -5   0  -9    7.21    0.48   0
  -5   0  -9    7.60    0.42   0
  -5   0  -9    6.80    0.40   0
  -6   0  -9   -0.31    0.41   0
   6   0   9   -0.19    0.41   0
  -6   0  -9    0.17    0.41   0
  -6   0  -9   -0.11    0.42   0
  -7   1   9    0.51    0.38   0
  -7   1   9    0.02    0.37   0
  -7   1   9   -0.18    0.38   0
   7  -1  -9   -0.29    0.46   0
  -6   1   9    0.53    0.42   0
  -6   1   9    0.29    0.34   0
  -6   1   9    0.29    0.36   0
   6  -1  -9    0.58    0.34   0
  -5   1   9   42.86    0.57   0
  -5   1   9   41.47    0.59   0
  -5   1   9   42.63    0.58   0
   5  -1  -9   42.63    0.59   0
   4  -1  -9   28.25    0.47   0
  -4   1   9   27.75    0.57   0
  -4   1   9   28.53    0.47   0
  -4   1   9   29.97    0.52   0
   3  -1  -9   -0.11    0.27   0
  -3   1   9    0.33    0.38   0
  -3   1   9    0.08    0.36   0
  -3   1   9    0.16    0.28   0
   2  -1  -9    0.31    0.28   0
  -2   1   9    0.12    0.35   0
  -2   1   9    0.21    0.33   0
  -2   1   9    0.27    0.27   0
  -1   1   9    2.21    0.30   0
   1  -1  -9    1.89    0.30   0
  -1   1   9    2.45    0.39   0
   1  -1  -9    2.36    0.40   0
   0   1   9   22.76    0.48   0
   0  -1  -9   23.89    0.60   0
   0  -1  -9   23.45    0.45   0
   0   1   9   23.20    0.60   0
   1   1   9    0.66    0.38   0
  -1  -1  -9    0.16    0.28   0
   1   1   9    0.54    0.28   0
  -1  -1  -9    0.35    0.36   0
   2   1   9    0.32    0.40   0
   2   1   9    0.11    0.36   0
  -2  -1  -9    0.30    0.30   0
  -2  -1  -9    0.23    0.37   0
   3   1   9    0.74    0.41   0
  -3  -1  -9    0.72    0.31   0
   3   1   9    0.69    0.31   0
  -3  -1  -9    0.62    0.40   0
   4   1   9    1.87    0.44   0
  -4  -1  -9    1.67    0.35   0
  -4  -1  -9    1.93    0.35   0
  -4  -1  -9    1.61    0.36   0
   5   1   9    0.41    0.49   0
  -5  -1  -9   -0.02    0.37   0
  -5  -1  -9    0.18    0.38   0
  -5  -1  -9   -0.14    0.37   0
   8  -2  -9    0.07    0.43   0
  -8   2   9    0.12    0.42   0
  -8   2   9   -0.44    0.54   0
  -7   2   9   -0.02    0.39   0
  -7   2   9    0.21    0.38   0
   7  -2  -9    0.47    0.38   0
  -6   2   9    3.65    0.46   0
  -6   2   9    3.37    0.44   0
   6  -2  -9    4.31    0.38   0
   5  -2  -9   23.68    0.54   0
  -5   2   9   23.79    0.56   0
  -5   2   9   25.73    0.47   0
  -5   2   9   24.08    0.55   0
   4  -2  -9    2.80    0.34   0
  -4   2   9    3.33    0.45   0
  -4   2   9    3.51    0.44   0
  -4   2   9    3.10    0.34   0
   3  -2  -9   -0.04    0.30   0
  -3   2   9    0.14    0.40   0
  -3   2   9    0.02    0.42   0
  -3   2   9    0.02    0.36   0
  -2   2   9   24.37    0.46   0
  -2   2   9   25.42    0.76   0
   2  -2  -9   24.27    0.45   0
  -2   2   9   26.40    0.78   0
   1  -2  -9   31.32    0.93   0
  -1   2   9   29.61    0.48   0
   1  -2  -9   29.82    0.48   0
  -1   2   9   30.11    0.90   0
   0  -2  -9    0.09    0.29   0
   0   2   9   -0.05    0.47   0
   0  -2  -9    0.12    0.43   0
   0   2   9    0.21    0.29   0
   1   2   9    1.24    0.48   0
  -1  -2  -9    1.31    0.31   0
   1   2   9    1.17    0.32   0
  -1  -2  -9    1.25    0.39   0
   2   2   9   -0.07    0.38   0
   2   2   9   -0.01    0.43   0
  -2  -2  -9    0.25    0.38   0
  -2  -2  -9    0.10    0.39   0
   3   2   9    0.94    0.42   0
  -3  -2  -9    1.16    0.35   0
  -3  -2  -9    0.83    0.42   0
   4   2   9    9.10    0.54   0
  -4  -2  -9    8.91    0.42   0
  -4  -2  -9    9.04    0.43   0
  -4  -2  -9    8.24    0.45   0
   5   2   9    0.76    0.43   0
  -5  -2  -9    0.51    0.41   0
  -5  -2  -9    0.66    0.41   0
  -5  -2  -9    0.64    0.42   0
  -8   3   9    0.08    0.43   0
  -8   3   9    0.63    0.42   0
   8  -3  -9    0.16    0.42   0
   8  -3  -9    0.53    0.41   0
  -7   3   9   -0.11    0.44   0
  -7   3   9    0.34    0.46   0
   7  -3  -9    0.17    0.46   0
   7  -3  -9    0.09    0.46   0
  -6   3   9    1.02    0.42   0
  -6   3   9    0.56    0.43   0
   6  -3  -9    0.68    0.41   0
   5  -3  -9   16.50    0.46   0
  -5   3   9   15.73    0.54   0
  -5   3   9   15.84    0.52   0
  -5   3   9   15.15    0.55   0
  -4   3   9   19.91    0.65   0
   4  -3  -9   20.05    0.44   0
  -4   3   9   20.34    0.65   0
  -4   3   9   19.93    0.46   0
  -3   3   9    1.40    0.30   0
  -3   3   9    1.49    0.56   0
   3  -3  -9    0.99    0.36   0
  -3   3   9    1.41    0.51   0
  -2   3   9    2.32    0.31   0
   2  -3  -9    2.30    0.31   0
  -1   3   9    0.64    0.30   0
   1  -3  -9    0.49    0.37   0
   0  -3  -9    2.71    0.34   0
   0   3   9    2.88    0.60   0
   0   3   9    2.47    0.34   0
   0  -3  -9    2.41    0.58   0
  -1  -3  -9    0.13    0.32   0
   1   3   9    0.05    0.49   0
   1   3   9    0.13    0.32   0
  -1  -3  -9    0.06    0.37   0
   2   3   9    3.00    0.49   0
  -2  -3  -9    2.64    0.36   0
  -2  -3  -9    2.90    0.46   0
   2   3   9    2.78    0.37   0
   3   3   9    0.53    0.48   0
  -3  -3  -9    0.16    0.36   0
  -3  -3  -9    0.88    0.37   0
  -3  -3  -9    0.33    0.46   0
   4   3   9    0.54    0.52   0
  -4  -3  -9    0.54    0.40   0
  -4  -3  -9    0.38    0.40   0
  -4  -3  -9    0.27    0.50   0
  -8   4   9    0.25    0.44   0
   8  -4  -9    0.51    0.44   0
  -8   4   9    0.17    0.51   0
   8  -4  -9   -0.08    0.41   0
  -7   4   9    0.40    0.49   0
   7  -4  -9    0.11    0.40   0
  -7   4   9    0.18    0.38   0
   7  -4  -9    0.18    0.37   0
  -6   4   9    5.25    0.50   0
   6  -4  -9    5.61    0.49   0
  -6   4   9    5.33    0.39   0
   6  -4  -9    5.30    0.46   0
  -5   4   9   31.30    0.75   0
   5  -4  -9   30.11    0.53   0
  -5   4   9   31.60    0.69   0
  -5   4   9   32.76    0.53   0
  -4   4   9    0.25    0.57   0
   4  -4  -9    0.27    0.37   0
  -4   4   9    0.32    0.60   0
  -4   4   9    0.16    0.31   0
  -3   4   9    0.41    0.36   0
   3  -4  -9    0.86    0.30   0
   2  -4  -9   12.60    0.39   0
  -2   4   9   13.57    0.46   0
  -1   4   9    2.03    0.40   0
   1  -4  -9    1.93    0.39   0
   0   4   9    2.29    0.33   0
   0  -4  -9    2.08    0.33   0
   0  -4  -9    1.91    0.84   0
   0  -4  -9    1.87    0.81   0
  -1  -4  -9    0.04    0.42   0
   1   4   9    0.11    0.34   0
  -1  -4  -9    0.22    0.51   0
  -2  -4  -9    0.58    0.36   0
   2   4   9    0.41    0.57   0
  -2  -4  -9    0.47    0.36   0
  -2  -4  -9    0.45    0.48   0
   3   4   9    0.49    0.53   0
  -3  -4  -9    0.37    0.50   0
  -3  -4  -9    0.56    0.40   0
  -3  -4  -9    0.49    0.50   0
  -8   5   9   -0.05    0.54   0
   8  -5  -9    0.34    0.43   0
  -8   5   9    0.09    0.43   0
   8  -5  -9    0.20    0.43   0
  -7   5   9    0.93    0.52   0
   7  -5  -9    1.40    0.51   0
  -7   5   9    1.25    0.50   0
   7  -5  -9    1.20    0.40   0
  -6   5   9    0.94    0.44   0
  -6   5   9    1.02    0.48   0
   6  -5  -9    0.96    0.45   0
   5  -5  -9    8.81    0.49   0
  -5   5   9    9.20    0.70   0
  -5   5   9    9.09    0.68   0
  -5   5   9    8.64    0.42   0
  -4   5   9    8.11    0.42   0
   4  -5  -9    7.88    0.48   0
   3  -5  -9    0.76    0.41   0
  -3   5   9    0.86    0.35   0
  -2   5   9    0.08    0.33   0
   2  -5  -9   -0.08    0.41   0
  -1   5   9    0.40    0.40   0
   1  -5  -9    0.21    0.34   0
   0   5   9    2.74    0.37   0
   0  -5  -9    2.04    0.36   0
  -1  -5  -9    0.61    0.37   0
  -1  -5  -9    0.40    0.61   0
  -1  -5  -9    0.22    0.62   0
  -2  -5  -9    0.35    0.41   0
  -2  -5  -9    0.05    0.59   0
  -2  -5  -9    0.62    0.48   0
  -2  -5  -9    0.03    0.61   0
   7  -6  -9    0.15    0.51   0
  -7   6   9    0.23    0.51   0
   7  -6  -9    0.09    0.51   0
  -7   6   9    0.39    0.60   0
   6  -6  -9    6.82    0.54   0
  -6   6   9    7.87    0.46   0
  -6   6   9    7.73    0.70   0
   5  -6  -9    6.71    0.44   0
  -5   6   9    6.43    0.52   0
   4  -6  -9    0.12    0.44   0
  -4   6   9   -0.04    0.45   0
  -3   6   9    0.61    0.46   0
   3  -6  -9    0.52    0.42   0
   2  -6  -9    5.72    0.42   0
  -2   6   9    6.00    0.50   0
  -1   6   9    0.06    0.45   0
   1  -6  -9    0.48    0.45   0
   0  -6  -9    0.50    0.48   0
  -1  -6  -9    0.16    0.51   0
  -1  -6  -9    0.12    0.51   0
  -1  -6  -9    0.10    0.74   0
  -1  -6  -9    0.12    0.68   0
   6  -7  -9    0.85    0.53   0
  -6   7   9    0.65    0.52   0
   5  -7  -9    1.29    0.42   0
  -5   7   9    1.14    0.52   0
  -4   7   9    1.91    0.51   0
   4  -7  -9    1.58    0.49   0
   3  -7  -9    0.50    0.50   0
  -3   7   9    0.64    0.49   0
   2  -7  -9    0.19    0.49   0
  -2   7   9    0.08    0.39   0
   1  -7  -9    0.16    0.53   0
  -4   8   9    0.36    0.56   0
   4  -8  -9    0.02    0.58   0
  -1   8 -10   -0.32    0.51   0
   1  -8  10    0.06    0.42   0
  -2   8 -10    0.26    0.42   0
   2  -8  10    0.22    0.41   0
  -3   8 -10    0.22    0.40   0
   3  -8  10    0.39    0.41   0
  -4   8 -10    1.56    0.42   0
   4  -8  10    1.07    0.45   0
  -1  -7  10    0.63    0.42   0
   1   7 -10    0.99    0.54   0
  -1  -7  10    0.91    0.54   0
  -1  -7  10    1.29    0.41   0
   0   7 -10    0.26    0.39   0
   0   7 -10    0.30    0.59   0
   0  -7  10    0.09    0.39   0
   0  -7  10    0.17    0.59   0
   1  -7  10    0.48    0.62   0
  -1   7 -10    0.54    0.41   0
  -1   7 -10    0.53    0.68   0
   1  -7  10    0.25    0.41   0
  -2   7 -10    0.09    0.39   0
   2  -7  10    0.10    0.39   0
  -3   7 -10    6.34    0.43   0
   3  -7  10    7.10    0.43   0
  -4   7 -10    0.26    0.39   0
   4  -7  10    0.50    0.39   0
  -5   7 -10    0.59    0.95   0
  -5   7 -10    0.66    0.41   0
  -5   7 -10    0.70    0.95   0
   5  -7  10    0.13    0.41   0
   6  -7  10   -0.10    0.45   0
  -6   7 -10    0.08    0.68   0
  -6   7 -10    0.69    0.42   0
  -6   7 -10    0.18    0.77   0
   2   6 -10    9.54    0.59   0
  -2  -6  10    9.34    0.55   0
  -2  -6  10    9.53    0.51   0
  -2  -6  10    8.75    0.47   0
  -1  -6  10    0.46    0.48   0
   1   6 -10    0.64    0.50   0
  -1  -6  10    0.63    0.38   0
   0   6 -10    0.43    0.36   0
   0  -6  10    0.46    0.35   0
   0   6 -10    0.44    0.53   0
   0  -6  10    0.45    0.44   0
   1  -6  10    0.71    0.51   0
  -1   6 -10    0.77    0.37   0
   1  -6  10    0.88    0.36   0
  -1   6 -10    0.46    0.50   0
   2  -6  10    2.68    0.59   0
  -2   6 -10    2.38    0.44   0
   2  -6  10    3.10    0.37   0
  -2   6 -10    2.78    0.60   0
  -3   6 -10    3.87    0.64   0
   3  -6  10    4.18    0.67   0
  -3   6 -10    4.36    0.46   0
   3  -6  10    3.65    0.39   0
  -4   6 -10    2.13    0.56   0
  -4   6 -10    2.18    0.57   0
  -4   6 -10    2.15    0.44   0
   4  -6  10    2.06    0.37   0
   5  -6  10    1.75    0.40   0
  -5   6 -10    1.75    0.57   0
  -5   6 -10    1.81    0.39   0
  -5   6 -10    1.74    0.50   0
   6  -6  10    0.36    0.41   0
  -6   6 -10    0.24    0.51   0
  -6   6 -10    0.30    0.53   0
  -6   6 -10    0.43    0.39   0
  -4  -5  10    1.58    0.54   0
  -4  -5  10    1.21    0.44   0
   4   5 -10    2.16    0.45   0
  -4  -5  10    1.34    0.43   0
  -3  -5  10    8.23    0.55   0
  -3  -5  10    8.16    0.45   0
  -3  -5  10    9.16    0.45   0
   3   5 -10    9.63    0.47   0
  -2  -5  10    4.66    0.42   0
  -2  -5  10    4.73    0.40   0
  -2  -5  10    4.54    0.39   0
   2   5 -10    3.93    0.50   0
   1   5 -10   -0.21    0.43   0
  -1  -5  10    0.07    0.33   0
  -1  -5  10    0.16    0.33   0
   1   5 -10    0.17    0.42   0
   0   5 -10   -0.15    0.33   0
   0  -5  10    0.18    0.34   0
   0  -5  10    0.11    0.39   0
   0   5 -10    0.15    0.40   0
  -1   5 -10    1.68    0.42   0
   1  -5  10    1.42    0.42   0
  -1   5 -10    1.22    0.39   0
   1  -5  10    1.35    0.38   0
   2  -5  10    0.41    0.48   0
  -2   5 -10    0.58    0.46   0
  -2   5 -10    0.75    0.31   0
   2  -5  10    0.55    0.31   0
  -3   5 -10   14.63    0.63   0
   3  -5  10   15.13    0.58   0
  -3   5 -10   14.60    0.43   0
   3  -5  10   15.44    0.44   0
  -4   5 -10    0.66    0.53   0
  -4   5 -10    0.39    0.34   0
  -4   5 -10    0.74    0.45   0
   4  -5  10    0.23    0.35   0
   5  -5  10    1.58    0.36   0
  -5   5 -10    1.20    0.45   0
  -5   5 -10    1.11    0.46   0
  -5   5 -10    1.21    0.35   0
   6  -5  10    0.10    0.38   0
  -6   5 -10    0.45    0.40   0
  -6   5 -10    0.12    0.48   0
  -6   5 -10    0.12    0.38   0
   7  -5  10   -0.09    0.40   0
  -7   5 -10   -0.07    0.55   0
  -7   5 -10    0.12    0.53   0
  -7   5 -10   -0.16    0.48   0
  -4  -4  10    1.65    0.40   0
  -4  -4  10    1.74    0.39   0
   4   4 -10    1.88    0.40   0
  -4  -4  10    1.36    0.38   0
   3   4 -10   49.90    0.65   0
  -3  -4  10   45.70    0.71   0
  -3  -4  10   46.53    0.59   0
  -3  -4  10   47.77    0.60   0
  -2  -4  10   18.96    0.54   0
  -2  -4  10   20.02    0.45   0
  -2  -4  10   19.83    0.46   0
   2   4 -10   20.03    0.49   0
   1   4 -10    1.31    0.32   0
  -1  -4  10    1.35    0.39   0
  -1  -4  10    1.16    0.30   0
   1   4 -10    1.42    0.40   0
   0   4 -10    2.12    0.42   0
   0   4 -10    2.55    0.32   0
   0  -4  10    2.70    0.32   0
   0  -4  10    2.38    0.42   0
  -1   4 -10    0.15    0.40   0
   1  -4  10    0.18    0.40   0
  -1   4 -10    0.56    0.38   0
   1  -4  10   -0.14    0.30   0
   2  -4  10    3.63    0.43   0
  -2   4 -10    3.27    0.42   0
  -2   4 -10    3.30    0.39   0
   2  -4  10    3.20    0.33   0
   3  -4  10   12.12    0.51   0
  -3   4 -10   11.87    0.39   0
  -3   4 -10   11.91    0.51   0
   3  -4  10   11.72    0.40   0
   4  -4  10    0.13    0.34   0
  -4   4 -10    0.23    0.40   0
  -4   4 -10    0.04    0.33   0
   5  -4  10    1.22    0.36   0
  -5   4 -10    1.01    0.44   0
  -5   4 -10    1.60    0.44   0
  -5   4 -10    1.54    0.34   0
   6  -4  10   -0.17    0.39   0
  -6   4 -10    0.16    0.38   0
  -6   4 -10    0.03    0.38   0
  -6   4 -10    0.22    0.36   0
   7  -4  10    0.01    0.42   0
  -7   4 -10   -0.18    0.42   0
  -7   4 -10    0.37    0.43   0
  -7   4 -10    0.58    0.51   0
   5   3 -10    0.86    0.40   0
  -5  -3  10    0.44    0.40   0
  -5  -3  10    0.18    0.39   0
  -5  -3  10    0.33    0.38   0
  -4  -3  10   12.27    0.45   0
  -4  -3  10   12.33    0.50   0
  -4  -3  10   12.27    0.44   0
   4   3 -10   12.97    0.44   0
  -3  -3  10   16.38    0.52   0
  -3  -3  10   15.75    0.45   0
  -3  -3  10   17.21    0.45   0
   3   3 -10   17.47    0.45   0
  -2  -3  10   19.24    0.51   0
  -2  -3  10   18.10    0.43   0
   2   3 -10   18.64    0.49   0
   1   3 -10    2.66    0.39   0
  -1  -3  10    2.50    0.32   0
  -1  -3  10    2.22    0.40   0
   1   3 -10    2.35    0.33   0
   0  -3  10    1.73    0.38   0
   0   3 -10    1.48    0.38   0
   0   3 -10    1.43    0.39   0
   0  -3  10    1.67    0.31   0
   1  -3  10    9.71    0.41   0
  -1   3 -10    8.85    0.39   0
  -1   3 -10    9.62    0.43   0
   1  -3  10    8.91    0.43   0
   2  -3  10   16.65    0.51   0
  -2   3 -10   16.46    0.42   0
  -2   3 -10   15.94    0.46   0
   2  -3  10   16.24    0.42   0
  -3   3 -10   14.58    0.51   0
   3  -3  10   14.55    0.50   0
  -3   3 -10   15.35    0.42   0
   3  -3  10   15.12    0.41   0
   4  -3  10   -0.24    0.33   0
   4  -3  10    0.11    0.33   0
  -4   3 -10   -0.05    0.33   0
  -4   3 -10    0.25    0.39   0
   5  -3  10    1.29    0.36   0
  -5   3 -10    1.52    0.37   0
  -5   3 -10    1.63    0.43   0
  -5   3 -10    0.82    0.36   0
   6  -3  10    0.91    0.40   0
  -6   3 -10    0.72    0.38   0
  -6   3 -10    0.66    0.38   0
  -6   3 -10    0.49    0.38   0
   7  -3  10    0.22    0.54   0
  -7   3 -10    0.11    0.44   0
  -7   3 -10    0.10    0.43   0
  -7   3 -10    0.26    0.43   0
  -6  -2  10    4.25    0.44   0
  -6  -2  10    3.43    0.43   0
   6   2 -10    3.48    0.44   0
  -6  -2  10    2.63    0.44   0
  -5  -2  10    3.52    0.40   0
  -5  -2  10    3.21    0.47   0
  -5  -2  10    3.15    0.47   0
   5   2 -10    3.54    0.39   0
  -4  -2  10   27.83    0.57   0
  -4  -2  10   29.54    0.52   0
  -4  -2  10   28.75    0.51   0
   4   2 -10   27.40    0.52   0
  -3  -2  10  122.86    0.87   0
  -3  -2  10  124.11    0.90   0
  -3  -2  10  126.69    0.86   0
   3   2 -10  118.82    0.90   0
   2   2 -10   17.04    0.43   0
   2   2 -10   18.67    0.44   0
  -2  -2  10   17.79    0.43   0
  -2  -2  10   18.70    0.45   0
   1   2 -10   34.48    0.52   0
  -1  -2  10   35.91    0.53   0
  -1  -2  10   34.46    0.58   0
   1   2 -10   36.57    0.53   0
   0  -2  10    0.11    0.36   0
   0   2 -10   -0.04    0.28   0
   0   2 -10    0.24    0.37   0
   0  -2  10    0.30    0.29   0
   1  -2  10   -0.08    0.30   0
  -1   2 -10   -0.19    0.28   0
  -1   2 -10    0.32    0.29   0
   1  -2  10    0.00    0.29   0
  -2   2 -10    6.76    0.35   0
   2  -2  10    6.76    0.34   0
  -2   2 -10    6.94    0.35   0
   2  -2  10    5.64    0.36   0
   3  -2  10    7.62    0.45   0
  -3   2 -10    7.52    0.35   0
   3  -2  10    7.34    0.37   0
  -3   2 -10    7.23    0.38   0
   4  -2  10    0.18    0.32   0
   4  -2  10    0.46    0.42   0
  -4   2 -10    0.17    0.32   0
  -4   2 -10    0.80    0.40   0
  -5   2 -10    1.57    0.45   0
   5  -2  10    1.85    0.38   0
  -5   2 -10    1.85    0.34   0
  -5   2 -10    1.77    0.38   0
   6  -2  10    0.19    0.40   0
  -6   2 -10    0.10    0.46   0
  -6   2 -10   -0.05    0.46   0
  -6   2 -10    0.07    0.49   0
  -6  -1  10    0.31    0.41   0
  -6  -1  10    0.22    0.37   0
  -6  -1  10    0.13    0.49   0
   6   1 -10    0.64    0.39   0
  -5  -1  10    0.55    0.37   0
  -5  -1  10    0.55    0.34   0
  -5  -1  10    0.77    0.44   0
   5   1 -10    0.62    0.35   0
  -4  -1  10   88.23    0.72   0
  -4  -1  10   86.00    0.71   0
  -4  -1  10   88.43    0.73   0
   4   1 -10   83.59    0.75   0
   3   1 -10   -0.13    0.33   0
  -3  -1  10    0.02    0.41   0
  -3  -1  10    0.01    0.34   0
  -3  -1  10    0.00    0.40   0
   2   1 -10   19.88    0.45   0
   2   1 -10   19.80    0.50   0
  -2  -1  10   20.84    0.44   0
  -2  -1  10   18.61    0.43   0
   1   1 -10   29.17    0.56   0
   1   1 -10   26.82    0.48   0
  -1  -1  10   29.22    0.49   0
  -1  -1  10   30.94    0.52   0
   0  -1  10    5.72    0.40   0
   0   1 -10    5.44    0.34   0
   0   1 -10    5.21    0.35   0
   0  -1  10    5.80    0.41   0
  -1   1 -10   -0.04    0.30   0
   1  -1  10   -0.00    0.28   0
   1  -1  10   -0.04    0.30   0
  -1   1 -10    0.16    0.28   0
  -2   1 -10   11.12    0.39   0
   2  -1  10   10.89    0.38   0
  -2   1 -10   10.92    0.37   0
   2  -1  10   10.80    0.38   0
   3  -1  10    5.68    0.38   0
  -3   1 -10    5.40    0.37   0
   3  -1  10    6.16    0.37   0
  -3   1 -10    5.75    0.35   0
   4  -1  10    1.39    0.35   0
  -4   1 -10    1.70    0.34   0
  -4   1 -10    1.03    0.41   0
   5  -1  10    0.40    0.36   0
  -5   1 -10    0.09    0.35   0
  -5   1 -10   -0.13    0.45   0
  -5   1 -10    0.06    0.35   0
   6  -1  10    0.40    0.50   0
  -6   1 -10    0.50    0.40   0
  -6   1 -10    0.55    0.39   0
  -6   1 -10    0.57    0.43   0
  -7   0  10    5.62    0.46   0
  -7   0  10    5.78    0.43   0
  -7   0  10    5.51    0.54   0
   7   0 -10    5.56    0.44   0
  -6   0  10    0.27    0.36   0
  -6   0  10    0.11    0.37   0
  -6   0  10   -0.06    0.41   0
   6   0 -10    0.30    0.36   0
  -5   0  10    8.45    0.38   0
  -5   0  10    7.62    0.38   0
  -5   0  10    8.08    0.40   0
   5   0 -10    7.38    0.44   0
   4   0 -10   87.33    0.71   0
  -4   0  10   91.90    0.81   0
  -4   0  10   95.09    0.83   0
  -4   0  10   93.51    0.72   0
   3   0 -10  175.87    0.97   0
  -3   0  10  173.92    0.97   0
  -3   0  10  179.36    1.04   0
  -3   0  10  186.18    1.10   0
   2   0 -10   29.70    0.47   0
  -2   0  10   30.96    0.53   0
  -2   0  10   30.02    0.47   0
  -1   0  10   23.19    0.45   0
   1   0 -10   21.14    0.47   0
   1   0 -10   22.91    0.49   0
  -1   0  10   23.24    0.54   0
   0   0  10    0.16    0.28   0
   0   0 -10    0.01    0.36   0
   0   0 -10   -0.11    0.27   0
   0   0  10    0.16    0.35   0
   1   0  10   12.38    0.39   0
  -1   0 -10   13.30    0.40   0
  -1   0 -10   12.94    0.46   0
   1   0  10   12.88    0.47   0
   2   0  10   -0.10    0.38   0
  -2   0 -10    0.12    0.30   0
   2   0  10    0.09    0.31   0
  -2   0 -10    0.06    0.37   0
   3   0  10    2.60    0.32   0
   3   0  10    2.62    0.35   0
  -3   0 -10    2.34    0.39   0
  -3   0 -10    2.63    0.34   0
   4   0  10    0.45    0.35   0
  -4   0 -10    0.18    0.35   0
  -4   0 -10    0.12    0.35   0
  -4   0 -10    0.18    0.36   0
   5   0  10   -0.17    0.47   0
  -5   0 -10    0.62    0.39   0
  -5   0 -10    0.00    0.38   0
  -5   0 -10    0.15    0.46   0
   6   0  10    0.17    0.44   0
  -6   0 -10    0.37    0.43   0
  -6   0 -10    0.35    0.41   0
  -6   0 -10    0.04    0.42   0
  -7   1  10    0.05    0.41   0
  -7   1  10    0.13    0.48   0
  -7   1  10    0.02    0.49   0
   7  -1 -10    0.16    0.40   0
  -6   1  10   -0.02    0.36   0
  -6   1  10    0.39    0.35   0
  -6   1  10    0.08    0.35   0
   6  -1 -10    0.17    0.34   0
  -5   1  10    0.80    0.41   0
  -5   1  10    1.19    0.40   0
  -5   1  10    0.83    0.40   0
   5  -1 -10    1.03    0.31   0
   4  -1 -10   85.48    0.76   0
  -4   1  10   87.61    0.84   0
  -4   1  10   87.21    0.76   0
  -4   1  10   88.98    0.87   0
   3  -1 -10    0.94    0.32   0
  -3   1  10    1.35    0.34   0
  -3   1  10    1.36    0.34   0
  -3   1  10    1.16    0.31   0
   2  -1 -10    2.92    0.30   0
  -2   1  10    2.75    0.39   0
  -2   1  10    2.73    0.36   0
  -1   1  10    2.79    0.29   0
   1  -1 -10    2.67    0.38   0
   1  -1 -10    2.56    0.29   0
  -1   1  10    2.77    0.44   0
   0   1  10    5.80    0.33   0
   0  -1 -10    6.16    0.47   0
   0  -1 -10    5.78    0.32   0
   0   1  10    5.38    0.44   0
   1   1  10    0.85    0.40   0
  -1  -1 -10    0.21    0.29   0
   1   1  10    0.45    0.35   0
  -1  -1 -10    0.65    0.40   0
   2   1  10   10.49    0.44   0
   2   1  10   10.55    0.38   0
  -2  -1 -10   10.13    0.37   0
  -2  -1 -10   10.40    0.50   0
   3   1  10    4.17    0.47   0
   3   1  10    3.99    0.36   0
  -3  -1 -10    4.03    0.34   0
  -3  -1 -10    4.01    0.45   0
   4   1  10    0.06    0.46   0
  -4  -1 -10    0.38    0.34   0
  -4  -1 -10    0.26    0.42   0
  -4  -1 -10    0.27    0.44   0
   5   1  10    0.25    0.40   0
  -5  -1 -10    0.41    0.39   0
  -5  -1 -10    0.40    0.47   0
  -5  -1 -10    0.18    0.39   0
  -7   2  10    8.12    0.53   0
  -7   2  10    8.20    0.45   0
  -7   2  10    8.83    0.45   0
   7  -2 -10    8.13    0.43   0
  -6   2  10    0.48    0.37   0
  -6   2  10    0.61    0.35   0
  -6   2  10    0.34    0.44   0
   6  -2 -10    0.24    0.36   0
   5  -2 -10   28.10    0.48   0
  -5   2  10   27.88    0.61   0
  -5   2  10   26.85    0.47   0
  -5   2  10   28.28    0.60   0
   4  -2 -10  161.48    0.94   0
  -4   2  10  161.30    1.18   0
  -4   2  10  167.37    1.21   0
  -4   2  10  168.24    0.96   0
   3  -2 -10   47.91    0.59   0
  -3   2  10   50.33    0.80   0
  -3   2  10   52.32    0.82   0
  -3   2  10   49.14    0.59   0
  -2   2  10   15.93    0.41   0
  -2   2  10   16.79    0.67   0
   2  -2 -10   15.75    0.41   0
  -2   2  10   17.46    0.70   0
  -1   2  10   10.88    0.38   0
   1  -2 -10   10.60    0.61   0
   1  -2 -10    9.77    0.37   0
  -1   2  10   10.64    0.66   0
   0  -2 -10    0.78    0.31   0
   0   2  10    0.90    0.48   0
   0  -2 -10    0.86    0.44   0
   0   2  10    0.98    0.31   0
   1   2  10    0.58    0.49   0
  -1  -2 -10    0.89    0.33   0
   1   2  10    1.07    0.38   0
  -1  -2 -10    0.62    0.38   0
   2   2  10    0.35    0.42   0
  -2  -2 -10    0.22    0.32   0
   2   2  10    0.42    0.33   0
  -2  -2 -10    0.20    0.42   0
   3   2  10    0.34    0.43   0
  -3  -2 -10    0.14    0.34   0
  -3  -2 -10    0.17    0.42   0
   4   2  10    0.48    0.49   0
  -4  -2 -10    0.50    0.38   0
  -4  -2 -10    0.03    0.37   0
  -4  -2 -10    0.52    0.48   0
  -5  -2 -10    0.69    0.43   0
   5   2  10    0.20    0.52   0
  -5  -2 -10    0.82    0.52   0
  -5  -2 -10    0.11    0.43   0
  -8   3  10    1.05    0.54   0
  -8   3  10    1.05    0.53   0
  -8   3  10    0.75    0.45   0
   8  -3 -10    0.53    0.43   0
  -7   3  10    0.10    0.50   0
  -7   3  10   -0.07    0.40   0
  -7   3  10    0.40    0.49   0
   7  -3 -10    0.30    0.37   0
  -6   3  10    2.79    0.47   0
  -6   3  10    2.65    0.46   0
  -6   3  10    2.57    0.36   0
   6  -3 -10    2.92    0.35   0
   5  -3 -10   21.62    0.45   0
  -5   3  10   21.56    0.60   0
  -5   3  10   22.25    0.60   0
  -5   3  10   20.79    0.46   0
  -4   3  10   45.28    0.86   0
   4  -3 -10   45.43    0.64   0
  -4   3  10   47.31    0.85   0
  -4   3  10   46.32    0.58   0
  -3   3  10    6.16    0.36   0
  -3   3  10    6.27    0.66   0
   3  -3 -10    5.92    0.42   0
  -3   3  10    6.31    0.63   0
  -2   3  10    5.31    0.35   0
   2  -3 -10    5.34    0.34   0
   1  -3 -10    2.27    0.35   0
  -1   3  10    3.01    0.40   0
   0  -3 -10    0.55    0.33   0
   0   3  10    0.97    0.63   0
   0   3  10    1.09    0.33   0
   0  -3 -10    0.88    0.58   0
  -1  -3 -10    4.44    0.35   0
   1   3  10    5.19    0.36   0
   1   3  10    4.56    0.55   0
  -1  -3 -10    4.68    0.48   0
   2   3  10    0.89    0.37   0
   2   3  10    0.99    0.46   0
  -2  -3 -10    0.93    0.35   0
  -2  -3 -10    0.81    0.46   0
   3   3  10    1.14    0.46   0
  -3  -3 -10    1.15    0.39   0
  -3  -3 -10    1.19    0.39   0
  -3  -3 -10    1.19    0.47   0
   4   3  10   -0.16    0.46   0
  -4  -3 -10    0.28    0.42   0
  -4  -3 -10    0.43    0.50   0
  -4  -3 -10    0.32    0.43   0
  -8   4  10    1.73    0.45   0
  -8   4  10    1.07    0.51   0
   8  -4 -10    1.14    0.44   0
  -7   4  10    2.99    0.52   0
  -7   4  10    3.49    0.42   0
   7  -4 -10    2.26    0.50   0
  -6   4  10    3.43    0.50   0
  -6   4  10    3.41    0.49   0
  -6   4  10    3.16    0.38   0
   6  -4 -10    3.02    0.37   0
  -5   4  10   32.59    0.74   0
   5  -4 -10   32.28    0.60   0
  -5   4  10   33.60    0.79   0
  -5   4  10   33.43    0.54   0
  -4   4  10   61.19    1.25   0
  -4   4  10   57.15    0.71   0
   4  -4 -10   55.81    0.65   0
  -4   4  10   61.59    1.27   0
  -3   4  10   11.97    0.46   0
   3  -4 -10   12.39    0.39   0
   2  -4 -10    5.18    0.42   0
  -2   4  10    5.21    0.42   0
  -1   4  10    0.06    0.32   0
   1  -4 -10   -0.03    0.33   0
   0  -4 -10    2.39    0.41   0
   0   4  10    2.19    0.34   0
   1   4  10    0.28    0.36   0
  -1  -4 -10    0.20    0.37   0
   1   4  10    0.31    0.53   0
  -1  -4 -10    0.51    0.57   0
  -2  -4 -10    0.45    0.36   0
   2   4  10    0.28    0.57   0
  -2  -4 -10    0.26    0.47   0
  -3  -4 -10    0.17    0.51   0
   3   4  10    0.17    0.53   0
  -3  -4 -10    0.31    0.49   0
  -3  -4 -10    0.24    0.52   0
  -7   5  10    0.13    0.60   0
  -7   5  10   -0.17    0.46   0
   7  -5 -10    0.09    0.47   0
   6  -5 -10    0.60    0.38   0
  -6   5  10    0.38    0.56   0
  -6   5  10    0.52    0.44   0
  -6   5  10    0.24    0.51   0
  -5   5  10   19.12    0.56   0
   5  -5 -10   19.42    0.49   0
  -5   5  10   19.91    0.98   0
  -5   5  10   20.62    0.92   0
   4  -5 -10    4.77    0.47   0
  -4   5  10    4.69    0.48   0
   3  -5 -10    0.63    0.36   0
  -3   5  10    0.86    0.43   0
  -2   5  10    2.74    0.36   0
   2  -5 -10    2.54    0.38   0
  -1   5  10    0.26    0.35   0
   1  -5 -10    0.34    0.43   0
   0  -5 -10    0.04    0.36   0
   0   5  10    0.57    0.36   0
  -1  -5 -10    0.41    0.47   0
  -1  -5 -10    0.38    0.68   0
  -1  -5 -10    0.36    0.68   0
  -2  -5 -10    0.71    0.42   0
  -2  -5 -10    0.36    0.42   0
  -2  -5 -10    0.55    0.63   0
  -2  -5 -10    0.51    0.64   0
  -7   6  10   -0.03    0.54   0
  -7   6  10    0.13    0.43   0
  -7   6  10    0.25    0.63   0
   7  -6 -10    0.14    0.52   0
   6  -6 -10    1.09    0.41   0
  -6   6  10    1.00    0.50   0
  -6   6  10    1.02    0.72   0
  -6   6  10    1.03    0.72   0
   5  -6 -10   20.00    0.53   0
  -5   6  10   19.73    0.61   0
   4  -6 -10   13.76    0.49   0
  -4   6  10   13.03    0.58   0
  -3   6  10    1.15    0.46   0
   3  -6 -10    1.53    0.38   0
   2  -6 -10    0.07    0.37   0
  -2   6  10    0.28    0.45   0
  -1   6  10    0.27    0.47   0
   1  -6 -10    0.22    0.46   0
   0  -6 -10    0.27    0.48   0
   0   6  10    0.53    0.42   0
  -1  -6 -10    0.29    0.43   0
  -1  -6 -10   -0.10    0.43   0
  -1  -6 -10    0.13    0.95   0
  -1  -6 -10    0.14    0.96   0
   6  -7 -10    1.22    0.44   0
  -6   7  10    1.03    0.53   0
   5  -7 -10    5.49    0.47   0
  -5   7  10    6.43    0.48   0
  -4   7  10    0.67    0.42   0
   4  -7 -10    0.94    0.51   0
   3  -7 -10    0.44    0.49   0
  -3   7  10    0.24    0.40   0
   2  -7 -10    0.88    0.44   0
  -2   7  10    0.63    0.53   0
  -1   7  10    0.56    0.44   0
   1  -7 -10    0.41    0.42   0
  -2   8 -11   -0.29    0.42   0
   2  -8  11    0.48    0.43   0
  -3   8 -11    5.62    0.48   0
   3  -8  11    5.32    0.59   0
  -4   8 -11    3.37    0.47   0
   4  -8  11    2.45    0.56   0
  -1  -7  11    0.56    0.42   0
   1   7 -11    0.47    0.63   0
  -1  -7  11    0.38    0.44   0
  -1  -7  11    0.21    0.65   0
   0  -7  11    0.25    0.59   0
   0   7 -11    0.29    0.59   0
   0   7 -11    0.29    0.41   0
   0  -7  11    0.18    0.41   0
   1  -7  11    0.41    0.64   0
  -1   7 -11    0.60    0.65   0
   1  -7  11    0.42    0.41   0
  -1   7 -11    0.95    0.49   0
   2  -7  11    4.51    0.84   0
  -2   7 -11    4.50    0.43   0
  -2   7 -11    4.67    0.96   0
   2  -7  11    4.50    0.44   0
  -3   7 -11   -0.09    0.41   0
   3  -7  11    0.13    0.39   0
  -4   7 -11    4.71    1.20   0
  -4   7 -11    4.46    0.43   0
  -4   7 -11    4.95    1.17   0
   4  -7  11    3.73    0.51   0
  -5   7 -11   -0.03    0.74   0
  -5   7 -11    0.23    0.42   0
  -5   7 -11    0.09    0.81   0
   5  -7  11   -0.01    0.42   0
   2   6 -11    0.05    0.52   0
  -2  -6  11   -0.18    0.51   0
  -2  -6  11    0.03    0.51   0
  -2  -6  11   -0.01    0.51   0
  -1  -6  11    0.02    0.39   0
  -1  -6  11   -0.02    0.47   0
   1   6 -11    0.33    0.47   0
   0   6 -11    1.88    0.46   0
   0  -6  11    1.91    0.46   0
   0   6 -11    2.06    0.52   0
   0  -6  11    1.80    0.49   0
   1  -6  11    0.63    0.52   0
  -1   6 -11    0.94    0.36   0
   1  -6  11    0.39    0.36   0
  -1   6 -11    0.72    0.52   0
  -2   6 -11    1.37    0.53   0
   2  -6  11    1.42    0.53   0
  -2   6 -11    2.16    0.36   0
   2  -6  11    2.06    0.37   0
  -3   6 -11   31.13    0.92   0
   3  -6  11   33.75    0.87   0
  -3   6 -11   31.12    0.54   0
   3  -6  11   31.37    0.55   0
  -4   6 -11    4.27    0.58   0
  -4   6 -11    3.48    0.59   0
  -4   6 -11    4.16    0.40   0
   4  -6  11    4.02    0.40   0
   5  -6  11    3.88    0.40   0
  -5   6 -11    3.75    0.55   0
  -5   6 -11    4.23    0.41   0
  -5   6 -11    3.45    0.52   0
  -6   6 -11    0.34    0.53   0
   6  -6  11    0.48    0.43   0
  -6   6 -11    0.37    0.55   0
  -6   6 -11    0.63    0.50   0
  -3  -5  11   12.02    0.46   0
  -3  -5  11   10.80    0.50   0
  -3  -5  11   11.19    0.45   0
   3   5 -11    9.71    0.58   0
  -2  -5  11   19.01    0.48   0
  -2  -5  11   17.15    0.61   0
  -2  -5  11   19.23    0.49   0
   2   5 -11   18.19    0.58   0
   1   5 -11    1.22    0.36   0
  -1  -5  11    0.90    0.34   0
  -1  -5  11    1.20    0.44   0
   1   5 -11    1.39    0.44   0
   0   5 -11    0.76    0.34   0
   0  -5  11    1.08    0.35   0
   0   5 -11    0.99    0.42   0
   0  -5  11    0.70    0.43   0
  -1   5 -11    1.85    0.50   0
   1  -5  11    1.67    0.50   0
  -1   5 -11    2.01    0.35   0
   1  -5  11    1.69    0.35   0
   2  -5  11   13.81    0.57   0
  -2   5 -11   13.90    0.57   0
  -2   5 -11   15.18    0.42   0
   2  -5  11   14.46    0.43   0
  -3   5 -11    8.35    0.41   0
   3  -5  11    8.45    0.54   0
  -3   5 -11    7.68    0.52   0
   3  -5  11    7.68    0.40   0
  -4   5 -11    4.39    0.37   0
  -4   5 -11    3.85    0.54   0
   4  -5  11    3.79    0.37   0
   5  -5  11    0.23    0.37   0
  -5   5 -11    0.29    0.38   0
  -5   5 -11    0.52    0.45   0
  -5   5 -11    0.33    0.37   0
   6  -5  11    0.68    0.40   0
  -6   5 -11    0.35    0.50   0
  -6   5 -11    0.38    0.41   0
  -6   5 -11    0.67    0.40   0
  -4  -4  11    0.67    0.40   0
  -4  -4  11    0.93    0.41   0
  -4  -4  11    1.09    0.47   0
   4   4 -11    0.54    0.51   0
  -3  -4  11    4.81    0.39   0
  -3  -4  11    3.24    0.39   0
  -3  -4  11    4.46    0.40   0
   3   4 -11    4.55    0.39   0
  -2  -4  11   -0.04    0.37   0
  -2  -4  11    0.40    0.35   0
   2   4 -11   -0.04    0.36   0
   1   4 -11    4.63    0.37   0
   1   4 -11    5.09    0.37   0
  -1  -4  11    5.24    0.36   0
  -1  -4  11    4.13    0.43   0
   0  -4  11    0.91    0.34   0
   0   4 -11    0.75    0.41   0
   0   4 -11    1.14    0.31   0
   0  -4  11    0.66    0.31   0
  -1   4 -11    6.59    0.46   0
   1  -4  11    6.79    0.40   0
  -1   4 -11    6.51    0.34   0
   1  -4  11    7.30    0.34   0
   2  -4  11   31.75    0.59   0
  -2   4 -11   30.32    0.57   0
  -2   4 -11   30.55    0.48   0
   2  -4  11   29.26    0.49   0
   3  -4  11   81.03    0.87   0
  -3   4 -11   77.75    0.74   0
  -3   4 -11   76.38    0.85   0
   3  -4  11   75.67    0.72   0
   4  -4  11    1.82    0.36   0
  -4   4 -11    1.99    0.43   0
  -4   4 -11    2.36    0.36   0
   4  -4  11    2.12    0.36   0
   5  -4  11    6.02    0.40   0
  -5   4 -11    5.54    0.50   0
  -5   4 -11    5.81    0.51   0
  -5   4 -11    5.45    0.46   0
   6  -4  11   -0.10    0.39   0
  -6   4 -11    0.12    0.41   0
  -6   4 -11    0.41    0.51   0
  -6   4 -11    0.43    0.48   0
  -5  -3  11    0.39    0.42   0
  -5  -3  11    0.49    0.51   0
  -5  -3  11    0.36    0.40   0
   5   3 -11    0.19    0.40   0
  -4  -3  11    2.05    0.47   0
  -4  -3  11    3.44    0.39   0
  -4  -3  11    2.40    0.39   0
   4   3 -11    3.17    0.47   0
  -3  -3  11   80.60    0.73   0
  -3  -3  11   81.81    0.74   0
  -3  -3  11   88.08    0.73   0
   3   3 -11   77.54    0.79   0
   2   3 -11    4.01    0.42   0
  -2  -3  11    3.94    0.34   0
  -2  -3  11    3.71    0.34   0
   1   3 -11    3.88    0.33   0
   1   3 -11    4.18    0.35   0
  -1  -3  11    3.69    0.34   0
  -1  -3  11    3.90    0.40   0
   0  -3  11    2.48    0.34   0
   0   3 -11    2.49    0.39   0
   0   3 -11    2.69    0.33   0
   0  -3  11    2.97    0.34   0
   1  -3  11    0.89    0.38   0
  -1   3 -11    0.86    0.38   0
  -1   3 -11    1.08    0.39   0
   1  -3  11    0.97    0.32   0
   2  -3  11   13.24    0.50   0
  -2   3 -11   13.30    0.48   0
  -2   3 -11   12.85    0.50   0
   2  -3  11   12.74    0.49   0
  -3   3 -11   22.65    0.55   0
   3  -3  11   24.94    0.57   0
  -3   3 -11   25.40    0.49   0
   3  -3  11   24.11    0.55   0
   4  -3  11    2.44    0.37   0
  -4   3 -11    1.98    0.43   0
   4  -3  11    2.20    0.36   0
  -4   3 -11    2.67    0.37   0
   5  -3  11    0.05    0.37   0
  -5   3 -11    0.38    0.44   0
  -5   3 -11    0.29    0.36   0
  -5   3 -11    0.50    0.37   0
   6  -3  11    0.26    0.42   0
  -6   3 -11    0.24    0.49   0
  -6   3 -11    0.02    0.39   0
  -6   3 -11    0.16    0.40   0
  -6  -2  11    0.35    0.43   0
  -6  -2  11    0.15    0.54   0
  -6  -2  11    0.41    0.42   0
   6   2 -11    0.23    0.52   0
  -5  -2  11    3.50    0.40   0
  -5  -2  11    2.38    0.42   0
  -5  -2  11    3.13    0.49   0
   5   2 -11    3.56    0.42   0
  -4  -2  11    2.21    0.38   0
  -4  -2  11    2.27    0.38   0
  -4  -2  11    2.08    0.37   0
   4   2 -11    2.81    0.38   0
  -3  -2  11    6.79    0.39   0
  -3  -2  11    5.78    0.38   0
  -3  -2  11    7.01    0.46   0
   3   2 -11    7.08    0.38   0
   2   2 -11    0.36    0.30   0
   2   2 -11    0.26    0.33   0
  -2  -2  11    0.64    0.33   0
  -2  -2  11   -0.30    0.34   0
   1   2 -11   22.87    0.45   0
   1   2 -11   22.67    0.47   0
  -1  -2  11   23.29    0.48   0
  -1  -2  11   22.29    0.50   0
   0  -2  11    0.34    0.29   0
   0   2 -11    0.22    0.30   0
   0   2 -11    0.25    0.30   0
   0  -2  11    0.35    0.30   0
   1  -2  11    0.38    0.30   0
  -1   2 -11    0.48    0.29   0
  -1   2 -11    0.53    0.32   0
   1  -2  11    0.38    0.30   0
   2  -2  11  128.59    0.90   0
  -2   2 -11  128.37    0.88   0
   2  -2  11  125.51    0.87   0
  -2   2 -11  122.08    0.87   0
   3  -2  11   40.95    0.57   0
  -3   2 -11   41.73    0.60   0
   3  -2  11   43.14    0.58   0
  -3   2 -11   43.83    0.57   0
   4  -2  11    4.10    0.38   0
  -4   2 -11    4.33    0.44   0
   4  -2  11    3.93    0.44   0
  -4   2 -11    4.58    0.45   0
   5  -2  11    4.49    0.41   0
  -5   2 -11    4.91    0.40   0
  -5   2 -11    4.59    0.39   0
  -5   2 -11    5.25    0.40   0
   6  -2  11    0.22    0.41   0
  -6   2 -11   -0.20    0.41   0
  -6   2 -11    0.22    0.41   0
  -6   2 -11   -0.11    0.49   0
  -6  -1  11    0.22    0.41   0
  -6  -1  11   -0.30    0.39   0
  -6  -1  11    0.29    0.48   0
   6   1 -11    0.19    0.38   0
  -5  -1  11    1.29    0.37   0
  -5  -1  11    1.51    0.37   0
  -5  -1  11    1.31    0.38   0
   5   1 -11    1.20    0.36   0
  -4  -1  11   10.53    0.41   0
  -4  -1  11   11.47    0.47   0
  -4  -1  11   12.50    0.41   0
   4   1 -11   11.33    0.40   0
   3   1 -11  173.43    0.99   0
  -3  -1  11  179.08    1.08   0
  -3  -1  11  176.22    0.99   0
  -3  -1  11  172.18    1.09   0
   2   1 -11    5.19    0.35   0
   2   1 -11    5.83    0.42   0
  -2  -1  11    5.79    0.40   0
  -2  -1  11    5.41    0.35   0
   1   1 -11    5.77    0.41   0
   1   1 -11    5.80    0.41   0
  -1  -1  11    5.83    0.40   0
  -1  -1  11    6.73    0.34   0
   0  -1  11    0.51    0.36   0
   0   1 -11    0.41    0.29   0
   0   1 -11    0.19    0.29   0
   0  -1  11    0.40    0.30   0
  -1   1 -11   19.61    0.49   0
   1  -1  11   19.04    0.44   0
  -1   1 -11   20.07    0.44   0
   1  -1  11   19.55    0.44   0
   2  -1  11    1.23    0.40   0
  -2   1 -11    1.28    0.34   0
   2  -1  11    1.08    0.34   0
  -2   1 -11    0.99    0.32   0
   3  -1  11   32.90    0.53   0
  -3   1 -11   33.05    0.51   0
   3  -1  11   35.75    0.53   0
  -3   1 -11   32.97    0.58   0
   4  -1  11    0.22    0.35   0
  -4   1 -11    0.36    0.36   0
  -4   1 -11    0.60    0.43   0
   4  -1  11    0.34    0.36   0
   5  -1  11    0.68    0.45   0
  -5   1 -11    0.10    0.36   0
  -5   1 -11   -0.05    0.45   0
  -5   1 -11    0.18    0.37   0
   6  -1  11    0.64    0.47   0
  -6   1 -11    0.35    0.41   0
  -6   1 -11    0.42    0.41   0
  -6   1 -11    0.24    0.42   0
  -7   0  11    0.58    0.52   0
  -7   0  11    0.23    0.41   0
  -7   0  11    0.05    0.40   0
   7   0 -11   -0.08    0.40   0
  -6   0  11    0.76    0.39   0
  -6   0  11    0.87    0.37   0
  -6   0  11    1.43    0.38   0
   6   0 -11    1.21    0.37   0
  -5   0  11    4.19    0.38   0
  -5   0  11    4.21    0.36   0
  -5   0  11    4.03    0.38   0
   5   0 -11    4.58    0.36   0
   4   0 -11   11.42    0.44   0
  -4   0  11   11.97    0.41   0
  -4   0  11   11.25    0.38   0
  -4   0  11   11.87    0.41   0
   3   0 -11    0.88    0.33   0
  -3   0  11    0.86    0.40   0
  -3   0  11    0.80    0.31   0
  -3   0  11    0.90    0.33   0
   2   0 -11   17.01    0.41   0
   2   0 -11   19.28    0.51   0
  -2   0  11   18.66    0.51   0
  -2   0  11   18.11    0.42   0
  -1   0  11    6.30    0.34   0
   1   0 -11    5.80    0.40   0
   1   0 -11    5.94    0.36   0
  -1   0  11    5.57    0.42   0
   0   0  11    1.76    0.32   0
   0   0 -11    1.69    0.37   0
   0   0 -11    1.29    0.30   0
   0   0  11    1.62    0.38   0
   1   0  11    1.44    0.32   0
  -1   0 -11    1.05    0.32   0
  -1   0 -11    1.41    0.32   0
   1   0  11    1.26    0.35   0
   2   0  11  105.56    0.84   0
  -2   0 -11   99.61    0.78   0
   2   0  11  113.86    0.81   0
  -2   0 -11  103.95    0.90   0
   3   0  11   19.74    0.55   0
  -3   0 -11   18.57    0.44   0
  -3   0 -11   19.04    0.54   0
   3   0  11   20.52    0.44   0
   4   0  11    2.34    0.45   0
  -4   0 -11    2.41    0.37   0
  -4   0 -11    1.93    0.38   0
   5   0  11    0.96    0.40   0
  -5   0 -11    0.33    0.39   0
  -5   0 -11    0.92    0.39   0
  -5   0 -11    1.02    0.40   0
  -7   1  11    1.24    0.50   0
  -7   1  11    0.75    0.40   0
  -7   1  11    0.81    0.44   0
   7  -1 -11    0.45    0.41   0
  -6   1  11    1.37    0.47   0
  -6   1  11    1.57    0.39   0
  -6   1  11    1.58    0.36   0
   6  -1 -11    1.18    0.37   0
  -5   1  11    0.28    0.36   0
  -5   1  11    0.38    0.34   0
  -5   1  11    0.48    0.42   0
   5  -1 -11    0.62    0.34   0
   4  -1 -11   89.66    0.75   0
  -4   1  11   94.36    0.86   0
  -4   1  11   96.63    0.83   0
  -4   1  11   93.11    0.76   0
   3  -1 -11  107.09    0.77   0
  -3   1  11  110.47    0.96   0
  -3   1  11  111.26    0.99   0
  -3   1  11  110.67    0.79   0
  -2   1  11   45.80    0.61   0
   2  -1 -11   44.64    0.54   0
  -2   1  11   47.35    0.74   0
  -1   1  11    0.17    0.29   0
   1  -1 -11    0.10    0.37   0
   1  -1 -11    0.06    0.29   0
  -1   1  11    0.16    0.37   0
   0  -1 -11    6.79    0.50   0
   0   1  11    6.86    0.34   0
   0  -1 -11    6.84    0.35   0
   0   1  11    7.23    0.47   0
   1   1  11   18.03    0.57   0
  -1  -1 -11   17.46    0.42   0
   1   1  11   18.69    0.44   0
  -1  -1 -11   17.95    0.56   0
   2   1  11    2.98    0.45   0
   2   1  11    2.88    0.34   0
  -2  -1 -11    3.11    0.34   0
  -2  -1 -11    2.82    0.44   0
   3   1  11    6.13    0.48   0
  -3  -1 -11    5.70    0.45   0
  -3  -1 -11    6.03    0.37   0
   3   1  11    6.41    0.46   0
   4   1  11    0.91    0.39   0
  -4  -1 -11    1.03    0.38   0
  -4  -1 -11    0.83    0.38   0
  -4  -1 -11    0.97    0.46   0
   5   1  11    0.82    0.52   0
  -5  -1 -11    0.11    0.40   0
  -5  -1 -11    0.21    0.41   0
  -5  -1 -11    0.54    0.52   0
  -7   2  11    0.42    0.49   0
  -7   2  11    0.41    0.50   0
  -7   2  11    0.82    0.42   0
   7  -2 -11    0.86    0.40   0
  -6   2  11   -0.01    0.46   0
  -6   2  11    0.24    0.36   0
  -6   2  11    0.30    0.45   0
   6  -2 -11    0.36    0.35   0
   5  -2 -11    1.37    0.36   0
  -5   2  11    1.48    0.43   0
  -5   2  11    1.42    0.35   0
  -5   2  11    1.45    0.36   0
   4  -2 -11   26.52    0.48   0
  -4   2  11   26.89    0.56   0
  -4   2  11   26.61    0.61   0
  -4   2  11   27.30    0.48   0
   3  -2 -11   -0.03    0.32   0
  -3   2  11   -0.16    0.46   0
  -3   2  11    0.09    0.38   0
  -3   2  11   -0.08    0.32   0
  -2   2  11    8.62    0.37   0
  -2   2  11    8.30    0.57   0
   2  -2 -11    7.95    0.37   0
  -2   2  11    8.64    0.55   0
  -1   2  11    0.29    0.51   0
  -1   2  11    0.12    0.31   0
   1  -2 -11    0.28    0.46   0
   1  -2 -11    0.16    0.31   0
   0   2  11    0.74    0.32   0
   0   2  11    0.90    0.46   0
   0  -2 -11    1.16    0.45   0
   0  -2 -11    1.11    0.39   0
  -1  -2 -11   19.81    0.50   0
   1   2  11   18.83    0.59   0
   1   2  11   20.96    0.45   0
  -1  -2 -11   19.54    0.58   0
   2   2  11   33.31    0.66   0
  -2  -2 -11   32.19    0.51   0
   2   2  11   31.27    0.52   0
  -2  -2 -11   32.81    0.67   0
   3   2  11    2.65    0.36   0
   3   2  11    2.04    0.49   0
  -3  -2 -11    2.49    0.36   0
  -3  -2 -11    2.01    0.47   0
   4   2  11    1.42    0.41   0
  -4  -2 -11    1.30    0.48   0
  -4  -2 -11    1.23    0.39   0
  -4  -2 -11    0.95    0.49   0
  -7   3  11    1.25    0.42   0
  -7   3  11    1.28    0.41   0
  -7   3  11    1.14    0.42   0
   7  -3 -11    1.39    0.41   0
  -6   3  11    4.18    0.50   0
  -6   3  11    3.47    0.40   0
  -6   3  11    3.43    0.46   0
   6  -3 -11    3.67    0.37   0
   5  -3 -11    1.14    0.35   0
  -5   3  11    1.39    0.45   0
  -5   3  11    1.19    0.45   0
  -5   3  11    0.80    0.35   0
  -4   3  11   87.58    1.11   0
   4  -3 -11   86.78    0.73   0
  -4   3  11   90.65    1.10   0
  -4   3  11   87.21    0.75   0
  -3   3  11   16.10    0.43   0
  -3   3  11   16.02    0.81   0
   3  -3 -11   14.74    0.44   0
  -3   3  11   15.95    0.79   0
  -2   3  11    5.94    0.44   0
   2  -3 -11    6.27    0.38   0
   1  -3 -11    0.20    0.33   0
  -1   3  11    0.09    0.33   0
   0  -3 -11   11.71    0.48   0
   0   3  11   13.45    0.80   0
   0   3  11   12.82    0.49   0
   0  -3 -11   13.64    0.79   0
  -1  -3 -11   10.83    0.44   0
   1   3  11   13.69    0.44   0
   1   3  11   13.48    0.66   0
  -1  -3 -11   11.92    0.64   0
   2   3  11    3.04    0.46   0
  -2  -3 -11    3.07    0.38   0
   2   3  11    2.00    0.49   0
  -2  -3 -11    2.34    0.47   0
   3   3  11    3.26    0.44   0
  -3  -3 -11    3.25    0.42   0
  -3  -3 -11    2.49    0.42   0
  -3  -3 -11    2.97    0.52   0
  -7   4  11    0.19    0.51   0
  -7   4  11    0.19    0.49   0
   7  -4 -11    0.32    0.40   0
  -7   4  11    0.39    0.41   0
   6  -4 -11    0.55    0.38   0
  -6   4  11    0.45    0.50   0
  -6   4  11    0.55    0.48   0
  -6   4  11    0.62    0.38   0
  -5   4  11    4.11    0.57   0
   5  -4 -11    3.30    0.37   0
  -5   4  11    4.31    0.56   0
  -5   4  11    3.99    0.38   0
  -4   4  11    2.46    0.76   0
  -4   4  11    2.30    0.36   0
   4  -4 -11    2.19    0.43   0
  -4   4  11    2.36    0.71   0
  -3   4  11   -0.11    0.32   0
   3  -4 -11    0.09    0.31   0
   2  -4 -11    2.73    0.32   0
  -2   4  11    2.87    0.34   0
  -1   4  11    0.58    0.32   0
   1  -4 -11   -0.09    0.40   0
   0  -4 -11    0.28    0.33   0
   0   4  11    0.15    0.35   0
  -1  -4 -11    6.61    0.41   0
   1   4  11    7.68    0.72   0
  -1  -4 -11    6.60    0.70   0
   1   4  11    6.95    0.41   0
  -2  -4 -11    4.01    0.44   0
   2   4  11    4.91    0.55   0
  -2  -4 -11    3.75    0.62   0
  -3  -4 -11    0.93    0.55   0
   3   4  11    1.51    0.55   0
  -3  -4 -11    1.13    0.45   0
  -3  -4 -11    1.29    0.56   0
  -7   5  11    0.27    0.53   0
  -7   5  11    0.09    0.52   0
  -7   5  11    0.09    0.39   0
   7  -5 -11    0.41    0.52   0
   6  -5 -11    0.46    0.38   0
  -6   5  11    0.77    0.55   0
  -6   5  11    0.57    0.46   0
  -6   5  11    0.50    0.55   0
  -5   5  11    3.82    0.38   0
   5  -5 -11    2.94    0.47   0
  -5   5  11    3.51    0.85   0
  -5   5  11    3.84    0.88   0
   4  -5 -11   40.75    0.68   0
  -4   5  11   42.26    0.67   0
   3  -5 -11    1.08    0.36   0
  -3   5  11    1.29    0.43   0
  -2   5  11    0.95    0.37   0
   2  -5 -11    0.59    0.36   0
  -1   5  11    2.88    0.45   0
   1  -5 -11    1.75    0.37   0
   0  -5 -11   11.24    0.45   0
   0   5  11   12.74    0.47   0
   1   5  11    0.46    0.43   0
  -1  -5 -11    0.76    0.43   0
  -1  -5 -11    0.65    0.81   0
  -1  -5 -11    0.38    0.80   0
  -7   6  11    0.42    0.65   0
  -7   6  11    0.26    0.64   0
  -7   6  11    0.47    0.54   0
   6  -6 -11   -0.06    0.41   0
  -6   6  11    0.44    0.49   0
  -6   6  11    0.18    1.00   0
  -6   6  11    0.07    1.00   0
   5  -6 -11    1.92    0.50   0
  -5   6  11    2.14    0.41   0
   4  -6 -11    0.22    0.38   0
  -4   6  11    0.32    0.47   0
  -3   6  11    0.37    0.46   0
   3  -6 -11    0.13    0.35   0
   2  -6 -11    0.28    0.37   0
  -2   6  11    0.09    0.47   0
  -1   6  11    0.15    0.49   0
   1  -6 -11   -0.03    0.39   0
   0   6  11    0.24    0.44   0
   0  -6 -11    0.14    0.52   0
   5  -7 -11    4.91    0.56   0
  -5   7  11    3.98    0.57   0
  -4   7  11    5.71    0.56   0
   4  -7 -11    4.06    0.56   0
   3  -7 -11    0.35    0.51   0
  -3   7  11    0.17    0.52   0
  -2   7  11    0.55    0.52   0
   2  -7 -11    0.20    0.42   0
   0  -7  12    0.09    0.53   0
   0   7 -12    0.11    0.42   0
   0   7 -12    0.07    0.54   0
   0  -7  12    0.07    0.51   0
  -1   7 -12    7.26    0.45   0
   1  -7  12    8.32    0.72   0
  -1   7 -12    9.16    0.72   0
   1  -7  12    8.11    0.47   0
  -2   7 -12   11.69    0.88   0
   2  -7  12    9.49    0.48   0
  -2   7 -12   11.17    0.48   0
   2  -7  12   11.24    0.87   0
  -3   7 -12   10.18    0.47   0
   3  -7  12    8.03    0.45   0
  -3   7 -12    9.88    0.96   0
  -4   7 -12    0.08    0.79   0
  -4   7 -12    0.12    0.40   0
  -4   7 -12    0.05    0.81   0
   4  -7  12    0.26    0.41   0
  -5   7 -12    0.60    0.71   0
  -5   7 -12    0.76    0.44   0
  -5   7 -12    0.74    0.77   0
   5  -7  12    0.71    0.46   0
  -2  -6  12    1.02    0.44   0
  -2  -6  12    1.02    0.53   0
   2   6 -12    0.84    0.53   0
  -2  -6  12    0.62    0.42   0
   1   6 -12    0.21    0.39   0
  -1  -6  12    0.13    0.39   0
   1   6 -12    0.51    0.38   0
  -1  -6  12    0.25    0.50   0
   0  -6  12    0.73    0.55   0
   0   6 -12    0.42    0.38   0
   0  -6  12    0.23    0.37   0
   0   6 -12    0.59    0.50   0
   1  -6  12    0.73    0.55   0
  -1   6 -12    0.92    0.37   0
   1  -6  12    0.65    0.37   0
  -1   6 -12    0.84    0.47   0
  -2   6 -12   14.78    0.69   0
   2  -6  12   15.53    0.71   0
  -2   6 -12   14.75    0.46   0
   2  -6  12   15.78    0.46   0
  -3   6 -12    2.96    0.58   0
  -3   6 -12    3.34    0.40   0
   3  -6  12    3.32    0.59   0
   3  -6  12    3.13    0.40   0
  -4   6 -12    0.29    0.56   0
  -4   6 -12    0.41    0.51   0
  -4   6 -12    0.27    0.38   0
   4  -6  12    0.28    0.38   0
   5  -6  12    0.40    0.41   0
  -5   6 -12    0.08    0.59   0
  -5   6 -12    0.02    0.38   0
  -5   6 -12    0.25    0.49   0
  -3  -5  12    1.85    0.44   0
  -3  -5  12    1.54    0.42   0
  -3  -5  12    1.81    0.43   0
   3   5 -12    2.02    0.54   0
  -2  -5  12    1.47    0.47   0
  -2  -5  12    1.42    0.40   0
  -2  -5  12    2.36    0.39   0
   2   5 -12    1.88    0.48   0
  -1  -5  12    0.90    0.34   0
   1   5 -12    1.07    0.34   0
  -1  -5  12    0.99    0.46   0
   1   5 -12    1.02    0.46   0
   0   5 -12    6.70    0.50   0
   0  -5  12    6.56    0.48   0
   0   5 -12    6.62    0.39   0
   0  -5  12    6.36    0.38   0
  -1   5 -12   38.18    0.72   0
   1  -5  12   36.17    0.72   0
  -1   5 -12   36.39    0.53   0
   1  -5  12   38.91    0.59   0
   2  -5  12   34.28    0.72   0
  -2   5 -12   33.50    0.72   0
  -2   5 -12   34.45    0.53   0
   2  -5  12   33.19    0.54   0
   3  -5  12   29.28    0.69   0
  -3   5 -12   28.43    0.67   0
  -3   5 -12   29.23    0.51   0
   3  -5  12   26.78    0.51   0
   4  -5  12    3.56    0.48   0
  -4   5 -12    2.77    0.36   0
  -4   5 -12    2.64    0.48   0
   4  -5  12    2.69    0.38   0
  -5   5 -12    1.26    0.40   0
   5  -5  12    1.05    0.39   0
  -5   5 -12    1.15    0.49   0
  -5   5 -12    1.30    0.38   0
   6  -5  12    0.54    0.41   0
  -6   5 -12    0.69    0.44   0
  -6   5 -12    0.44    0.43   0
  -6   5 -12    0.77    0.40   0
  -4  -4  12    0.41    0.41   0
  -4  -4  12    0.39    0.50   0
  -4  -4  12    0.04    0.40   0
   4   4 -12    0.03    0.41   0
  -3  -4  12   -0.25    0.37   0
  -3  -4  12   -0.11    0.38   0
  -3  -4  12    0.13    0.36   0
   3   4 -12    0.86    0.45   0
  -2  -4  12    2.03    0.44   0
  -2  -4  12    1.71    0.43   0
   2   4 -12    1.78    0.44   0
   1   4 -12    2.25    0.44   0
   1   4 -12    2.12    0.35   0
  -1  -4  12    2.53    0.35   0
  -1  -4  12    2.12    0.35   0
   0  -4  12    0.36    0.33   0
   0   4 -12    0.08    0.41   0
   0   4 -12   -0.21    0.34   0
   0  -4  12    0.26    0.32   0
  -1   4 -12    4.23    0.44   0
   1  -4  12    3.86    0.45   0
  -1   4 -12    3.93    0.36   0
   1  -4  12    3.77    0.35   0
   2  -4  12   58.35    0.72   0
  -2   4 -12   54.39    0.76   0
  -2   4 -12   59.18    0.62   0
   2  -4  12   56.92    0.64   0
   3  -4  12    1.24    0.45   0
  -3   4 -12    0.94    0.36   0
  -3   4 -12    0.77    0.41   0
   3  -4  12    1.32    0.45   0
   4  -4  12    0.31    0.36   0
  -4   4 -12    0.53    0.43   0
   4  -4  12    0.71    0.45   0
  -4   4 -12    0.42    0.35   0
   5  -4  12    0.39    0.39   0
  -5   4 -12    0.29    0.46   0
  -5   4 -12    0.55    0.48   0
  -5   4 -12    0.29    0.39   0
   6  -4  12    1.88    0.52   0
  -6   4 -12    1.15    0.53   0
  -6   4 -12    1.38    0.43   0
  -6   4 -12    1.15    0.41   0
  -5  -3  12    0.09    0.43   0
  -5  -3  12    0.29    0.42   0
  -5  -3  12    0.31    0.42   0
   5   3 -12    0.13    0.41   0
  -4  -3  12    2.43    0.42   0
  -4  -3  12    2.36    0.39   0
  -4  -3  12    3.25    0.41   0
   4   3 -12    2.02    0.38   0
  -3  -3  12   19.49    0.48   0
  -3  -3  12   18.48    0.46   0
  -3  -3  12   19.18    0.47   0
   3   3 -12   18.37    0.45   0
   2   3 -12    0.44    0.41   0
   2   3 -12    0.22    0.33   0
  -2  -3  12    0.41    0.33   0
  -2  -3  12    0.38    0.40   0
   1   3 -12    3.10    0.33   0
   1   3 -12    3.16    0.41   0
  -1  -3  12    2.98    0.34   0
  -1  -3  12    2.68    0.33   0
   0  -3  12   41.35    0.59   0
   0   3 -12   40.91    0.63   0
   0   3 -12   42.52    0.55   0
   0  -3  12   43.41    0.56   0
  -1   3 -12   75.33    0.75   0
   1  -3  12   78.66    0.77   0
  -1   3 -12   80.13    0.73   0
   1  -3  12   78.25    0.71   0
   2  -3  12  110.71    0.92   0
  -2   3 -12  108.93    0.82   0
  -2   3 -12  106.11    0.85   0
   2  -3  12  105.81    0.87   0
  -3   3 -12   11.77    0.42   0
   3  -3  12   12.03    0.50   0
  -3   3 -12   11.46    0.46   0
   3  -3  12   11.59    0.41   0
   4  -3  12   13.64    0.44   0
  -4   3 -12   13.89    0.46   0
  -4   3 -12   13.53    0.44   0
   4  -3  12   14.36    0.47   0
   5  -3  12    0.43    0.37   0
  -5   3 -12    0.26    0.38   0
  -5   3 -12    0.75    0.46   0
  -5   3 -12    0.35    0.38   0
   6  -3  12    0.53    0.43   0
  -6   3 -12    0.98    0.42   0
  -6   3 -12    0.77    0.42   0
  -6   3 -12    0.82    0.43   0
  -6  -2  12    0.17    0.43   0
  -6  -2  12    0.17    0.42   0
  -6  -2  12    0.16    0.44   0
   6   2 -12   -0.06    0.54   0
  -5  -2  12    2.57    0.52   0
  -5  -2  12    3.13    0.42   0
  -5  -2  12    2.99    0.40   0
   5   2 -12    3.39    0.41   0
  -4  -2  12    1.27    0.38   0
  -4  -2  12    1.52    0.36   0
  -4  -2  12    1.43    0.37   0
   4   2 -12    1.43    0.37   0
   3   2 -12    3.53    0.35   0
  -3  -2  12    3.66    0.44   0
  -3  -2  12    3.69    0.36   0
  -3  -2  12    4.11    0.37   0
   2   2 -12    0.88    0.32   0
   2   2 -12    0.60    0.34   0
  -2  -2  12    0.95    0.34   0
  -2  -2  12    0.77    0.33   0
   1   2 -12    0.93    0.32   0
   1   2 -12    0.97    0.31   0
  -1  -2  12    0.62    0.33   0
  -1  -2  12    0.97    0.32   0
   0  -2  12    4.13    0.40   0
   0   2 -12    4.30    0.34   0
   0   2 -12    4.70    0.36   0
   0  -2  12    4.10    0.35   0
  -1   2 -12   39.47    0.58   0
   1  -2  12   39.56    0.61   0
  -1   2 -12   38.57    0.55   0
   1  -2  12   39.92    0.57   0
   2  -2  12  105.31    0.82   0
  -2   2 -12  107.96    0.84   0
  -2   2 -12  104.29    0.84   0
   2  -2  12  106.09    0.82   0
   3  -2  12    1.24    0.34   0
   3  -2  12    1.60    0.33   0
  -3   2 -12    1.14    0.39   0
  -3   2 -12    0.94    0.34   0
   4  -2  12    1.90    0.38   0
   4  -2  12    1.51    0.46   0
  -4   2 -12    1.60    0.36   0
  -4   2 -12    1.75    0.46   0
   5  -2  12    0.63    0.47   0
  -5   2 -12    0.67    0.37   0
  -5   2 -12    0.74    0.45   0
  -5   2 -12    0.64    0.40   0
   6  -2  12    1.05    0.54   0
  -6   2 -12    1.06    0.44   0
  -6   2 -12    0.91    0.44   0
  -6   2 -12    0.68    0.42   0
  -6  -1  12    0.52    0.42   0
  -6  -1  12   -0.19    0.40   0
  -6  -1  12    0.10    0.41   0
   6   1 -12   -0.17    0.40   0
  -5  -1  12    0.13    0.37   0
  -5  -1  12    0.47    0.37   0
  -5  -1  12    0.62    0.37   0
   5   1 -12    0.77    0.36   0
  -4  -1  12   28.98    0.57   0
  -4  -1  12   27.05    0.50   0
  -4  -1  12   27.23    0.52   0
   4   1 -12   28.00    0.49   0
   3   1 -12    9.29    0.38   0
  -3  -1  12    9.42    0.48   0
  -3  -1  12    8.87    0.39   0
  -3  -1  12    9.59    0.47   0
   2   1 -12    2.34    0.41   0
   2   1 -12    2.72    0.33   0
  -2  -1  12    2.37    0.32   0
  -2  -1  12    2.46    0.40   0
  -1  -1  12    1.27    0.30   0
   1   1 -12    1.59    0.31   0
   1   1 -12    1.59    0.38   0
  -1  -1  12    1.31    0.30   0
   0  -1  12  156.03    0.95   0
   0   1 -12  148.37    0.97   0
   0   1 -12  156.13    1.03   0
   0  -1  12  157.23    1.02   0
  -1   1 -12  101.19    0.83   0
  -1   1 -12   96.86    0.83   0
   1  -1  12   96.23    0.83   0
   1  -1  12  101.35    0.84   0
   2  -1  12  110.79    0.83   0
  -2   1 -12  107.94    0.82   0
   2  -1  12  114.38    0.81   0
  -2   1 -12  105.84    0.89   0
   3  -1  12    0.15    0.40   0
  -3   1 -12    0.08    0.33   0
   3  -1  12   -0.02    0.33   0
  -3   1 -12   -0.03    0.32   0
   4  -1  12    8.61    0.48   0
  -4   1 -12    8.03    0.48   0
   4  -1  12    8.53    0.43   0
  -4   1 -12    8.92    0.40   0
   5  -1  12    1.72    0.40   0
  -5   1 -12    1.30    0.41   0
  -5   1 -12    1.19    0.40   0
  -5   1 -12    1.77    0.40   0
  -7   0  12    0.86    0.45   0
  -7   0  12    0.79    0.42   0
  -7   0  12    1.05    0.45   0
   7   0 -12    0.93    0.43   0
  -6   0  12    2.06    0.41   0
  -6   0  12    2.06    0.47   0
  -6   0  12    2.19    0.49   0
   6   0 -12    1.92    0.38   0
  -5   0  12    1.06    0.47   0
  -5   0  12    0.23    0.34   0
  -5   0  12    0.46    0.35   0
   5   0 -12    0.26    0.34   0
   4   0 -12    0.24    0.33   0
  -4   0  12    0.06    0.34   0
  -4   0  12    0.56    0.32   0
  -4   0  12    0.35    0.35   0
   3   0 -12   22.66    0.44   0
  -3   0  12   22.56    0.54   0
  -3   0  12   22.91    0.49   0
  -3   0  12   21.89    0.49   0
   2   0 -12    6.19    0.35   0
   2   0 -12    5.81    0.43   0
  -2   0  12    5.51    0.35   0
  -2   0  12    5.25    0.35   0
  -1   0  12    1.79    0.32   0
   1   0 -12    1.67    0.32   0
   1   0 -12    1.37    0.41   0
  -1   0  12    1.72    0.32   0
   0   0  12   -0.07    0.32   0
   0   0 -12    0.33    0.41   0
   0   0 -12    0.10    0.31   0
   0   0  12    0.13    0.39   0
   1   0  12  100.15    0.76   0
  -1   0 -12   96.61    0.88   0
  -1   0 -12   93.51    0.74   0
   1   0  12   96.13    0.91   0
   2   0  12   29.17    0.54   0
  -2   0 -12   27.21    0.55   0
   2   0  12   29.71    0.49   0
  -2   0 -12   27.51    0.59   0
   3   0  12    0.24    0.38   0
  -3   0 -12    0.49    0.34   0
   3   0  12    0.19    0.35   0
  -3   0 -12    0.33    0.44   0
   4   0  12    1.15    0.37   0
  -4   0 -12    0.72    0.37   0
  -4   0 -12    0.76    0.37   0
   5   0  12    1.67    0.45   0
  -5   0 -12    1.93    0.42   0
  -5   0 -12    1.40    0.43   0
  -5   0 -12    1.69    0.44   0
  -7   1  12    0.99    0.53   0
  -7   1  12    0.32    0.40   0
  -7   1  12    0.45    0.42   0
   7  -1 -12    0.16    0.40   0
  -6   1  12    0.31    0.47   0
  -6   1  12    0.37    0.37   0
  -6   1  12    0.49    0.38   0
   6  -1 -12    0.09    0.38   0
   5  -1 -12    0.23    0.35   0
  -5   1  12    0.08    0.44   0
  -5   1  12    0.06    0.34   0
  -5   1  12    0.57    0.34   0
   4  -1 -12   73.75    0.64   0
  -4   1  12   74.13    0.80   0
  -4   1  12   79.27    0.76   0
  -4   1  12   72.40    0.65   0
   3  -1 -12    2.91    0.32   0
  -3   1  12    2.38    0.45   0
  -3   1  12    2.71    0.44   0
  -3   1  12    2.71    0.32   0
  -2   1  12    2.99    0.33   0
   2  -1 -12    2.75    0.32   0
  -2   1  12    2.75    0.42   0
  -1   1  12   12.83    0.39   0
   1  -1 -12   12.14    0.51   0
   1  -1 -12   12.45    0.39   0
  -1   1  12   12.73    0.51   0
   0  -1 -12   98.24    1.02   0
   0   1  12   96.21    0.76   0
   0  -1 -12   92.53    0.73   0
   0   1  12   95.32    1.01   0
  -1  -1 -12   76.76    0.69   0
   1   1  12   81.67    0.90   0
   1   1  12   82.27    0.71   0
  -1  -1 -12   82.98    0.91   0
   2   1  12   60.68    0.63   0
   2   1  12   56.41    0.77   0
  -2  -1 -12   56.94    0.61   0
  -2  -1 -12   57.47    0.71   0
   3   1  12    5.05    0.42   0
  -3  -1 -12    5.06    0.37   0
   3   1  12    5.19    0.38   0
  -3  -1 -12    5.53    0.48   0
   4   1  12    3.50    0.54   0
  -4  -1 -12    3.62    0.40   0
  -4  -1 -12    2.75    0.40   0
  -4  -1 -12    3.31    0.44   0
  -5  -1 -12    0.45    0.43   0
  -5  -1 -12   -0.13    0.53   0
  -7   2  12    0.02    0.51   0
  -7   2  12   -0.17    0.41   0
  -7   2  12    0.44    0.52   0
   7  -2 -12    0.51    0.41   0
  -6   2  12    4.46    0.42   0
  -6   2  12    4.32    0.42   0
  -6   2  12    4.42    0.39   0
   6  -2 -12    3.65    0.40   0
   5  -2 -12    0.12    0.35   0
  -5   2  12   -0.05    0.43   0
  -5   2  12   -0.12    0.41   0
  -5   2  12    0.07    0.35   0
   4  -2 -12    2.51    0.34   0
  -4   2  12    2.75    0.46   0
  -4   2  12    2.73    0.44   0
  -4   2  12    2.94    0.34   0
  -3   2  12    2.20    0.34   0
   3  -2 -12    1.89    0.35   0
  -3   2  12    2.04    0.49   0
  -3   2  12    2.25    0.41   0
  -2   2  12    3.86    0.35   0
  -2   2  12    3.76    0.51   0
   2  -2 -12    3.94    0.35   0
  -2   2  12    4.02    0.50   0
  -1   2  12    0.30    0.54   0
   1  -2 -12    0.43    0.46   0
  -1   2  12    0.44    0.31   0
   1  -2 -12    0.52    0.38   0
   0   2  12    0.47    0.31   0
   0   2  12    0.37    0.47   0
   0  -2 -12   -0.01    0.45   0
   0  -2 -12    0.27    0.39   0
  -1  -2 -12   55.69    0.61   0
   1   2  12   58.55    0.87   0
   1   2  12   59.79    0.63   0
  -1  -2 -12   57.75    0.88   0
   2   2  12    4.30    0.50   0
  -2  -2 -12    4.13    0.38   0
   2   2  12    3.67    0.38   0
  -2  -2 -12    3.84    0.48   0
   3   2  12    0.50    0.39   0
   3   2  12    0.17    0.38   0
  -3  -2 -12    0.32    0.37   0
  -3  -2 -12    0.42    0.48   0
   4   2  12    0.04    0.53   0
  -4  -2 -12    0.38    0.42   0
  -4  -2 -12    0.18    0.41   0
  -4  -2 -12    0.28    0.52   0
  -7   3  12   -0.09    0.53   0
  -7   3  12    0.42    0.51   0
  -7   3  12   -0.07    0.50   0
   7  -3 -12    0.48    0.41   0
   6  -3 -12    0.00    0.37   0
  -6   3  12    0.66    0.47   0
  -6   3  12    0.78    0.47   0
  -6   3  12    0.52    0.37   0
   5  -3 -12   10.51    0.51   0
  -5   3  12   10.93    0.55   0
  -5   3  12   11.82    0.55   0
  -5   3  12   10.70    0.51   0
  -4   3  12   45.85    0.87   0
   4  -3 -12   43.94    0.59   0
  -4   3  12   45.39    0.90   0
  -4   3  12   44.86    0.58   0
  -3   3  12    0.50    0.42   0
  -3   3  12    0.61    0.65   0
   3  -3 -12    0.76    0.40   0
  -3   3  12    0.72    0.57   0
  -2   3  12    3.27    0.35   0
   2  -3 -12    2.84    0.35   0
   1  -3 -12   13.71    0.42   0
  -1   3  12   15.43    0.42   0
   0   3  12   48.42    1.13   0
   0   3  12   46.60    0.65   0
   0  -3 -12   46.83    1.14   0
   0  -3 -12   41.56    0.64   0
  -1  -3 -12   41.64    0.59   0
   1   3  12   42.96    0.65   0
   1   3  12   42.96    0.90   0
  -1  -3 -12   40.68    0.89   0
  -2  -3 -12    4.54    0.41   0
   2   3  12    5.04    0.62   0
   2   3  12    4.03    0.41   0
  -2  -3 -12    4.63    0.54   0
   3   3  12    1.37    0.53   0
  -3  -3 -12    1.77    0.43   0
  -3  -3 -12    1.30    0.42   0
  -3  -3 -12    1.68    0.52   0
  -7   4  12    1.05    0.55   0
  -7   4  12    0.42    0.55   0
  -7   4  12    1.07    0.41   0
   7  -4 -12    0.86    0.50   0
   6  -4 -12    2.28    0.39   0
  -6   4  12    2.32    0.53   0
  -6   4  12    2.37    0.52   0
  -6   4  12    2.48    0.40   0
  -5   4  12    2.99    0.65   0
   5  -4 -12    3.17    0.45   0
  -5   4  12    3.34    0.64   0
  -5   4  12    2.90    0.37   0
  -4   4  12    5.17    0.97   0
  -4   4  12    4.58    0.36   0
   4  -4 -12    3.71    0.39   0
  -4   4  12    5.22    0.96   0
  -3   4  12    0.49    0.34   0
   3  -4 -12    0.47    0.38   0
   2  -4 -12    2.66    0.34   0
  -2   4  12    2.96    0.36   0
  -1   4  12    1.52    0.45   0
   1  -4 -12    1.28    0.32   0
   0   4  12    5.69    0.40   0
   0  -4 -12    6.28    0.38   0
  -1  -4 -12   10.04    0.53   0
   1   4  12   12.32    0.78   0
  -1  -4 -12   11.36    0.78   0
   1   4  12   10.51    0.51   0
  -2  -4 -12    0.10    0.50   0
   2   4  12    0.18    0.62   0
  -2  -4 -12    0.03    0.60   0
  -7   5  12   -0.16    0.55   0
  -7   5  12    0.41    0.56   0
  -7   5  12    0.01    0.43   0
   7  -5 -12    0.15    0.51   0
   6  -5 -12    0.29    0.37   0
  -6   5  12   -0.03    0.67   0
  -6   5  12   -0.01    0.67   0
  -6   5  12    0.40    0.41   0
   5  -5 -12    9.79    0.44   0
  -5   5  12   10.56    0.52   0
   4  -5 -12    7.70    0.51   0
  -4   5  12    8.42    0.42   0
   3  -5 -12   -0.00    0.35   0
  -3   5  12    0.14    0.44   0
  -2   5  12   -0.21    0.45   0
   2  -5 -12   -0.10    0.36   0
  -1   5  12    7.77    0.43   0
   1  -5 -12    7.08    0.42   0
   0   5  12    9.14    0.47   0
   0  -5 -12    8.77    0.46   0
   1   5  12    9.62    0.50   0
  -1  -5 -12    7.99    0.57   0
  -1  -5 -12    9.68    1.30   0
  -1  -5 -12    9.43    1.28   0
   6  -6 -12   -0.04    0.42   0
  -6   6  12    0.05    0.51   0
   5  -6 -12    0.07    0.41   0
  -5   6  12   -0.02    0.52   0
   4  -6 -12    1.51    0.48   0
  -4   6  12    1.79    0.50   0
  -3   6  12    0.20    0.41   0
   3  -6 -12    0.34    0.49   0
  -2   6  12    0.46    0.39   0
   2  -6 -12    0.43    0.40   0
  -1   6  12    0.25    0.41   0
   1  -6 -12    0.12    0.52   0
  -4   7  12    0.40    0.56   0
   4  -7 -12    0.74    0.43   0
   3  -7 -12   -0.16    0.45   0
   0  -7  13    0.20    0.63   0
   0   7 -13    0.01    0.43   0
   0   7 -13    0.05    0.57   0
   0  -7  13   -0.10    0.43   0
  -1   7 -13    1.35    0.43   0
   1  -7  13    0.78    0.72   0
  -1   7 -13    1.28    0.62   0
   1  -7  13    0.90    0.41   0
  -2   7 -13    3.59    0.53   0
   2  -7  13    3.68    0.73   0
   2  -7  13    3.06    0.45   0
  -2   7 -13    3.25    0.72   0
  -3   7 -13    0.12    0.73   0
  -3   7 -13   -0.11    0.42   0
   3  -7  13    0.34    0.51   0
  -4   7 -13    0.14    0.74   0
  -4   7 -13    0.07    0.75   0
  -4   7 -13    0.26    0.42   0
   4  -7  13    0.15    0.51   0
  -2  -6  13    0.04    0.55   0
   1   6 -13    0.27    0.40   0
  -1  -6  13    0.20    0.48   0
   1   6 -13    0.24    0.51   0
  -1  -6  13    0.05    0.39   0
   0  -6  13    0.88    0.49   0
   0   6 -13    0.65    0.38   0
   0  -6  13    1.00    0.38   0
   0   6 -13    1.22    0.57   0
  -1   6 -13    0.31    0.57   0
   1  -6  13    0.26    0.56   0
  -1   6 -13    0.12    0.36   0
   1  -6  13    0.06    0.37   0
  -2   6 -13    0.22    0.49   0
   2  -6  13   -0.10    0.58   0
  -2   6 -13   -0.05    0.36   0
   2  -6  13    0.59    0.36   0
  -3   6 -13   -0.20    0.57   0
   3  -6  13    0.20    0.49   0
  -3   6 -13   -0.11    0.37   0
   3  -6  13    0.37    0.37   0
  -4   6 -13    0.65    0.58   0
  -4   6 -13    0.72    0.39   0
   4  -6  13    0.82    0.47   0
   5  -6  13    0.24    0.41   0
  -5   6 -13    0.50    0.54   0
  -5   6 -13    0.56    0.54   0
  -5   6 -13    0.35    0.49   0
  -3  -5  13    0.15    0.42   0
  -3  -5  13    0.10    0.42   0
  -3  -5  13    0.65    0.50   0
   3   5 -13    0.21    0.52   0
  -2  -5  13    0.42    0.38   0
  -2  -5  13    0.26    0.39   0
  -2  -5  13    0.17    0.39   0
   2   5 -13    0.29    0.39   0
   1   5 -13    0.23    0.37   0
  -1  -5  13    0.29    0.36   0
  -1  -5  13    0.23    0.45   0
   1   5 -13    0.01    0.46   0
   0   5 -13   -0.23    0.45   0
   0  -5  13    0.03    0.38   0
   0   5 -13    0.06    0.35   0
   0  -5  13   -0.02    0.35   0
  -1   5 -13    8.28    0.51   0
   1  -5  13    8.30    0.52   0
  -1   5 -13    7.22    0.47   0
   1  -5  13    8.93    0.40   0
   2  -5  13    6.50    0.50   0
  -2   5 -13    5.92    0.51   0
  -2   5 -13    6.60    0.38   0
   2  -5  13    6.87    0.38   0
   3  -5  13    0.20    0.46   0
  -3   5 -13    0.05    0.45   0
  -3   5 -13    0.35    0.35   0
   3  -5  13   -0.22    0.44   0
   4  -5  13    0.66    0.38   0
  -4   5 -13    0.58    0.37   0
  -4   5 -13    0.41    0.45   0
   4  -5  13    0.47    0.37   0
   5  -5  13   -0.02    0.40   0
  -5   5 -13    0.08    0.51   0
  -5   5 -13   -0.14    0.39   0
  -5   5 -13    0.07    0.50   0
  -4  -4  13    0.41    0.51   0
  -4  -4  13    0.11    0.50   0
  -4  -4  13    0.03    0.41   0
   4   4 -13    0.13    0.44   0
  -3  -4  13    0.08    0.41   0
  -3  -4  13    0.34    0.39   0
  -3  -4  13    0.41    0.47   0
   3   4 -13    0.40    0.48   0
  -2  -4  13    0.28    0.35   0
  -2  -4  13    0.40    0.45   0
   2   4 -13    0.11    0.36   0
   1   4 -13    2.34    0.37   0
   1   4 -13    2.09    0.36   0
  -1  -4  13    2.07    0.36   0
  -1  -4  13    2.06    0.45   0
   0  -4  13    0.60    0.33   0
   0   4 -13    0.70    0.32   0
   0   4 -13    0.83    0.36   0
   0  -4  13    0.87    0.43   0
  -1   4 -13    0.82    0.43   0
   1  -4  13    0.77    0.43   0
  -1   4 -13    1.09    0.34   0
   1  -4  13    0.34    0.34   0
   2  -4  13    0.73    0.44   0
  -2   4 -13    0.71    0.34   0
  -2   4 -13    0.47    0.35   0
   2  -4  13    0.51    0.36   0
  -3   4 -13    0.47    0.35   0
  -3   4 -13    0.21    0.42   0
   3  -4  13    0.10    0.36   0
   3  -4  13    0.22    0.43   0
   4  -4  13    7.27    0.42   0
   4  -4  13    8.93    0.45   0
  -4   4 -13    7.64    0.40   0
  -4   4 -13    7.50    0.45   0
   5  -4  13   -0.10    0.39   0
  -5   4 -13    0.34    0.48   0
  -5   4 -13   -0.02    0.40   0
  -5   4 -13   -0.04    0.38   0
   6  -4  13    0.15    0.43   0
  -6   4 -13   -0.01    0.52   0
  -6   4 -13    0.14    0.52   0
  -6   4 -13    0.46    0.43   0
  -5  -3  13    0.76    0.43   0
  -5  -3  13    0.41    0.44   0
  -5  -3  13    0.87    0.44   0
   5   3 -13    0.86    0.43   0
  -4  -3  13    0.25    0.40   0
  -4  -3  13   -0.01    0.37   0
  -4  -3  13    0.09    0.39   0
   4   3 -13   -0.06    0.37   0
  -3  -3  13    0.83    0.36   0
  -3  -3  13    1.29    0.36   0
  -3  -3  13    1.11    0.37   0
   3   3 -13    1.14    0.37   0
   2   3 -13    0.64    0.40   0
   2   3 -13    0.25    0.36   0
  -2  -3  13    0.65    0.36   0
  -2  -3  13    0.00    0.32   0
   1   3 -13   -0.04    0.39   0
   1   3 -13    0.61    0.41   0
  -1  -3  13    0.01    0.33   0
  -1  -3  13    0.04    0.31   0
   0  -3  13    2.85    0.42   0
   0   3 -13    3.06    0.34   0
   0   3 -13    2.96    0.35   0
   0  -3  13    2.93    0.42   0
  -1   3 -13   31.61    0.59   0
   1  -3  13   32.41    0.61   0
  -1   3 -13   33.04    0.52   0
   1  -3  13   33.41    0.58   0
   2  -3  13    0.68    0.44   0
  -2   3 -13    0.75    0.34   0
  -2   3 -13    0.75    0.41   0
   2  -3  13    0.72    0.35   0
  -3   3 -13    0.50    0.35   0
  -3   3 -13    0.79    0.43   0
   3  -3  13    0.34    0.35   0
   3  -3  13    0.80    0.44   0
   4  -3  13    0.52    0.45   0
  -4   3 -13    0.85    0.37   0
   4  -3  13    0.74    0.37   0
  -4   3 -13    0.85    0.36   0
   5  -3  13    1.26    0.42   0
  -5   3 -13    1.22    0.39   0
  -5   3 -13    1.09    0.39   0
  -5   3 -13    1.53    0.39   0
   6  -3  13    1.37    0.46   0
  -6   3 -13    1.78    0.55   0
  -6   3 -13    1.43    0.54   0
  -6   3 -13    1.66    0.45   0
  -5  -2  13    1.32    0.41   0
  -5  -2  13    1.35    0.39   0
  -5  -2  13    1.39    0.49   0
   5   2 -13    1.45    0.41   0
  -4  -2  13   -0.07    0.37   0
  -4  -2  13    0.02    0.45   0
  -4  -2  13    0.03    0.45   0
   4   2 -13    0.02    0.36   0
   3   2 -13    0.15    0.33   0
  -3  -2  13   -0.08    0.36   0
  -3  -2  13    0.09    0.34   0
  -3  -2  13    0.42    0.35   0
   2   2 -13    3.88    0.42   0
   2   2 -13    4.12    0.43   0
  -2  -2  13    3.56    0.35   0
  -2  -2  13    4.41    0.35   0
  -1  -2  13    1.77    0.33   0
   1   2 -13    1.09    0.34   0
   1   2 -13    1.31    0.34   0
  -1  -2  13    0.87    0.33   0
   0  -2  13    0.33    0.31   0
   0   2 -13    0.23    0.32   0
   0   2 -13   -0.16    0.33   0
   0  -2  13    0.27    0.40   0
  -1   2 -13    2.48    0.42   0
  -1   2 -13    2.13    0.40   0
   1  -2  13    2.09    0.42   0
   1  -2  13    2.70    0.35   0
   2  -2  13    1.49    0.32   0
  -2   2 -13    1.45    0.34   0
  -2   2 -13    1.46    0.33   0
   2  -2  13    1.41    0.34   0
   3  -2  13    3.40    0.44   0
  -3   2 -13    3.36    0.42   0
   3  -2  13    3.11    0.43   0
  -3   2 -13    3.34    0.37   0
   4  -2  13    6.07    0.49   0
  -4   2 -13    6.58    0.40   0
  -4   2 -13    5.48    0.47   0
   4  -2  13    5.97    0.48   0
   5  -2  13    0.27    0.46   0
  -5   2 -13    0.30    0.49   0
  -5   2 -13    0.04    0.48   0
  -5   2 -13   -0.42    0.37   0
  -6  -1  13    0.38    0.42   0
  -6  -1  13    0.70    0.42   0
  -6  -1  13    0.40    0.41   0
   6   1 -13    0.78    0.43   0
  -5  -1  13    1.37    0.39   0
  -5  -1  13    1.86    0.39   0
  -5  -1  13    1.11    0.38   0
   5   1 -13    1.51    0.38   0
   4   1 -13    3.48    0.38   0
  -4  -1  13    3.76    0.40   0
  -4  -1  13    4.57    0.38   0
  -4  -1  13    4.78    0.46   0
   3   1 -13    0.21    0.40   0
  -3  -1  13   -0.10    0.33   0
  -3  -1  13    0.39    0.40   0
  -3  -1  13    0.12    0.40   0
   2   1 -13    3.57    0.42   0
   2   1 -13    3.36    0.34   0
  -2  -1  13    3.84    0.33   0
  -2  -1  13    3.93    0.35   0
  -1  -1  13    0.12    0.41   0
   1   1 -13    0.27    0.32   0
   1   1 -13    0.21    0.30   0
  -1  -1  13   -0.03    0.29   0
   0  -1  13   15.06    0.43   0
   0   1 -13   14.38    0.42   0
   0   1 -13   15.26    0.43   0
   0  -1  13   15.31    0.43   0
  -1   1 -13   14.93    0.42   0
  -1   1 -13   14.33    0.49   0
   1  -1  13   15.09    0.44   0
   1  -1  13   14.80    0.43   0
   2  -1  13    0.37    0.40   0
  -2   1 -13    0.17    0.33   0
   2  -1  13    0.43    0.33   0
  -2   1 -13    0.54    0.40   0
   3  -1  13    1.47    0.36   0
  -3   1 -13    1.31    0.36   0
   3  -1  13    1.02    0.36   0
  -3   1 -13    1.37    0.35   0
   4  -1  13    1.51    0.47   0
   4  -1  13    1.74    0.38   0
  -4   1 -13    1.85    0.38   0
  -4   1 -13    1.98    0.37   0
   5  -1  13    3.43    0.46   0
  -5   1 -13    3.54    0.43   0
  -5   1 -13    2.90    0.42   0
  -5   1 -13    2.40    0.54   0
  -6   0  13    0.93    0.40   0
  -6   0  13    0.47    0.38   0
  -6   0  13    0.34    0.41   0
   6   0 -13    0.37    0.38   0
  -5   0  13    0.53    0.46   0
  -5   0  13    0.82    0.44   0
  -5   0  13    0.64    0.45   0
   5   0 -13    1.03    0.43   0
   4   0 -13    0.33    0.36   0
  -4   0  13   -0.33    0.35   0
  -4   0  13    0.10    0.41   0
  -4   0  13    0.21    0.32   0
   3   0 -13    0.24    0.31   0
  -3   0  13    0.32    0.41   0
  -3   0  13   -0.14    0.34   0
  -3   0  13    0.37    0.31   0
   2   0 -13    4.88    0.35   0
   2   0 -13    4.91    0.45   0
  -2   0  13    5.29    0.43   0
  -2   0  13    4.91    0.34   0
  -1   0  13    8.26    0.37   0
   1   0 -13    8.06    0.37   0
   1   0 -13    8.17    0.46   0
  -1   0  13    8.95    0.46   0
   0   0  13    0.52    0.30   0
   0   0 -13    0.56    0.40   0
   0   0 -13    0.19    0.32   0
   0   0  13    0.45    0.41   0
   1   0  13    9.39    0.48   0
   1   0  13    9.36    0.39   0
  -1   0 -13    9.57    0.48   0
  -1   0 -13    8.58    0.38   0
   2   0  13    4.78    0.48   0
  -2   0 -13    4.50    0.36   0
   2   0  13    4.63    0.37   0
  -2   0 -13    4.46    0.38   0
   3   0  13    8.52    0.43   0
  -3   0 -13    9.46    0.41   0
   3   0  13    9.06    0.41   0
  -3   0 -13    9.05    0.44   0
   4   0  13    2.67    0.41   0
  -4   0 -13    3.68    0.39   0
  -4   0 -13    3.50    0.40   0
   5   0  13    0.29    0.54   0
  -5   0 -13    0.00    0.42   0
  -5   0 -13    0.20    0.44   0
  -5   0 -13   -0.10    0.52   0
  -7   1  13    0.34    0.52   0
  -7   1  13    0.02    0.42   0
  -7   1  13    0.21    0.52   0
   7  -1 -13    0.16    0.41   0
  -6   1  13    1.44    0.49   0
  -6   1  13    1.52    0.38   0
  -6   1  13    1.66    0.40   0
   6  -1 -13    1.60    0.38   0
   5  -1 -13    4.03    0.36   0
  -5   1  13    4.26    0.47   0
  -5   1  13    3.52    0.47   0
  -5   1  13    3.97    0.44   0
   4  -1 -13    1.88    0.36   0
  -4   1  13    1.81    0.38   0
  -4   1  13    2.11    0.38   0
  -4   1  13    1.92    0.43   0
   3  -1 -13    1.52    0.32   0
  -3   1  13    1.83    0.42   0
  -3   1  13    1.47    0.41   0
  -3   1  13    1.24    0.31   0
  -2   1  13    8.90    0.36   0
   2  -1 -13    8.77    0.36   0
  -2   1  13    9.72    0.48   0
  -1   1  13    1.28    0.36   0
   1  -1 -13    1.37    0.41   0
   1  -1 -13    1.07    0.30   0
  -1   1  13    1.42    0.41   0
   0  -1 -13   21.37    0.59   0
   0  -1 -13   20.31    0.49   0
   0   1  13   20.46    0.44   0
   0   1  13   21.98    0.59   0
   1   1  13    2.80    0.46   0
   1   1  13    2.81    0.35   0
  -1  -1 -13    2.85    0.45   0
  -1  -1 -13    2.40    0.34   0
   2   1  13   -0.21    0.34   0
   2   1  13    0.14    0.43   0
  -2  -1 -13    0.01    0.34   0
  -2  -1 -13    0.23    0.43   0
   3   1  13    0.03    0.48   0
  -3  -1 -13   -0.17    0.37   0
   3   1  13    0.08    0.37   0
  -3  -1 -13    0.09    0.38   0
   4   1  13    0.01    0.52   0
  -4  -1 -13   -0.09    0.40   0
  -4  -1 -13    0.14    0.40   0
  -7   2  13    1.59    0.54   0
  -7   2  13    2.23    0.44   0
  -7   2  13    2.79    0.54   0
   7  -2 -13    1.81    0.44   0
  -6   2  13    0.61    0.39   0
  -6   2  13    0.47    0.40   0
  -6   2  13    0.80    0.48   0
   6  -2 -13    0.73    0.37   0
   5  -2 -13    0.80    0.35   0
  -5   2  13    0.85    0.46   0
  -5   2  13    0.56    0.37   0
  -5   2  13    0.71    0.43   0
   4  -2 -13    3.46    0.36   0
  -4   2  13    4.40    0.49   0
  -4   2  13    4.66    0.46   0
  -4   2  13    4.29    0.36   0
  -3   2  13    6.67    0.37   0
   3  -2 -13    7.14    0.37   0
  -3   2  13    6.95    0.50   0
  -3   2  13    6.77    0.47   0
  -2   2  13    6.74    0.36   0
  -2   2  13    6.51    0.57   0
   2  -2 -13    5.51    0.35   0
  -2   2  13    6.56    0.55   0
  -1   2  13    1.57    0.53   0
   1  -2 -13    1.46    0.52   0
  -1   2  13    1.74    0.34   0
   1  -2 -13    1.51    0.31   0
   0   2  13    2.97    0.36   0
   0   2  13    3.39    0.54   0
   0  -2 -13    3.62    0.54   0
   0  -2 -13    2.56    0.43   0
  -1  -2 -13    0.38    0.35   0
   1   2  13    0.65    0.55   0
   1   2  13    0.45    0.35   0
  -1  -2 -13    0.47    0.53   0
  -2  -2 -13    0.10    0.35   0
   2   2  13    0.09    0.46   0
  -2  -2 -13    0.35    0.46   0
   2   2  13   -0.15    0.35   0
   3   2  13    5.36    0.55   0
  -3  -2 -13    5.61    0.42   0
  -3  -2 -13    4.76    0.53   0
   3   2  13    5.85    0.42   0
  -7   3  13    0.54    0.53   0
  -7   3  13    0.41    0.50   0
  -7   3  13    0.65    0.50   0
   7  -3 -13    0.01    0.43   0
   6  -3 -13    0.30    0.40   0
  -6   3  13    0.20    0.49   0
  -6   3  13    0.02    0.47   0
  -6   3  13   -0.04    0.39   0
   5  -3 -13   10.81    0.43   0
  -5   3  13   11.07    0.63   0
  -5   3  13   10.95    0.62   0
  -5   3  13    9.60    0.51   0
  -4   3  13    1.36    0.36   0
  -4   3  13    1.28    0.55   0
   4  -3 -13    1.52    0.37   0
  -4   3  13    1.49    0.58   0
  -3   3  13    0.56    0.35   0
  -3   3  13    0.67    0.63   0
   3  -3 -13    0.36    0.42   0
  -3   3  13    0.68    0.60   0
  -2   3  13    1.01    0.42   0
   2  -3 -13    0.98    0.35   0
  -1   3  13    0.42    1.01   0
  -1   3  13    0.44    1.01   0
   1  -3 -13    0.91    0.35   0
  -1   3  13    0.38    0.34   0
   0   3  13    6.10    0.73   0
   0   3  13    5.55    0.39   0
   0  -3 -13    5.73    0.71   0
   0  -3 -13    6.27    0.40   0
  -1  -3 -13    0.39    0.36   0
   1   3  13    0.02    0.37   0
   1   3  13    0.40    0.58   0
  -1  -3 -13    0.18    0.56   0
  -2  -3 -13    0.60    0.49   0
   2   3  13    0.99    0.52   0
   2   3  13    0.91    0.40   0
  -2  -3 -13    0.65    0.50   0
  -3  -3 -13    0.21    0.42   0
   3   3  13    0.34    0.54   0
  -3  -3 -13    0.26    0.56   0
  -7   4  13    0.42    0.55   0
  -7   4  13    1.01    0.56   0
  -7   4  13    0.55    0.41   0
   7  -4 -13    0.87    0.44   0
   6  -4 -13    1.59    0.40   0
  -6   4  13    1.39    0.58   0
  -6   4  13    0.85    0.52   0
  -6   4  13    1.11    0.41   0
  -5   4  13    0.49    0.45   0
  -5   4  13    0.87    0.64   0
   5  -4 -13    0.88    0.37   0
  -5   4  13    0.73    0.61   0
  -4   4  13    0.21    0.43   0
   4  -4 -13    0.46    0.36   0
   3  -4 -13    5.70    0.38   0
  -3   4  13    5.52    0.45   0
   2  -4 -13    1.40    0.37   0
  -2   4  13    1.37    0.36   0
  -1   4  13    0.38    0.35   0
   1  -4 -13    0.50    0.36   0
   0   4  13    3.10    0.40   0
   0  -4 -13    3.68    0.39   0
  -1  -4 -13    0.07    0.39   0
   1   4  13    0.00    0.67   0
  -1  -4 -13    0.16    0.71   0
   1   4  13    0.19    0.42   0
  -2  -4 -13    0.12    0.44   0
   2   4  13    0.03    0.66   0
   2   4  13    0.14    0.43   0
  -2  -4 -13    0.09    0.62   0
  -6   5  13    1.00    0.51   0
   6  -5 -13    0.67    0.41   0
  -6   5  13    0.99    0.70   0
  -6   5  13    1.17    0.77   0
   5  -5 -13    6.76    0.44   0
  -5   5  13    6.05    0.52   0
   4  -5 -13   -0.10    0.38   0
  -4   5  13   -0.06    0.38   0
   3  -5 -13    0.99    0.37   0
  -3   5  13    1.06    0.38   0
  -2   5  13    0.15    0.37   0
   2  -5 -13   -0.14    0.37   0
  -1   5  13    0.33    0.40   0
   1  -5 -13   -0.20    0.40   0
   0   5  13    0.64    0.42   0
   0  -5 -13    0.64    0.41   0
   5  -6 -13    1.24    0.42   0
  -5   6  13    1.15    0.43   0
   4  -6 -13    0.60    0.50   0
  -4   6  13    0.47    0.50   0
  -3   6  13    2.27    0.53   0
   3  -6 -13    2.53    0.53   0
  -2   6  13    0.06    0.42   0
   2  -6 -13    0.18    0.42   0
  -1   6  13    0.52    0.43   0
   1  -6 -13    0.36    0.43   0
  -1   7 -14    1.14    0.53   0
   1  -7  14    1.65    0.65   0
   1  -7  14    2.01    0.43   0
  -1   7 -14    1.30    0.64   0
  -2   7 -14    2.56    0.42   0
   2  -7  14    2.16    0.73   0
   2  -7  14    2.88    0.43   0
  -2   7 -14    2.69    0.66   0
  -3   7 -14    2.17    0.73   0
  -3   7 -14    2.70    0.43   0
   3  -7  14    2.37    0.43   0
   3  -7  14    2.08    0.73   0
   1   6 -14    1.65    0.52   0
  -1  -6  14    1.84    0.42   0
   1   6 -14    1.39    0.53   0
  -1  -6  14    1.81    0.53   0
   0  -6  14    0.58    0.51   0
   0   6 -14    0.47    0.40   0
   0  -6  14    0.64    0.41   0
   0   6 -14    0.58    0.51   0
  -1   6 -14    2.10    0.53   0
  -1   6 -14    2.23    0.40   0
   1  -6  14    2.01    0.54   0
   1  -6  14    2.04    0.40   0
  -2   6 -14    0.12    0.50   0
   2  -6  14    0.23    0.50   0
  -2   6 -14    0.09    0.38   0
   2  -6  14    0.69    0.46   0
  -3   6 -14   -0.09    0.58   0
   3  -6  14    0.02    0.51   0
  -3   6 -14   -0.04    0.39   0
   3  -6  14   -0.14    0.38   0
  -4   6 -14    0.29    0.60   0
  -4   6 -14    0.56    0.41   0
   4  -6  14    0.34    0.41   0
  -2  -5  14   -0.01    0.40   0
  -2  -5  14    0.26    0.48   0
  -2  -5  14    0.34    0.50   0
   2   5 -14    0.31    0.42   0
   1   5 -14    0.76    0.38   0
  -1  -5  14    0.70    0.37   0
  -1  -5  14    0.70    0.39   0
   1   5 -14    0.35    0.51   0
   0   5 -14    1.65    0.48   0
   0  -5  14    1.46    0.46   0
   0   5 -14    1.86    0.38   0
   0  -5  14    1.65    0.47   0
  -1   5 -14    5.06    0.50   0
   1  -5  14    5.84    0.51   0
  -1   5 -14    4.96    0.39   0
   1  -5  14    5.96    0.41   0
   2  -5  14   10.79    0.54   0
  -2   5 -14   10.68    0.53   0
  -2   5 -14   10.68    0.42   0
   2  -5  14   11.05    0.44   0
   3  -5  14    3.20    0.47   0
  -3   5 -14    3.20    0.50   0
  -3   5 -14    3.19    0.41   0
   3  -5  14    2.35    0.47   0
  -4   5 -14    0.40    0.47   0
  -4   5 -14    0.15    0.49   0
   4  -5  14    0.06    0.47   0
   4  -5  14    0.41    0.40   0
   5  -5  14    0.34    0.43   0
  -5   5 -14    0.12    0.42   0
  -5   5 -14    0.18    0.41   0
  -5   5 -14    0.25    0.52   0
  -3  -4  14    0.47    0.40   0
  -3  -4  14    0.49    0.50   0
  -3  -4  14    0.37    0.41   0
   3   4 -14    1.08    0.50   0
  -2  -4  14    1.98    0.49   0
  -2  -4  14    2.01    0.39   0
   2   4 -14    2.41    0.38   0
   1   4 -14    3.55    0.47   0
   1   4 -14    3.24    0.38   0
  -1  -4  14    4.01    0.38   0
  -1  -4  14    3.33    0.38   0
   0   4 -14    0.23    0.36   0
   0  -4  14    0.32    0.36   0
   0   4 -14    0.20    0.34   0
   0  -4  14    0.71    0.44   0
  -1   4 -14    3.51    0.46   0
   1  -4  14    3.82    0.45   0
  -1   4 -14    4.26    0.37   0
   1  -4  14    4.81    0.37   0
   2  -4  14    0.17    0.35   0
  -2   4 -14   -0.00    0.42   0
  -2   4 -14    0.06    0.36   0
   2  -4  14   -0.14    0.45   0
  -3   4 -14    0.70    0.36   0
  -3   4 -14    0.60    0.47   0
   3  -4  14    0.76    0.38   0
   3  -4  14    0.72    0.46   0
   4  -4  14    0.52    0.40   0
   4  -4  14    0.41    0.48   0
  -4   4 -14    0.20    0.47   0
  -4   4 -14    0.32    0.48   0
   5  -4  14    0.26    0.51   0
  -5   4 -14    0.13    0.51   0
  -5   4 -14    0.10    0.42   0
  -5   4 -14    0.23    0.40   0
  -4  -3  14   -0.04    0.41   0
  -4  -3  14    0.76    0.50   0
  -4  -3  14    0.15    0.40   0
   4   3 -14    0.13    0.48   0
  -3  -3  14    1.78    0.40   0
  -3  -3  14    1.74    0.39   0
  -3  -3  14    1.54    0.39   0
   3   3 -14    2.09    0.39   0
   2   3 -14    2.46    0.37   0
   2   3 -14    2.20    0.38   0
  -2  -3  14    2.61    0.38   0
  -2  -3  14    2.55    0.38   0
  -1  -3  14    0.11    0.34   0
   1   3 -14    0.31    0.40   0
   1   3 -14    0.22    0.35   0
  -1  -3  14   -0.09    0.35   0
   0  -3  14    5.49    0.40   0
   0   3 -14    5.51    0.44   0
   0   3 -14    4.69    0.45   0
   0  -3  14    5.12    0.38   0
  -1   3 -14   11.23    0.44   0
   1  -3  14   11.15    0.45   0
  -1   3 -14   11.64    0.41   0
   1  -3  14   11.46    0.42   0
   2  -3  14   22.30    0.53   0
  -2   3 -14   22.36    0.48   0
  -2   3 -14   22.18    0.58   0
   2  -3  14   21.94    0.49   0
  -3   3 -14    4.94    0.39   0
  -3   3 -14    5.00    0.41   0
   3  -3  14    5.30    0.40   0
   3  -3  14    4.52    0.40   0
   4  -3  14    0.45    0.39   0
  -4   3 -14    0.08    0.37   0
   4  -3  14    0.24    0.37   0
  -4   3 -14    0.24    0.36   0
   5  -3  14   -0.04    0.41   0
  -5   3 -14    0.12    0.40   0
  -5   3 -14    0.39    0.50   0
  -5   3 -14   -0.04    0.41   0
  -5  -2  14    0.56    0.51   0
  -5  -2  14    0.02    0.40   0
  -5  -2  14    0.23    0.51   0
   5   2 -14    0.19    0.51   0
  -4  -2  14    0.92    0.39   0
  -4  -2  14    0.60    0.38   0
  -4  -2  14    0.78    0.47   0
   4   2 -14    0.62    0.40   0
   3   2 -14    4.30    0.38   0
  -3  -2  14    4.30    0.40   0
  -3  -2  14    4.53    0.40   0
  -3  -2  14    3.88    0.39   0
   2   2 -14    1.24    0.34   0
   2   2 -14    1.26    0.42   0
  -2  -2  14    0.77    0.33   0
  -2  -2  14    0.93    0.42   0
  -1  -2  14    4.35    0.36   0
   1   2 -14    4.86    0.43   0
   1   2 -14    4.77    0.43   0
  -1  -2  14    4.38    0.36   0
   0  -2  14    1.88    0.33   0
   0   2 -14    1.67    0.39   0
   0   2 -14    1.97    0.34   0
   0  -2  14    1.81    0.34   0
  -1   2 -14   10.33    0.40   0
  -1   2 -14   11.19    0.40   0
   1  -2  14   11.35    0.40   0
   1  -2  14   10.33    0.46   0
   2  -2  14    0.97    0.41   0
  -2   2 -14    0.72    0.40   0
  -2   2 -14    0.76    0.33   0
   2  -2  14    0.98    0.34   0
   3  -2  14    0.07    0.36   0
  -3   2 -14    0.35    0.33   0
   3  -2  14    0.32    0.37   0
  -3   2 -14    0.34    0.42   0
   4  -2  14    0.82    0.38   0
  -4   2 -14    0.66    0.38   0
   4  -2  14    1.13    0.37   0
  -4   2 -14    1.11    0.45   0
   5  -2  14    0.26    0.52   0
  -5   2 -14    0.39    0.50   0
  -5   2 -14    0.37    0.41   0
  -5   2 -14    0.69    0.43   0
  -6  -1  14    4.06    0.47   0
  -6  -1  14    3.16    0.45   0
  -6  -1  14    2.87    0.46   0
   6   1 -14    3.46    0.55   0
  -5  -1  14    2.18    0.50   0
  -5  -1  14    1.69    0.39   0
  -5  -1  14    2.07    0.40   0
   5   1 -14    1.64    0.49   0
   4   1 -14    1.04    0.36   0
  -4  -1  14    1.40    0.36   0
  -4  -1  14    1.38    0.37   0
  -4  -1  14    1.26    0.36   0
   3   1 -14    4.49    0.38   0
  -3  -1  14    4.07    0.44   0
  -3  -1  14    4.79    0.38   0
  -3  -1  14    4.39    0.38   0
   2   1 -14    0.60    0.34   0
   2   1 -14    0.88    0.34   0
  -2  -1  14    1.10    0.41   0
  -2  -1  14    0.63    0.33   0
  -1  -1  14    0.22    0.32   0
   1   1 -14   -0.23    0.33   0
   1   1 -14    0.08    0.33   0
  -1  -1  14   -0.05    0.32   0
   0  -1  14    4.18    0.36   0
   0   1 -14    4.34    0.35   0
   0   1 -14    3.88    0.42   0
   0  -1  14    3.96    0.35   0
  -1   1 -14   38.91    0.63   0
  -1   1 -14   37.82    0.54   0
   1  -1  14   38.62    0.55   0
   1  -1  14   40.02    0.59   0
   2  -1  14   17.15    0.57   0
   2  -1  14   18.12    0.47   0
  -2   1 -14   17.52    0.55   0
  -2   1 -14   17.75    0.47   0
   3  -1  14    2.45    0.47   0
  -3   1 -14    2.39    0.38   0
   3  -1  14    2.28    0.45   0
  -3   1 -14    2.17    0.45   0
   4  -1  14    0.07    0.40   0
  -4   1 -14    0.14    0.38   0
   4  -1  14    0.22    0.40   0
  -4   1 -14    0.52    0.48   0
   5  -1  14   -0.14    0.42   0
  -5   1 -14    0.06    0.42   0
  -5   1 -14   -0.11    0.44   0
  -5   1 -14    0.31    0.42   0
  -6   0  14    2.79    0.43   0
  -6   0  14    1.83    0.42   0
  -6   0  14    2.04    0.54   0
   6   0 -14    2.58    0.42   0
  -5   0  14    0.80    0.48   0
  -5   0  14    1.13    0.37   0
  -5   0  14    1.15    0.47   0
   5   0 -14    0.75    0.38   0
   4   0 -14    0.01    0.34   0
  -4   0  14    0.34    0.36   0
  -4   0  14    0.29    0.43   0
  -4   0  14    0.10    0.34   0
   3   0 -14    6.38    0.38   0
  -3   0  14    6.89    0.38   0
  -3   0  14    6.91    0.46   0
  -3   0  14    6.91    0.38   0
  -2   0  14    6.16    0.36   0
   2   0 -14    6.18    0.36   0
   2   0 -14    5.72    0.46   0
  -2   0  14    6.82    0.45   0
  -1   0  14    0.41    0.31   0
   1   0 -14    0.30    0.31   0
   1   0 -14    0.37    0.33   0
  -1   0  14    0.28    0.40   0
   0   0 -14    7.66    0.46   0
   0   0  14    6.59    0.36   0
   0   0 -14    7.21    0.43   0
   0   0  14    7.34    0.46   0
   1   0  14    6.05    0.48   0
   1   0  14    5.59    0.45   0
  -1   0 -14    6.01    0.46   0
  -1   0 -14    5.22    0.45   0
  -2   0 -14    0.52    0.35   0
   2   0  14    0.60    0.37   0
   2   0  14    0.40    0.35   0
  -2   0 -14    0.31    0.43   0
   3   0  14    0.11    0.44   0
  -3   0 -14    0.30    0.36   0
   3   0  14    0.21    0.36   0
  -3   0 -14    0.04    0.36   0
   4   0  14    0.13    0.42   0
  -4   0 -14   -0.05    0.39   0
  -4   0 -14    0.15    0.47   0
   4   0  14    0.57    0.39   0
  -6   1  14    2.48    0.53   0
  -6   1  14    2.28    0.44   0
  -6   1  14    2.51    0.48   0
   6  -1 -14    2.15    0.40   0
   5  -1 -14    0.67    0.36   0
  -5   1  14    0.50    0.46   0
  -5   1  14    0.53    0.38   0
  -5   1  14    0.41    0.37   0
   4  -1 -14    1.11    0.34   0
  -4   1  14    0.72    0.44   0
  -4   1  14    0.29    0.34   0
  -4   1  14    0.29    0.34   0
   3  -1 -14    5.96    0.43   0
  -3   1  14    6.27    0.49   0
  -3   1  14    6.84    0.47   0
  -3   1  14    5.79    0.37   0
  -2   1  14    2.93    0.33   0
   2  -1 -14    2.76    0.34   0
  -2   1  14    2.84    0.43   0
  -1   1  14    0.93    0.32   0
   1  -1 -14    0.95    0.42   0
   1  -1 -14    0.79    0.30   0
  -1   1  14    0.73    0.40   0
   0   1  14   14.14    0.54   0
   0  -1 -14   13.80    0.54   0
   0  -1 -14   14.69    0.42   0
   0   1  14   13.40    0.42   0
   1   1  14   28.87    0.64   0
   1   1  14   31.38    0.52   0
  -1  -1 -14   28.85    0.67   0
  -1  -1 -14   28.96    0.50   0
   2   1  14    5.47    0.38   0
  -2  -1 -14    4.63    0.45   0
   2   1  14    5.27    0.51   0
  -2  -1 -14    6.07    0.50   0
   3   1  14    2.37    0.51   0
  -3  -1 -14    2.57    0.48   0
   3   1  14    2.43    0.40   0
  -3  -1 -14    2.34    0.41   0
   4   1  14   -0.13    0.53   0
  -4  -1 -14    0.46    0.42   0
  -4  -1 -14    0.06    0.43   0
  -6   2  14    0.87    0.51   0
  -6   2  14    0.53    0.49   0
  -6   2  14    0.67    0.39   0
   6  -2 -14    0.83    0.41   0
   5  -2 -14    2.45    0.39   0
  -5   2  14    2.36    0.48   0
  -5   2  14    2.54    0.48   0
  -5   2  14    2.76    0.38   0
   4  -2 -14    4.40    0.38   0
  -4   2  14    4.95    0.56   0
  -4   2  14    4.15    0.48   0
  -4   2  14    4.56    0.38   0
  -3   2  14    7.25    0.38   0
   3  -2 -14    7.49    0.40   0
  -3   2  14    7.56    0.51   0
  -3   2  14    8.12    0.57   0
  -2   2  14    2.35    0.36   0
  -2   2  14    2.16    0.52   0
   2  -2 -14    2.21    0.36   0
  -2   2  14    2.08    0.51   0
  -1   2  14    0.03    0.48   0
   1  -2 -14    0.37    0.50   0
  -1   2  14    0.53    0.33   0
   1  -2 -14    0.23    0.33   0
   0   2  14    1.92    0.36   0
   0   2  14    1.87    0.53   0
   0  -2 -14    1.90    0.53   0
   0  -2 -14    1.54    0.35   0
   1   2  14    5.67    0.58   0
   1   2  14    5.61    0.39   0
  -1  -2 -14    5.54    0.52   0
  -1  -2 -14    5.01    0.38   0
  -2  -2 -14    0.20    0.38   0
   2   2  14    0.23    0.47   0
   2   2  14    0.22    0.38   0
  -2  -2 -14    0.24    0.48   0
  -3  -2 -14    0.44    0.42   0
   3   2  14    0.70    0.55   0
  -3  -2 -14    0.43    0.52   0
   3   2  14    0.15    0.40   0
   6  -3 -14    0.18    0.39   0
  -6   3  14    0.21    0.52   0
  -6   3  14    0.33    0.57   0
  -6   3  14    0.26    0.41   0
   5  -3 -14    0.76    0.38   0
  -5   3  14    0.78    0.52   0
  -5   3  14    0.42    0.50   0
  -5   3  14    0.82    0.47   0
  -4   3  14    1.46    0.45   0
  -4   3  14    1.41    0.57   0
   4  -3 -14    1.13    0.44   0
  -4   3  14    1.27    0.54   0
  -3   3  14    7.16    0.77   0
  -3   3  14    7.06    0.41   0
   3  -3 -14    6.67    0.47   0
  -3   3  14    7.29    0.74   0
  -2   3  14    0.01    0.97   0
  -2   3  14    0.05    0.98   0
   2  -3 -14    0.19    0.34   0
  -2   3  14   -0.15    0.34   0
  -1   3  14    0.85    1.02   0
  -1   3  14    0.92    0.97   0
  -1   3  14    0.02    0.28   0
   1  -3 -14    1.00    0.44   0
  -1   3  14    1.16    0.36   0
   0   3  14   13.07    0.83   0
   0   3  14   12.72    0.44   0
   0  -3 -14   12.81    0.82   0
   0  -3 -14   11.65    0.43   0
  -1  -3 -14   13.58    0.46   0
   1   3  14   13.74    0.51   0
   1   3  14   13.98    0.79   0
  -1  -3 -14   13.15    0.76   0
  -2  -3 -14    1.03    0.42   0
   2   3  14    1.02    0.56   0
   2   3  14    0.71    0.42   0
  -2  -3 -14    1.26    0.54   0
   6  -4 -14    0.51    0.42   0
  -6   4  14    0.28    0.63   0
  -6   4  14    0.15    0.54   0
  -6   4  14    0.59    0.43   0
  -5   4  14    0.22    0.38   0
  -5   4  14    0.12    0.64   0
   5  -4 -14   -0.08    0.46   0
  -5   4  14    0.09    0.62   0
  -4   4  14    1.95    0.46   0
   4  -4 -14    1.88    0.37   0
   3  -4 -14    5.50    0.40   0
  -3   4  14    5.67    0.40   0
   2  -4 -14    2.42    0.38   0
  -2   4  14    2.75    0.38   0
  -1   4  14    0.61    0.37   0
   1  -4 -14    0.81    0.36   0
   0   4  14    1.07    0.39   0
   0  -4 -14    0.87    0.42   0
  -1  -4 -14    0.74    0.40   0
  -1  -4 -14    0.50    0.81   0
   1   4  14    0.68    0.43   0
   6  -5 -14    0.03    0.43   0
  -6   5  14    0.41    0.44   0
  -6   5  14    0.08    0.82   0
  -6   5  14    0.05    0.84   0
   5  -5 -14   -0.19    0.51   0
  -5   5  14   -0.12    0.50   0
   4  -5 -14    0.46    0.41   0
  -4   5  14    0.37    0.50   0
   3  -5 -14    2.96    0.48   0
  -3   5  14    2.21    0.40   0
  -2   5  14   -0.43    0.49   0
   2  -5 -14    0.33    0.39   0
   1  -5 -14    1.95    0.42   0
  -1   5  14    1.83    0.49   0
   0   5  14    6.36    0.48   0
   0  -5 -14    5.18    0.49   0
   4  -6 -14    1.66    0.44   0
  -4   6  14    1.40    0.57   0
  -3   6  14    3.44    0.44   0
   3  -6 -14    2.84    0.43   0
   2  -6 -14    0.58    0.43   0
   0  -6  15    0.69    0.55   0
   0   6 -15    0.27    0.40   0
   0  -6  15    0.63    0.42   0
   0   6 -15    0.54    0.55   0
  -1   6 -15   -0.06    0.52   0
  -1   6 -15    0.03    0.41   0
   1  -6  15    0.11    0.51   0
   1  -6  15    0.25    0.41   0
  -2   6 -15    0.90    0.59   0
   2  -6  15    0.53    0.53   0
  -2   6 -15    0.91    0.39   0
   2  -6  15    0.68    0.39   0
   3  -6  15    0.21    0.54   0
  -3   6 -15    0.16    0.53   0
  -3   6 -15    0.12    0.49   0
   3  -6  15    0.37    0.40   0
   4  -6  15    0.34    0.52   0
  -4   6 -15    0.18    0.57   0
  -4   6 -15    0.30    0.42   0
   4  -6  15   -0.00    0.42   0
  -2  -5  15    0.79    0.42   0
  -2  -5  15    0.85    0.42   0
  -2  -5  15    1.22    0.55   0
   2   5 -15    0.98    0.46   0
  -1  -5  15    3.66    0.52   0
   1   5 -15    4.73    0.42   0
  -1  -5  15    4.41    0.51   0
   1   5 -15    4.87    0.53   0
   0   5 -15    3.51    0.49   0
   0  -5  15    1.89    0.50   0
   0   5 -15    2.46    0.39   0
   0  -5  15    2.52    0.47   0
  -1   5 -15    0.49    0.47   0
  -1   5 -15    0.63    0.40   0
   1  -5  15    0.51    0.47   0
   1  -5  15    0.38    0.38   0
   2  -5  15    0.20    0.47   0
  -2   5 -15    0.20    0.48   0
  -2   5 -15    0.36    0.38   0
   2  -5  15    0.41    0.39   0
  -3   5 -15   -0.21    0.48   0
  -3   5 -15   -0.22    0.48   0
   3  -5  15    0.04    0.50   0
   3  -5  15   -0.09    0.39   0
   4  -5  15    0.12    0.42   0
  -4   5 -15    0.12    0.51   0
  -4   5 -15    0.13    0.41   0
   4  -5  15   -0.29    0.42   0
  -3  -4  15    0.68    0.42   0
  -3  -4  15    0.69    0.50   0
  -3  -4  15    0.67    0.40   0
   3   4 -15    1.22    0.43   0
  -2  -4  15    1.36    0.39   0
  -2  -4  15    1.22    0.49   0
   2   4 -15    0.92    0.49   0
  -1  -4  15    0.13    0.37   0
   1   4 -15    0.08    0.36   0
   1   4 -15    0.21    0.40   0
  -1  -4  15   -0.01    0.39   0
   0   4 -15    3.53    0.38   0
   0  -4  15    4.58    0.49   0
   0   4 -15    4.81    0.41   0
   0  -4  15    3.82    0.40   0
  -1   4 -15    1.70    0.47   0
  -1   4 -15    2.04    0.38   0
   1  -4  15    1.42    0.37   0
   1  -4  15    2.39    0.45   0
   2  -4  15    1.06    0.45   0
  -2   4 -15    0.53    0.46   0
  -2   4 -15    0.81    0.38   0
   2  -4  15    0.86    0.39   0
  -3   4 -15    2.39    0.40   0
  -3   4 -15    2.26    0.41   0
   3  -4  15    1.53    0.41   0
   3  -4  15    1.64    0.48   0
   4  -4  15    0.61    0.41   0
   4  -4  15    1.04    0.51   0
  -4   4 -15    1.15    0.49   0
  -4   4 -15    0.76    0.40   0
  -5   4 -15    1.26    0.55   0
   5  -4  15    1.25    0.42   0
  -5   4 -15    1.58    0.45   0
  -5   4 -15    1.54    0.53   0
  -4  -3  15    0.45    0.43   0
  -4  -3  15    0.44    0.42   0
  -4  -3  15    0.24    0.42   0
   4   3 -15    1.21    0.42   0
  -3  -3  15    0.49    0.41   0
  -3  -3  15    0.67    0.47   0
  -3  -3  15    0.70    0.38   0
   3   3 -15    0.92    0.49   0
   2   3 -15    4.13    0.47   0
   2   3 -15    3.63    0.39   0
  -2  -3  15    4.12    0.39   0
  -2  -3  15    3.49    0.39   0
  -1  -3  15   14.22    0.43   0
   1   3 -15   12.81    0.43   0
   1   3 -15   14.01    0.45   0
  -1  -3  15   12.84    0.46   0
   0  -3  15    3.55    0.38   0
   0   3 -15    3.06    0.38   0
   0   3 -15    3.62    0.38   0
   0  -3  15    3.88    0.38   0
  -1   3 -15    0.25    0.35   0
  -1   3 -15    0.64    0.36   0
   1  -3  15    0.62    0.44   0
   1  -3  15    0.59    0.37   0
   2  -3  15    0.96    0.35   0
  -2   3 -15    0.47    0.36   0
  -2   3 -15    1.05    0.36   0
   2  -3  15    0.82    0.35   0
  -3   3 -15    0.19    0.36   0
  -3   3 -15    0.28    0.44   0
   3  -3  15    0.40    0.36   0
   3  -3  15    0.44    0.37   0
  -4   3 -15    0.26    0.49   0
   4  -3  15   -0.11    0.37   0
   4  -3  15    0.29    0.50   0
  -4   3 -15    0.43    0.40   0
   5  -3  15    1.81    0.53   0
  -5   3 -15    1.63    0.45   0
  -5   3 -15    1.62    0.45   0
  -5   3 -15    1.53    0.53   0
  -5  -2  15    0.85    0.44   0
  -5  -2  15    0.50    0.51   0
  -5  -2  15    0.74    0.53   0
   5   2 -15    0.70    0.42   0
  -4  -2  15    0.20    0.39   0
  -4  -2  15   -0.16    0.37   0
  -4  -2  15   -0.13    0.40   0
   4   2 -15    0.38    0.40   0
   3   2 -15    1.30    0.36   0
  -3  -2  15    1.23    0.37   0
  -3  -2  15    0.94    0.45   0
  -3  -2  15    0.72    0.37   0
   2   2 -15    2.45    0.45   0
   2   2 -15    2.20    0.46   0
  -2  -2  15    2.82    0.38   0
  -2  -2  15    1.77    0.37   0
  -1  -2  15    1.03    0.31   0
   1   2 -15    0.70    0.42   0
   1   2 -15    0.73    0.33   0
  -1  -2  15    0.77    0.40   0
   0  -2  15    2.22    0.36   0
   0   2 -15    1.73    0.34   0
   0   2 -15    2.25    0.41   0
   0  -2  15    2.12    0.35   0
  -1   2 -15    4.65    0.38   0
  -1   2 -15    4.53    0.37   0
   1  -2  15    5.04    0.35   0
   1  -2  15    4.67    0.44   0
   2  -2  15    0.71    0.33   0
  -2   2 -15    0.75    0.35   0
  -2   2 -15    0.67    0.33   0
   2  -2  15    0.58    0.42   0
   3  -2  15    1.73    0.39   0
   3  -2  15    1.98    0.38   0
  -3   2 -15    2.01    0.38   0
  -3   2 -15    1.36    0.46   0
   4  -2  15    1.33    0.39   0
  -4   2 -15    0.97    0.40   0
   4  -2  15    0.83    0.41   0
  -4   2 -15    1.34    0.41   0
  -5   2 -15    1.03    0.53   0
  -5   2 -15    1.73    0.43   0
  -5  -1  15    1.16    0.42   0
  -5  -1  15    0.76    0.51   0
  -5  -1  15    1.05    0.51   0
   5   1 -15    0.92    0.41   0
   4   1 -15    1.67    0.41   0
  -4  -1  15    1.28    0.48   0
  -4  -1  15    1.98    0.47   0
  -4  -1  15    1.76    0.39   0
   3   1 -15    2.64    0.37   0
  -3  -1  15    2.84    0.37   0
  -3  -1  15    2.85    0.37   0
  -3  -1  15    2.24    0.38   0
  -2  -1  15   17.80    0.45   0
   2   1 -15   15.91    0.50   0
   2   1 -15   17.45    0.48   0
  -2  -1  15   17.91    0.48   0
  -1  -1  15   22.05    0.53   0
   1   1 -15   21.00    0.47   0
   1   1 -15   22.07    0.56   0
  -1  -1  15   22.80    0.50   0
   0  -1  15   -0.14    0.33   0
   0   1 -15   -0.07    0.34   0
   0   1 -15    0.13    0.36   0
   0  -1  15    0.24    0.44   0
  -1   1 -15    0.05    0.36   0
  -1   1 -15   -0.10    0.35   0
   1  -1  15   -0.04    0.35   0
   1  -1  15    0.16    0.36   0
   2  -1  15    2.37    0.45   0
   2  -1  15    2.43    0.37   0
  -2   1 -15    2.49    0.39   0
  -2   1 -15    2.17    0.38   0
   3  -1  15    0.38    0.39   0
  -3   1 -15    0.28    0.45   0
   3  -1  15   -0.17    0.46   0
  -3   1 -15    0.57    0.46   0
   4  -1  15    0.06    0.41   0
  -4   1 -15    0.05    0.41   0
   4  -1  15    0.36    0.49   0
  -4   1 -15    0.57    0.40   0
  -6   0  15    0.20    0.51   0
  -6   0  15   -0.00    0.52   0
  -6   0  15    0.16    0.43   0
   6   0 -15   -0.09    0.43   0
   5   0 -15    0.89    0.38   0
  -5   0  15    0.90    0.40   0
  -5   0  15    0.67    0.49   0
  -5   0  15    0.58    0.37   0
   4   0 -15    0.18    0.35   0
  -4   0  15    0.49    0.45   0
  -4   0  15    0.18    0.37   0
  -4   0  15    0.57    0.45   0
   3   0 -15    5.54    0.38   0
  -3   0  15    6.16    0.41   0
  -3   0  15    6.25    0.49   0
  -3   0  15    5.37    0.38   0
  -2   0  15    0.25    0.42   0
   2   0 -15    0.19    0.34   0
   2   0 -15    0.10    0.43   0
  -2   0  15    0.05    0.35   0
  -1   0  15    1.02    0.35   0
   1   0 -15    1.25    0.35   0
   1   0 -15    1.01    0.41   0
  -1   0  15    0.77    0.41   0
   0   0 -15    1.43    0.42   0
   0   0 -15    1.47    0.34   0
   0   0  15    1.42    0.35   0
   0   0  15    1.39    0.41   0
   1   0  15    1.47    0.38   0
   1   0  15    1.94    0.35   0
  -1   0 -15    1.55    0.44   0
  -1   0 -15    1.63    0.44   0
   2   0  15    0.16    0.47   0
   2   0  15    0.98    0.37   0
  -2   0 -15    0.41    0.36   0
  -2   0 -15    0.50    0.35   0
  -3   0 -15    2.41    0.42   0
   3   0  15    2.44    0.51   0
   3   0  15    2.32    0.40   0
  -3   0 -15    2.18    0.49   0
   4   0  15    0.80    0.53   0
  -4   0 -15    0.30    0.43   0
  -4   0 -15    0.79    0.43   0
   4   0  15    0.36    0.42   0
  -6   1  15    1.79    0.44   0
  -6   1  15    2.00    0.44   0
  -6   1  15    1.12    0.42   0
   6  -1 -15    1.90    0.51   0
   5  -1 -15    0.34    0.37   0
  -5   1  15    0.24    0.41   0
  -5   1  15    0.22    0.47   0
  -5   1  15    0.33    0.37   0
   4  -1 -15    0.27    0.33   0
  -4   1  15    0.26    0.48   0
  -4   1  15    0.42    0.46   0
  -4   1  15    0.18    0.34   0
  -3   1  15   12.74    0.42   0
   3  -1 -15   11.90    0.41   0
  -3   1  15   13.19    0.53   0
  -3   1  15   13.07    0.52   0
  -2   1  15   15.56    0.44   0
   2  -1 -15   15.93    0.42   0
  -2   1  15   16.28    0.57   0
  -1   1  15    6.61    0.38   0
   1  -1 -15    6.14    0.50   0
   1  -1 -15    5.95    0.37   0
  -1   1  15    6.49    0.50   0
   0   1  15   -0.08    0.45   0
   0  -1 -15    0.08    0.50   0
   0  -1 -15    0.01    0.34   0
   0   1  15    0.43    0.34   0
   1   1  15    0.38    0.46   0
   1   1  15    0.17    0.42   0
  -1  -1 -15    0.11    0.45   0
  -1  -1 -15    0.31    0.34   0
  -2  -1 -15    0.68    0.37   0
   2   1  15    0.83    0.36   0
   2   1  15    0.81    0.46   0
  -2  -1 -15    0.46    0.46   0
  -3  -1 -15    0.30    0.40   0
   3   1  15    0.87    0.42   0
   3   1  15    0.57    0.39   0
  -3  -1 -15    0.19    0.50   0
   6  -2 -15    0.55    0.40   0
  -6   2  15    0.45    0.52   0
  -6   2  15    0.21    0.51   0
  -6   2  15   -0.03    0.41   0
   5  -2 -15    1.36    0.39   0
  -5   2  15    1.02    0.50   0
  -5   2  15    1.06    0.48   0
  -5   2  15    0.95    0.39   0
  -4   2  15    0.20    0.34   0
   4  -2 -15   -0.13    0.42   0
  -4   2  15    0.20    0.46   0
  -4   2  15    0.24    0.45   0
  -3   2  15    1.15    0.36   0
   3  -2 -15    1.24    0.35   0
  -3   2  15    1.27    0.53   0
  -3   2  15    1.05    0.45   0
  -2   2  15    0.66    0.35   0
  -2   2  15    1.17    0.54   0
   2  -2 -15    0.79    0.35   0
  -2   2  15    0.77    0.52   0
  -1   2  15    2.37    0.55   0
   1  -2 -15    2.24    0.53   0
   1  -2 -15    2.21    0.35   0
  -1   2  15    2.00    0.36   0
   0   2  15    0.14    0.34   0
   0   2  15    0.05    0.53   0
   0  -2 -15    0.19    0.52   0
   0  -2 -15   -0.26    0.34   0
   1   2  15    0.07    0.52   0
   1   2  15   -0.31    0.37   0
  -1  -2 -15    0.32    0.55   0
  -1  -2 -15    0.21    0.38   0
  -2  -2 -15    1.09    0.39   0
   2   2  15    1.36    0.61   0
   2   2  15    1.03    0.39   0
  -2  -2 -15    0.70    0.51   0
  -3  -2 -15    1.04    0.43   0
  -3  -2 -15    0.77    0.47   0
   6  -3 -15    1.13    0.42   0
  -6   3  15    0.99    0.54   0
  -6   3  15    1.19    0.54   0
  -6   3  15    1.42    0.42   0
   5  -3 -15   -0.20    0.48   0
  -5   3  15    0.09    0.57   0
  -5   3  15    0.02    0.56   0
  -5   3  15   -0.29    0.39   0
  -4   3  15    0.22    0.39   0
  -4   3  15    0.43    0.64   0
   4  -3 -15    0.20    0.38   0
  -4   3  15    0.10    0.57   0
  -3   3  15    6.22    0.77   0
  -3   3  15    5.48    0.40   0
   3  -3 -15    5.85    0.40   0
  -3   3  15    5.97    0.74   0
  -2   3  15   12.34    1.22   0
  -2   3  15   12.16    1.23   0
   2  -3 -15    9.94    0.50   0
  -2   3  15   10.69    0.51   0
  -1   3  15    1.20    1.03   0
  -1   3  15    1.09    0.98   0
   1  -3 -15    1.07    0.38   0
  -1   3  15    1.05    0.39   0
   0   3  15    0.46    0.74   0
   0   3  15    0.37    0.39   0
   0  -3 -15    0.21    0.67   0
   0  -3 -15    0.39    0.47   0
   1   3  15    0.41    0.49   0
   1   3  15   -0.08    0.64   0
  -1  -3 -15    0.10    0.67   0
  -1  -3 -15    0.12    0.39   0
  -2  -3 -15    0.84    0.54   0
   2   3  15    0.80    0.66   0
   2   3  15    0.40    0.43   0
  -2  -3 -15    0.64    0.65   0
  -6   4  15    0.59    0.53   0
   6  -4 -15    0.93    0.44   0
  -6   4  15    1.37    0.66   0
  -6   4  15    0.70    0.65   0
  -5   4  15    0.07    0.74   0
  -5   4  15   -0.35    0.47   0
   5  -4 -15   -0.03    0.40   0
  -5   4  15    0.13    0.72   0
   4  -4 -15   -0.06    0.47   0
  -4   4  15    0.03    0.38   0
   3  -4 -15    0.79    0.49   0
  -3   4  15    0.93    0.39   0
   2  -4 -15    0.68    0.36   0
  -2   4  15    0.59    0.40   0
  -1   4  15    0.28    0.39   0
   1  -4 -15    0.24    0.40   0
   0  -4 -15    0.16    0.40   0
   0   4  15    0.32    0.50   0
   5  -5 -15   -0.11    0.44   0
  -5   5  15    0.04    0.54   0
   4  -5 -15    0.51    0.41   0
  -4   5  15    0.17    0.43   0
   3  -5 -15    3.40    0.44   0
  -3   5  15    3.94    0.45   0
  -2   5  15    2.23    0.43   0
   2  -5 -15    1.85    0.42   0
   1  -5 -15    0.20    0.52   0
  -1   5  15    0.21    0.43   0
  -1   6 -16    0.08    0.53   0
  -1   6 -16    0.42    0.43   0
   1  -6  16    0.15    0.55   0
   1  -6  16   -0.05    0.42   0
  -2   6 -16    0.26    0.63   0
   2  -6  16    0.03    0.55   0
  -2   6 -16    0.08    0.51   0
   2  -6  16    0.21    0.40   0
  -1  -5  16    0.15    0.53   0
   1   5 -16    0.57    0.41   0
  -1  -5  16    0.69    0.41   0
   1   5 -16    0.17    0.43   0
   0   5 -16    0.13    0.41   0
   0  -5  16    0.09    0.51   0
   0   5 -16    0.40    0.40   0
   0  -5  16    0.09    0.39   0
  -1   5 -16    0.14    0.49   0
  -1   5 -16    0.53    0.42   0
   1  -5  16    0.16    0.47   0
   1  -5  16    0.63    0.40   0
   2  -5  16    0.26    0.49   0
  -2   5 -16    0.28    0.40   0
  -2   5 -16    0.02    0.41   0
   2  -5  16    0.43    0.41   0
  -3   5 -16    2.41    0.53   0
  -3   5 -16    2.80    0.43   0
   3  -5  16    2.26    0.52   0
   3  -5  16    2.53    0.44   0
   4  -5  16    1.54    0.54   0
  -4   5 -16    2.05    0.55   0
  -4   5 -16    1.81    0.44   0
  -3  -4  16    0.04    0.45   0
  -3  -4  16   -0.05    0.45   0
  -3  -4  16   -0.13    0.53   0
   2   4 -16    0.58    0.42   0
  -2  -4  16    0.33    0.41   0
  -2  -4  16    0.71    0.43   0
   1   4 -16   -0.21    0.39   0
  -1  -4  16   -0.10    0.39   0
   1   4 -16    0.02    0.42   0
  -1  -4  16    0.28    0.40   0
   0   4 -16    0.21    0.47   0
   0  -4  16    0.07    0.37   0
   0   4 -16    0.44    0.47   0
   0  -4  16    0.52    0.39   0
  -1   4 -16    0.84    0.45   0
  -1   4 -16    0.88    0.39   0
   1  -4  16    0.86    0.45   0
   1  -4  16    0.82    0.40   0
   2  -4  16    0.35    0.48   0
  -2   4 -16    0.02    0.46   0
  -2   4 -16    0.38    0.40   0
   2  -4  16    0.30    0.40   0
  -3   4 -16    1.43    0.40   0
  -3   4 -16    1.74    0.41   0
   3  -4  16    2.01    0.40   0
   3  -4  16    1.71    0.51   0
   4  -4  16   -0.06    0.41   0
   4  -4  16   -0.02    0.52   0
  -4   4 -16    0.22    0.42   0
  -4   4 -16   -0.34    0.42   0
   3   3 -16    0.23    0.51   0
  -3  -3  16    0.40    0.41   0
  -3  -3  16    0.63    0.50   0
  -3  -3  16    0.03    0.50   0
   2   3 -16    0.48    0.45   0
   2   3 -16   -0.01    0.40   0
  -2  -3  16    0.03    0.37   0
  -2  -3  16   -0.26    0.46   0
  -1  -3  16    0.99    0.36   0
   1   3 -16    0.36    0.37   0
   1   3 -16    0.73    0.35   0
  -1  -3  16    0.85    0.45   0
   0   3 -16   -0.27    0.45   0
   0  -3  16    0.08    0.44   0
   0   3 -16    0.12    0.36   0
   0  -3  16   -0.23    0.36   0
  -1   3 -16    1.56    0.46   0
  -1   3 -16    1.92    0.38   0
   1  -3  16    1.85    0.38   0
   1  -3  16    1.79    0.38   0
   2  -3  16    3.26    0.47   0
  -2   3 -16    3.19    0.48   0
  -2   3 -16    3.18    0.39   0
   2  -3  16    2.80    0.39   0
  -3   3 -16    5.06    0.42   0
  -3   3 -16    5.45    0.51   0
   3  -3  16    7.12    0.44   0
   3  -3  16    6.51    0.44   0
   4  -3  16    2.49    0.53   0
   4  -3  16    1.83    0.53   0
  -4   3 -16    1.84    0.42   0
  -4   3 -16    2.53    0.42   0
  -4  -2  16    0.28    0.42   0
  -4  -2  16    0.30    0.42   0
  -4  -2  16    0.51    0.41   0
   4   2 -16    0.32    0.40   0
   3   2 -16    0.43    0.38   0
  -3  -2  16   -0.02    0.38   0
  -3  -2  16    0.01    0.38   0
  -3  -2  16    0.26    0.47   0
  -2  -2  16    2.42    0.37   0
   2   2 -16    2.57    0.37   0
   2   2 -16    2.69    0.40   0
  -2  -2  16    2.54    0.39   0
  -1  -2  16    2.23    0.43   0
   1   2 -16    2.12    0.38   0
   1   2 -16    2.84    0.37   0
  -1  -2  16    2.53    0.38   0
   0   2 -16    0.97    0.44   0
   0  -2  16    0.59    0.34   0
   0   2 -16    1.05    0.35   0
   0  -2  16    0.81    0.43   0
  -1   2 -16    4.25    0.46   0
  -1   2 -16    4.09    0.38   0
   1  -2  16    3.58    0.38   0
   1  -2  16    3.82    0.39   0
   2  -2  16   -0.10    0.44   0
  -2   2 -16    0.09    0.36   0
  -2   2 -16    0.04    0.36   0
   2  -2  16    0.21    0.37   0
   3  -2  16    0.81    0.40   0
   3  -2  16    0.97    0.48   0
  -3   2 -16    1.67    0.39   0
  -3   2 -16    1.74    0.40   0
  -4   2 -16    0.37    0.50   0
   4  -2  16    0.13    0.44   0
   4  -2  16   -0.09    0.50   0
  -4   2 -16    0.15    0.45   0
  -5  -1  16    0.32    0.55   0
  -5  -1  16    0.29    0.44   0
  -5  -1  16    0.17    0.42   0
   5   1 -16    0.42    0.42   0
   4   1 -16    0.29    0.39   0
  -4  -1  16    0.35    0.50   0
  -4  -1  16    0.40    0.41   0
  -4  -1  16    0.67    0.40   0
   3   1 -16    1.11    0.37   0
  -3  -1  16    1.52    0.39   0
  -3  -1  16    1.00    0.38   0
  -3  -1  16    0.80    0.45   0
  -2  -1  16    0.23    0.35   0
   2   1 -16    0.21    0.36   0
   2   1 -16    0.53    0.43   0
  -2  -1  16    0.15    0.43   0
  -1  -1  16    1.48    0.36   0
   1   1 -16    1.53    0.36   0
   1   1 -16    1.81    0.44   0
  -1  -1  16    1.88    0.36   0
   0   1 -16    0.19    0.37   0
   0  -1  16    0.53    0.44   0
   0   1 -16    0.16    0.44   0
   0  -1  16   -0.06    0.45   0
   1  -1  16    0.87    0.44   0
  -1   1 -16    0.30    0.37   0
  -1   1 -16    0.50    0.36   0
   1  -1  16    0.36    0.45   0
   2  -1  16    5.74    0.50   0
   2  -1  16    5.68    0.43   0
  -2   1 -16    6.17    0.40   0
  -2   1 -16    5.94    0.42   0
  -3   1 -16    5.84    0.43   0
   3  -1  16    5.19    0.53   0
   3  -1  16    5.67    0.52   0
  -3   1 -16    5.28    0.53   0
  -4   1 -16    2.04    0.53   0
   4  -1  16    1.42    0.48   0
  -4   1 -16    1.99    0.43   0
   4  -1  16    1.70    0.45   0
   5   0 -16    1.13    0.40   0
  -5   0  16    2.14    0.53   0
  -5   0  16    1.74    0.53   0
  -5   0  16    1.51    0.49   0
   4   0 -16    0.31    0.36   0
  -4   0  16    0.62    0.48   0
  -4   0  16    0.20    0.39   0
  -4   0  16    0.10    0.37   0
  -3   0  16    0.27    0.35   0
   3   0 -16    0.19    0.35   0
  -3   0  16    0.31    0.38   0
  -3   0  16    0.20    0.45   0
  -2   0  16    0.80    0.35   0
   2   0 -16    0.98    0.44   0
   2   0 -16    0.33    0.44   0
  -2   0  16    0.54    0.44   0
  -1   0  16    0.79    0.34   0
   1   0 -16    0.91    0.36   0
   1   0 -16    1.00    0.44   0
  -1   0  16    1.03    0.43   0
   0   0 -16    3.65    0.47   0
   0   0 -16    3.03    0.38   0
   0   0  16    3.30    0.44   0
   0   0  16    3.02    0.46   0
   1   0  16    0.89    0.48   0
   1   0  16    0.97    0.36   0
  -1   0 -16    0.53    0.38   0
  -1   0 -16    1.14    0.45   0
   2   0  16    0.64    0.50   0
  -2   0 -16    0.66    0.49   0
   2   0  16    0.30    0.48   0
  -2   0 -16    0.60    0.38   0
  -3   0 -16    1.01    0.50   0
   3   0  16    0.55    0.52   0
   3   0  16    0.84    0.42   0
  -3   0 -16    0.22    0.41   0
   5  -1 -16    2.73    0.41   0
  -5   1  16    2.31    0.52   0
  -5   1  16    2.10    0.43   0
  -5   1  16    1.81    0.40   0
   4  -1 -16    0.81    0.36   0
  -4   1  16    1.24    0.48   0
  -4   1  16    0.82    0.48   0
  -4   1  16    0.51    0.36   0
  -3   1  16    0.22    0.34   0
   3  -1 -16    0.21    0.34   0
  -3   1  16    0.20    0.47   0
  -3   1  16    0.01    0.45   0
  -2   1  16    1.35    0.34   0
   2  -1 -16    1.46    0.35   0
  -2   1  16    1.06    0.46   0
   1  -1 -16    0.41    0.34   0
   1  -1 -16    0.15    0.44   0
  -1   1  16   -0.02    0.34   0
  -1   1  16    0.02    0.52   0
   0   1  16    0.69    0.46   0
   0  -1 -16    0.66    0.45   0
   0  -1 -16    0.70    0.36   0
   0   1  16    0.37    0.35   0
   1   1  16    0.08    0.45   0
   1   1  16    0.09    0.37   0
  -1  -1 -16    0.17    0.54   0
  -1  -1 -16    0.42    0.45   0
  -2  -1 -16    6.09    0.51   0
   2   1  16    6.95    0.43   0
   2   1  16    6.02    0.55   0
  -2  -1 -16    6.38    0.53   0
  -3  -1 -16    3.27    0.44   0
   3   1  16    2.68    0.58   0
   3   1  16    2.41    0.45   0
  -3  -1 -16    3.46    0.55   0
   6  -2 -16    2.54    0.44   0
  -6   2  16    2.52    0.57   0
  -6   2  16    3.34    0.56   0
  -6   2  16    2.39    0.45   0
   5  -2 -16    0.66    0.39   0
  -5   2  16    0.99    0.51   0
  -5   2  16    0.58    0.50   0
  -5   2  16    0.61    0.49   0
  -4   2  16    1.16    0.37   0
   4  -2 -16    1.41    0.39   0
  -4   2  16    1.01    0.57   0
  -4   2  16    1.68    0.57   0
  -3   2  16    0.57    0.37   0
   3  -2 -16    0.85    0.38   0
  -3   2  16    0.63    0.55   0
  -3   2  16    0.54    0.47   0
  -2   2  16   -0.03    0.35   0
   2  -2 -16    0.05    0.35   0
  -2   2  16    0.36    0.54   0
  -2   2  16    0.07    0.53   0
  -1   2  16    0.72    0.55   0
   1  -2 -16    0.43    0.55   0
   1  -2 -16    0.66    0.37   0
  -1   2  16    1.01    0.36   0
   0   2  16    2.28    0.59   0
   0   2  16    3.03    0.38   0
   0  -2 -16    2.26    0.58   0
   0  -2 -16    2.26    0.39   0
   1   2  16    0.45    0.59   0
  -1  -2 -16    0.55    0.50   0
   1   2  16    0.18    0.38   0
  -1  -2 -16    0.04    0.47   0
  -2  -2 -16   -0.16    0.40   0
   2   2  16    0.18    0.56   0
   2   2  16   -0.19    0.41   0
  -2  -2 -16   -0.19    0.54   0
  -5   3  16    1.50    0.42   0
   5  -3 -16    1.57    0.42   0
  -5   3  16    2.04    0.57   0
  -5   3  16    1.48    0.55   0
  -4   3  16    0.42    0.40   0
  -4   3  16    0.13    0.66   0
   4  -3 -16   -0.02    0.41   0
  -4   3  16    0.26    0.63   0
  -3   3  16   -0.03    0.69   0
   3  -3 -16    0.21    0.37   0
  -3   3  16   -0.08    0.38   0
  -3   3  16    0.12    0.72   0
  -2   3  16    0.50    1.10   0
  -2   3  16    0.56    1.07   0
   2  -3 -16    0.47    0.47   0
  -2   3  16    0.20    0.38   0
  -1   3  16   -0.03    0.38   0
  -1   3  16    0.28    1.11   0
  -1   3  16    0.22    1.12   0
   1  -3 -16    0.23    0.50   0
   0   3  16    0.21    0.81   0
   0   3  16    0.36    0.39   0
   0  -3 -16    0.26    0.72   0
   0  -3 -16    0.52    0.49   0
   1   3  16    0.18    0.42   0
   1   3  16    0.93    0.73   0
  -1  -3 -16    0.52    0.63   0
  -1  -3 -16    0.54    0.43   0
  -5   4  16    0.05    0.83   0
   5  -4 -16    0.21    0.52   0
  -5   4  16   -0.07    0.40   0
  -5   4  16    0.27    0.87   0
   4  -4 -16    0.43    0.41   0
  -4   4  16    0.02    0.40   0
   3  -4 -16    0.31    0.41   0
  -3   4  16   -0.25    0.39   0
   2  -4 -16   -0.01    0.40   0
  -2   4  16    0.39    0.50   0
  -1   4  16    0.09    0.41   0
   1  -4 -16    0.27    0.41   0
   0  -4 -16    0.45    0.44   0
   0   4  16   -0.12    0.44   0
   4  -5 -16   -0.17    0.43   0
   3  -5 -16    0.41    0.42   0
  -3   5  16    0.42    0.43   0
   0   5 -17    0.42    0.54   0
   0  -5  17    0.24    0.53   0
   0   5 -17   -0.09    0.52   0
   0  -5  17    0.20    0.43   0
  -1   5 -17    1.07    0.42   0
  -1   5 -17    0.69    0.42   0
   1  -5  17    1.00    0.42   0
   1  -5  17    1.09    0.44   0
   2  -5  17    0.68    0.54   0
  -2   5 -17    0.60    0.52   0
  -2   5 -17    0.72    0.53   0
   2  -5  17    0.37    0.44   0
  -3   5 -17    3.46    0.49   0
  -2  -4  17    0.32    0.43   0
   2   4 -17    0.24    0.44   0
  -2  -4  17    0.15    0.42   0
   1   4 -17   -0.17    0.51   0
  -1  -4  17    0.38    0.39   0
   1   4 -17    0.48    0.40   0
  -1  -4  17    0.45    0.40   0
   0   4 -17    0.07    0.42   0
   0  -4  17    0.08    0.40   0
   0   4 -17    0.49    0.41   0
   0  -4  17    0.20    0.39   0
  -1   4 -17    0.26    0.40   0
  -1   4 -17    0.46    0.41   0
   1  -4  17    0.02    0.40   0
   1  -4  17    0.24    0.41   0
   2  -4  17    0.87    0.50   0
  -2   4 -17    0.84    0.40   0
  -2   4 -17    0.91    0.49   0
   2  -4  17    0.48    0.41   0
  -3   4 -17    0.47    0.52   0
  -3   4 -17    0.05    0.44   0
   3  -4  17    0.17    0.51   0
   3  -4  17    0.38    0.52   0
   3   3 -17    1.63    0.52   0
  -3  -3  17    1.60    0.46   0
  -3  -3  17    1.89    0.44   0
  -3  -3  17    1.16    0.44   0
  -2  -3  17    0.18    0.48   0
   2   3 -17   -0.22    0.40   0
   2   3 -17    0.06    0.38   0
  -2  -3  17    0.62    0.48   0
   1   3 -17    0.40    0.38   0
  -1  -3  17    0.40    0.47   0
   1   3 -17    0.31    0.47   0
  -1  -3  17    0.35    0.39   0
   0   3 -17    1.07    0.47   0
   0  -3  17    1.70    0.47   0
   0   3 -17    1.68    0.46   0
   0  -3  17    1.12    0.46   0
  -1   3 -17    0.64    0.46   0
  -1   3 -17    0.07    0.36   0
   1  -3  17    0.29    0.46   0
   1  -3  17    0.15    0.37   0
   2  -3  17    1.80    0.49   0
  -2   3 -17    2.50    0.41   0
  -2   3 -17    1.78    0.41   0
   2  -3  17    2.26    0.42   0
   3  -3  17    4.44    0.53   0
  -3   3 -17    5.24    0.44   0
  -3   3 -17    4.55    0.53   0
   3  -3  17    4.43    0.46   0
  -4  -2  17    0.33    0.53   0
  -4  -2  17    0.66    0.42   0
  -4  -2  17    0.16    0.44   0
   4   2 -17    0.40    0.41   0
   3   2 -17    3.52    0.51   0
  -3  -2  17    3.61    0.41   0
  -3  -2  17    3.41    0.44   0
  -3  -2  17    3.59    0.43   0
  -2  -2  17    0.22    0.38   0
   2   2 -17    0.24    0.38   0
   2   2 -17   -0.01    0.38   0
  -2  -2  17    0.15    0.38   0
  -1  -2  17    1.38    0.37   0
   1   2 -17    1.43    0.45   0
   1   2 -17    1.27    0.46   0
  -1  -2  17    1.58    0.39   0
   0   2 -17    0.16    0.44   0
   0  -2  17   -0.00    0.36   0
   0   2 -17   -0.24    0.39   0
   0  -2  17    0.06    0.37   0
  -1   2 -17    0.31    0.36   0
  -1   2 -17   -0.11    0.38   0
   1  -2  17    0.02    0.38   0
   1  -2  17    0.17    0.38   0
   2  -2  17    1.00    0.40   0
  -2   2 -17    1.23    0.48   0
  -2   2 -17    1.32    0.39   0
   2  -2  17    1.24    0.40   0
   3  -2  17    0.62    0.42   0
   3  -2  17    0.29    0.40   0
  -3   2 -17    0.58    0.50   0
  -3   2 -17    0.51    0.49   0
   4   1 -17    2.39    0.42   0
  -4  -1  17    2.07    0.45   0
  -4  -1  17    2.01    0.44   0
  -4  -1  17    1.52    0.51   0
  -3  -1  17    1.64    0.49   0
   3   1 -17    2.45    0.41   0
  -3  -1  17    2.34    0.50   0
  -3  -1  17    2.04    0.40   0
  -2  -1  17    0.55    0.38   0
   2   1 -17    0.72    0.38   0
   2   1 -17    0.25    0.37   0
  -2  -1  17    0.69    0.45   0
  -1  -1  17    0.62    0.37   0
   1   1 -17    0.73    0.35   0
   1   1 -17    0.74    0.45   0
  -1  -1  17    0.89    0.37   0
   0   1 -17    0.56    0.45   0
   0   1 -17    0.39    0.43   0
   0  -1  17    0.49    0.36   0
   0  -1  17    0.66    0.36   0
   1  -1  17    0.55    0.46   0
  -1   1 -17    0.76    0.48   0
  -1   1 -17    0.53    0.45   0
   1  -1  17    0.78    0.46   0
   2  -1  17    3.15    0.44   0
   2  -1  17    2.52    0.43   0
  -2   1 -17    2.99    0.43   0
  -2   1 -17    2.28    0.50   0
   3  -1  17    2.48    0.54   0
   3  -1  17    2.59    0.44   0
  -3   1 -17    2.07    0.45   0
  -3   1 -17    2.66    0.44   0
   5   0 -17    5.00    0.44   0
  -5   0  17    4.96    0.56   0
  -5   0  17    4.95    0.45   0
  -5   0  17    3.95    0.54   0
   4   0 -17    0.51    0.48   0
  -4   0  17    0.32    0.49   0
  -4   0  17    0.65    0.49   0
  -4   0  17    0.48    0.39   0
  -3   0  17    4.25    0.40   0
   3   0 -17    4.50    0.42   0
  -3   0  17    4.71    0.52   0
  -3   0  17    4.02    0.50   0
  -2   0  17    3.92    0.48   0
   2   0 -17    3.19    0.40   0
   2   0 -17    3.48    0.39   0
  -2   0  17    3.91    0.48   0
   1   0 -17    0.49    0.38   0
  -1   0  17    0.54    0.38   0
   1   0 -17    0.43    0.36   0
  -1   0  17    0.35    0.46   0
   0   0 -17    0.40    0.37   0
   0   0 -17    0.67    0.46   0
   0   0  17    0.46    0.37   0
   0   0  17    0.52    0.38   0
   1   0  17   -0.06    0.40   0
   1   0  17    0.23    0.39   0
  -1   0 -17   -0.02    0.40   0
  -1   0 -17    0.28    0.39   0
   2   0  17    0.65    0.50   0
  -2   0 -17    0.77    0.50   0
   2   0  17    0.46    0.40   0
  -2   0 -17    0.37    0.40   0
  -3   0 -17    0.36    0.41   0
   3   0  17    0.18    0.42   0
  -3   0 -17    0.15    0.53   0
   3   0  17    0.27    0.53   0
   5  -1 -17    0.36    0.50   0
  -5   1  17    0.79    0.55   0
  -5   1  17    0.97    0.53   0
  -5   1  17    0.66    0.41   0
  -4   1  17    3.58    0.49   0
   4  -1 -17    4.63    0.41   0
  -4   1  17    4.33    0.54   0
  -4   1  17    4.05    0.52   0
  -3   1  17    1.31    0.38   0
   3  -1 -17    1.24    0.39   0
  -3   1  17    1.35    0.50   0
  -3   1  17    1.32    0.50   0
  -2   1  17    0.29    0.36   0
   2  -1 -17    0.07    0.45   0
  -2   1  17    0.00    0.46   0
   1  -1 -17    0.89    0.37   0
   1  -1 -17    0.79    0.56   0
  -1   1  17    0.98    0.36   0
  -1   1  17    0.74    0.48   0
   0   1  17    0.17    0.50   0
   0  -1 -17    0.12    0.48   0
   0  -1 -17   -0.00    0.36   0
   0   1  17    0.21    0.36   0
   1   1  17    0.35    0.50   0
   1   1  17    0.41    0.38   0
  -1  -1 -17    0.24    0.49   0
  -1  -1 -17    0.35    0.46   0
   2   1  17    1.98    0.56   0
   2   1  17    1.65    0.51   0
  -2  -1 -17    1.84    0.54   0
  -2  -1 -17    2.38    0.44   0
   5  -2 -17    1.22    0.44   0
  -5   2  17    2.34    0.55   0
  -5   2  17    1.60    0.63   0
  -5   2  17    1.60    0.44   0
  -4   2  17    0.56    0.38   0
   4  -2 -17    0.15    0.39   0
  -4   2  17    0.56    0.60   0
  -4   2  17    0.66    0.50   0
  -3   2  17    0.37    0.38   0
   3  -2 -17    0.97    0.47   0
  -3   2  17    0.19    0.59   0
  -3   2  17    0.67    0.57   0
   2  -2 -17    1.67    0.38   0
  -2   2  17    2.18    0.59   0
  -2   2  17    1.97    0.39   0
  -2   2  17    1.83    0.58   0
  -1   2  17    0.41    0.64   0
   1  -2 -17    0.13    0.56   0
   1  -2 -17    0.19    0.37   0
  -1   2  17    0.10    0.38   0
   0   2  17    0.25    0.61   0
   0   2  17    0.14    0.37   0
   0  -2 -17    0.16    0.60   0
   0  -2 -17    0.07    0.38   0
   1   2  17    0.26    0.63   0
  -1  -2 -17    0.23    0.63   0
   1   2  17    0.43    0.42   0
  -1  -2 -17    0.51    0.41   0
  -5   3  17    1.54    0.43   0
   5  -3 -17    1.53    0.54   0
  -5   3  17    1.67    0.66   0
  -5   3  17    1.48    0.65   0
  -4   3  17    1.31    0.72   0
   4  -3 -17    1.00    0.41   0
  -4   3  17    0.84    0.42   0
  -4   3  17    1.27    0.69   0
  -3   3  17    0.16    0.78   0
  -3   3  17    0.23    0.85   0
   3  -3 -17   -0.12    0.41   0
  -3   3  17    0.05    0.39   0
   2  -3 -17   -0.03    0.48   0
  -2   3  17    0.40    0.40   0
  -1   3  17    0.15    0.41   0
   1  -3 -17    0.27    0.40   0
   0   3  17    0.05    0.89   0
   0   3  17    0.20    0.41   0
   0  -3 -17   -0.03    0.86   0
   0  -3 -17    0.26    0.44   0
   4  -4 -17    0.14    0.42   0
  -4   4  17    0.45    0.44   0
   3  -4 -17    0.35    0.42   0
  -3   4  17    0.26    0.42   0
   2  -4 -17    0.83    0.42   0
  -2   4  17    0.89    0.42   0
   1   4 -18   -0.05    0.43   0
  -1  -4  18    0.02    0.55   0
   1   4 -18   -0.02    0.42   0
  -1  -4  18   -0.04    0.42   0
   0   4 -18    0.49    0.41   0
   0  -4  18    0.61    0.51   0
   0   4 -18    0.22    0.43   0
   0  -4  18    0.50    0.41   0
  -1   4 -18    0.53    0.51   0
  -1   4 -18    0.61    0.52   0
   1  -4  18   -0.01    0.43   0
   1  -4  18    0.32    0.41   0
   2  -4  18    2.20    0.54   0
  -2   4 -18    2.25    0.44   0
  -2   4 -18    1.88    0.44   0
   2  -4  18    1.83    0.45   0
   2   3 -18    0.03    0.52   0
  -2  -3  18   -0.06    0.53   0
  -2  -3  18    0.13    0.42   0
   1   3 -18    0.61    0.42   0
  -1  -3  18    0.42    0.40   0
   1   3 -18    0.69    0.41   0
  -1  -3  18    0.19    0.50   0
   0   3 -18    2.91    0.41   0
   0  -3  18    2.75    0.43   0
   0   3 -18    3.19    0.43   0
   0  -3  18    2.76    0.43   0
  -1   3 -18    0.85    0.51   0
  -1   3 -18    0.76    0.48   0
   1  -3  18    0.62    0.50   0
   1  -3  18    0.64    0.41   0
   2  -3  18    2.86    0.53   0
  -2   3 -18    2.64    0.52   0
  -2   3 -18    2.99    0.44   0
   2  -3  18    2.46    0.45   0
   3  -3  18    1.36    0.46   0
  -3   3 -18    1.46    0.43   0
  -3   3 -18    1.22    0.44   0
  -3  -2  18    1.43    0.44   0
   3   2 -18    1.78    0.44   0
  -3  -2  18    2.28    0.56   0
  -3  -2  18    1.46    0.44   0
  -2  -2  18    0.13    0.49   0
   2   2 -18    0.37    0.48   0
   2   2 -18    0.18    0.39   0
  -2  -2  18    0.45    0.38   0
   1   2 -18    0.15    0.39   0
  -1  -2  18   -0.17    0.37   0
   1   2 -18   -0.09    0.39   0
  -1  -2  18    0.23    0.48   0
   0   2 -18    2.08    0.40   0
   0   2 -18    2.72    0.50   0
   0  -2  18    1.98    0.40   0
   0  -2  18    2.96    0.42   0
  -1   2 -18    0.23    0.39   0
  -1   2 -18    0.37    0.42   0
   1  -2  18    0.07    0.39   0
   1  -2  18    0.54    0.40   0
   2  -2  18    2.46    0.52   0
   2  -2  18    1.96    0.43   0
  -2   2 -18    2.53    0.45   0
  -2   2 -18    2.82    0.44   0
   3  -2  18    0.77    0.42   0
  -3   2 -18    0.72    0.44   0
  -3   2 -18    0.34    0.43   0
   4   1 -18    0.24    0.44   0
  -4  -1  18    0.28    0.53   0
  -4  -1  18    0.13    0.43   0
  -4  -1  18    0.52    0.54   0
  -3  -1  18    0.34    0.40   0
   3   1 -18    0.98    0.41   0
  -3  -1  18    0.73    0.41   0
  -3  -1  18    1.05    0.42   0
  -2  -1  18    0.75    0.40   0
   2   1 -18    0.29    0.49   0
   2   1 -18    0.48    0.50   0
  -2  -1  18    0.50    0.41   0
   1   1 -18    2.78    0.40   0
  -1  -1  18    2.51    0.40   0
   1   1 -18    2.54    0.42   0
  -1  -1  18    2.64    0.50   0
   0   1 -18    1.07    0.40   0
   0   1 -18    0.95    0.41   0
   0  -1  18    0.67    0.39   0
   0  -1  18    1.43    0.51   0
   1  -1  18    2.42    0.42   0
  -1   1 -18    2.70    0.41   0
  -1   1 -18    2.24    0.41   0
   1  -1  18    2.33    0.43   0
   2  -1  18    0.48    0.52   0
   2  -1  18    0.20    0.42   0
  -2   1 -18    0.88    0.52   0
  -2   1 -18    0.45    0.51   0
  -4   0  18   11.59    0.57   0
   4   0 -18   11.13    0.48   0
  -4   0  18   11.95    0.62   0
  -4   0  18   10.56    0.62   0
  -3   0  18    1.03    0.39   0
   3   0 -18    0.72    0.38   0
  -3   0  18    1.14    0.50   0
  -3   0  18    1.07    0.49   0
  -2   0  18    0.17    0.39   0
   2   0 -18    0.01    0.38   0
  -2   0  18    0.39    0.47   0
   1   0 -18    0.89    0.39   0
  -1   0  18    0.74    0.39   0
   1   0 -18    1.11    0.48   0
  -1   0  18    0.88    0.48   0
   0   0 -18    1.25    0.40   0
   0   0 -18    0.81    0.49   0
   0   0  18    1.22    0.40   0
   0   0  18    1.16    0.49   0
   1   0  18    0.40    0.51   0
   1   0  18    0.55    0.39   0
  -1   0 -18    0.31    0.48   0
  -1   0 -18   -0.10    0.39   0
   2   0  18    1.83    0.49   0
  -2   0 -18    2.02    0.45   0
  -2   0 -18    2.53    0.46   0
   2   0  18    1.38    0.54   0
  -4   1  18   -0.12    0.40   0
   4  -1 -18    0.20    0.40   0
  -4   1  18    0.14    0.52   0
  -4   1  18    0.14    0.51   0
  -3   1  18   -0.12    0.38   0
   3  -1 -18   -0.11    0.46   0
  -3   1  18    0.17    0.52   0
  -3   1  18    0.29    0.48   0
   2  -1 -18    0.75    0.37   0
  -2   1  18    0.79    0.39   0
  -2   1  18    0.61    0.50   0
  -2   1  18    0.60    0.50   0
   1  -1 -18    1.42    0.38   0
   1  -1 -18    1.47    0.52   0
  -1   1  18    1.23    0.38   0
  -1   1  18    1.56    0.51   0
   0   1  18   -0.11    0.39   0
   0   1  18    0.11    0.52   0
   0  -1 -18    0.54    0.58   0
   0  -1 -18    0.30    0.39   0
   1   1  18    1.74    0.63   0
   1   1  18    2.19    0.42   0
  -1  -1 -18    1.65    0.53   0
  -1  -1 -18    1.17    0.51   0
  -4   2  18    6.78    0.46   0
   4  -2 -18    7.31    0.45   0
  -4   2  18    6.54    0.62   0
  -4   2  18    7.50    0.60   0
   3  -2 -18    0.28    0.40   0
  -3   2  18    0.19    0.51   0
  -3   2  18    0.26    0.62   0
  -3   2  18    0.18    0.62   0
   2  -2 -18    0.48    0.38   0
  -2   2  18    0.11    0.60   0
  -2   2  18    0.37    0.39   0
  -2   2  18    0.01    0.60   0
  -1   2  18    0.33    0.61   0
   1  -2 -18    0.11    0.60   0
   1  -2 -18    0.66    0.40   0
  -1   2  18    0.64    0.39   0
   0   2  18    0.61    0.66   0
   0   2  18    0.45    0.43   0
   0  -2 -18    0.31    0.63   0
   0  -2 -18    0.33    0.40   0
  -4   3  18    0.05    0.74   0
   4  -3 -18   -0.02    0.44   0
  -4   3  18    0.03    0.45   0
  -4   3  18    0.01    0.70   0
  -3   3  18   -0.01    0.89   0
  -3   3  18    0.12    0.90   0
   3  -3 -18    0.47    0.41   0
  -3   3  18   -0.17    0.42   0
   2  -3 -18    0.71    0.51   0
  -2   3  18    1.60    0.43   0
  -1   3  18    0.42    0.44   0
   1  -3 -18    0.24    0.52   0
   1   3 -19    0.23    0.42   0
  -1  -3  19    0.24    0.52   0
   1   3 -19    0.28    0.41   0
  -1  -3  19    0.26    0.42   0
   0   3 -19    0.12    0.52   0
   0   3 -19   -0.05    0.43   0
   0  -3  19    0.41    0.44   0
   0  -3  19    0.13    0.41   0
  -1   3 -19    1.50    0.54   0
  -1   3 -19    1.49    0.43   0
   1  -3  19    1.34    0.55   0
   1  -3  19    1.24    0.53   0
   2   2 -19   -0.05    0.52   0
  -2  -2  19    0.82    0.43   0
  -2  -2  19    0.68    0.43   0
   1   2 -19    0.63    0.42   0
  -1  -2  19    0.70    0.50   0
   1   2 -19    1.12    0.43   0
  -1  -2  19    1.04    0.52   0
   0   2 -19    0.57    0.43   0
   0   2 -19    0.36    0.41   0
   0  -2  19    0.22    0.42   0
   0  -2  19    0.99    0.51   0
   1  -2  19    3.91    0.55   0
  -1   2 -19    3.11    0.54   0
  -1   2 -19    4.67    0.45   0
   1  -2  19    2.57    0.45   0
  -3  -1  19    2.31    0.44   0
   3   1 -19    1.88    0.43   0
  -3  -1  19    2.19    0.53   0
  -3  -1  19    2.34    0.53   0
   2   1 -19    0.15    0.41   0
  -2  -1  19    0.25    0.42   0
  -2  -1  19    0.27    0.42   0
   1   1 -19    0.34    0.41   0
  -1  -1  19    0.66    0.40   0
   1   1 -19    0.71    0.51   0
  -1  -1  19    0.54    0.50   0
   0   1 -19    0.27    0.40   0
   0   1 -19    0.78    0.42   0
   0  -1  19    0.31    0.48   0
   0  -1  19    0.19    0.51   0
   1  -1  19    2.33    0.42   0
  -1   1 -19    1.49    0.43   0
  -1   1 -19    2.54    0.55   0
   1  -1  19    2.17    0.45   0
  -3   0  19    0.62    0.43   0
   3   0 -19    0.61    0.43   0
  -3   0  19    0.51    0.56   0
  -3   0  19    0.51    0.43   0
   2   0 -19    0.25    0.40   0
  -2   0  19    0.23    0.41   0
  -2   0  19    0.43    0.43   0
   1   0 -19    2.20    0.42   0
   1   0 -19    2.21    0.53   0
  -1   0  19    1.41    0.42   0
  -1   0  19    2.61    0.53   0
   0   0 -19    0.91    0.42   0
   0   0 -19    0.56    0.43   0
   0   0  19    0.45    0.42   0
   0   0  19    0.51    0.52   0
   1   0  19    5.07    0.56   0
   1   0  19    5.32    0.46   0
  -1   0 -19    4.07    0.57   0
  -1   0 -19    4.08    0.45   0
   3  -1 -19    0.48    0.41   0
  -3   1  19    0.41    0.41   0
  -3   1  19    0.18    0.53   0
  -3   1  19    0.63    0.53   0
   2  -1 -19   -0.25    0.38   0
  -2   1  19    0.10    0.41   0
  -2   1  19   -0.01    0.55   0
  -2   1  19    0.28    0.54   0
   1  -1 -19    0.16    0.40   0
   1  -1 -19    0.43    0.53   0
  -1   1  19    0.35    0.40   0
  -1   1  19    0.26    0.54   0
   0   1  19    1.17    0.56   0
   0   1  19    1.06    0.43   0
   0  -1 -19    0.71    0.56   0
   0  -1 -19    1.22    0.51   0
   3  -2 -19    0.34    0.51   0
  -3   2  19    0.31    0.66   0
  -3   2  19    0.41    0.51   0
  -3   2  19    0.34    0.65   0
  -2   2  19    0.07    0.63   0
   2  -2 -19   -0.17    0.41   0
  -2   2  19    0.16    0.64   0
  -2   2  19    0.14    0.40   0
  -1   2  19    0.60    0.65   0
   1  -2 -19    0.71    0.42   0
  -1   2  19    0.83    0.42   0
   1   1 -20    0.55    0.54   0
  -1  -1  20    0.22    0.43   0
   1   1 -20   -0.07    0.45   0
  -1  -1  20    0.40    0.55   0
   0   1 -20    0.84    0.45   0
   1   0 -20    3.34    0.46   0
   1   0 -20    3.39    0.58   0
  -1   0  20    3.29    0.46   0
;
_shelx_hkl_checksum     70482
_shelx_res_file
;
TITL shelxt_a.res in P-1
    shelx.res
    created by SHELXL-2017/1 at 12:52:30 on 11-Nov-2017
CELL  0.71073   6.9293   7.3270  15.7411   94.198   96.189  116.053
ZERR     2.00   0.0005   0.0005   0.0011    0.006    0.006    0.005
LATT   1
SFAC  C    H    N    O
UNIT  30 28 4 10
MERG   2
OMIT    -4.00  52.00
MORE -1
EQIV $1 x+1, y, z
HTAB C5 O3_$1
HTAB N2 O4
FMAP   2
PLAN    3
ACTA    52.00
BOND
BOND   $H
CONF
LIST   6
L.S.  25
WGHT    0.059300    0.036400
FVAR       0.52361
O4    4    0.640697    0.290576    0.806649    11.00000    0.04276    0.07547 =
         0.04742    0.00563    0.00873    0.02872
O5    4    0.609330    0.265437    0.971971    11.00000    0.05944    0.08158 =
         0.04427    0.01077    0.00822    0.03193
N2    3    0.438170    0.236640    0.645146    11.00000    0.04528    0.06963 =
         0.04235    0.00751    0.00378    0.03006
O3    4    0.103913    0.220863    0.632993    11.00000    0.05598    0.13957 =
         0.06036    0.02110    0.00781    0.05544
C13   1    0.442400    0.249210    0.832481    11.00000    0.04377    0.05067 =
         0.05076    0.00759    0.01268    0.02358
C4    1    0.479658    0.245878    0.560176    11.00000    0.04847    0.04517 =
         0.04427    0.00572    0.00507    0.02173
C8    1    0.262208    0.215039    0.772723    11.00000    0.04404    0.05211 =
         0.05224    0.00782    0.01019    0.02278
O2    4    0.819953    0.275981    0.300632    11.00000    0.12067    0.12594 =
         0.08720    0.02774    0.05875    0.05718
N1    3    0.641656    0.262307    0.309875    11.00000    0.10394    0.07020 =
         0.05896    0.01641    0.03193    0.03621
C7    1    0.260060    0.224658    0.677402    11.00000    0.04426    0.05954 =
         0.05221    0.00763    0.00566    0.02451
C12   1    0.424663    0.234575    0.919899    11.00000    0.05309    0.05154 =
         0.04944    0.00944    0.01040    0.02453
C1    1    0.586054    0.258784    0.397133    11.00000    0.07360    0.04927 =
         0.04859    0.01016    0.01767    0.02582
C3    1    0.326728    0.222839    0.489998    11.00000    0.05178    0.06309 =
         0.05047    0.00903    0.00433    0.02715
AFIX  43
H3    2    0.188086    0.202409    0.498155    11.00000   -1.20000
AFIX   0
O1    4    0.507962    0.251412    0.250365    11.00000    0.14610    0.15909 =
         0.04869    0.02556    0.02070    0.07305
C5    1    0.686044    0.275207    0.546878    11.00000    0.04956    0.06292 =
         0.05148    0.00628    0.00606    0.02778
AFIX  43
H5    2    0.788868    0.291175    0.593672    11.00000   -1.20000
AFIX   0
C9    1    0.066034    0.170126    0.802321    11.00000    0.04515    0.07287 =
         0.06471    0.01574    0.01272    0.02784
AFIX  43
H9    2   -0.055930    0.146485    0.763333    11.00000   -1.20000
AFIX   0
C6    1    0.739092    0.280760    0.465225    11.00000    0.05863    0.06230 =
         0.06338    0.01067    0.02009    0.02925
AFIX  43
H6    2    0.876591    0.299130    0.456262    11.00000   -1.20000
AFIX   0
C11   1    0.227809    0.191931    0.947044    11.00000    0.06697    0.06899 =
         0.05487    0.01959    0.02558    0.03254
AFIX  43
H11   2    0.215193    0.184597    1.005063    11.00000   -1.20000
AFIX   0
C2    1    0.381795    0.230457    0.408278    11.00000    0.06821    0.05942 =
         0.04723    0.00923    0.00104    0.02728
AFIX  43
H2B   2    0.281017    0.216468    0.361048    11.00000   -1.20000
AFIX   0
C10   1    0.050043    0.160251    0.888031    11.00000    0.05227    0.08199 =
         0.07427    0.02469    0.02773    0.03182
AFIX  43
H10   2   -0.081928    0.131915    0.906628    11.00000   -1.20000
AFIX   0
C14   1    0.600754    0.257277    1.062114    11.00000    0.08162    0.07158 =
         0.04483    0.00864    0.00755    0.03168
AFIX  33
H14A  2    0.740231    0.281308    1.091532    11.00000   -1.50000
H14B  2    0.563274    0.360514    1.084938    11.00000   -1.50000
H14C  2    0.493006    0.124535    1.070342    11.00000   -1.50000
AFIX   0
C15   1    0.802697    0.500634    0.830370    11.00000    0.04965    0.08395 =
         0.07783    0.01097    0.01758    0.01575
AFIX  33
H15A  2    0.935274    0.518241    0.810544    11.00000   -1.50000
H15B  2    0.751827    0.589244    0.804407    11.00000   -1.50000
H15C  2    0.828921    0.534368    0.891963    11.00000   -1.50000
AFIX   0
H2    2    0.540215    0.243622    0.684563    11.00000    0.07198
HKLF 4
REM  shelxt_a.res in P-1
REM R1 =  0.0390 for    2011 Fo > 4sig(Fo)  and  0.0561 for all    2776 data
REM    203 parameters refined using      0 restraints
END
WGHT      0.0593      0.0364
REM Highest difference peak  0.163,  deepest hole -0.147,  1-sigma level  0.039
Q1    1   0.1105  0.1062  0.6304  11.00000  0.05    0.16
Q2    1   0.3233  0.1765  0.7924  11.00000  0.05    0.15
Q3    1   0.9134  0.5558  0.7812  11.00000  0.05    0.13
;
_shelx_res_checksum     63775
data_global
_journal_date_recd_electronic     2017-11-28
_journal_date_accepted     2017-12-12
_journal_name_full     'Acta Crystallographica, Section E'
_journal_year     2018
_journal_volume     74
_journal_issue      1
_journal_page_first     41
_journal_page_last     44
_journal_paper_category     GO
_journal_paper_doi     10.1107/S2056989017017741
_journal_coeditor_code     XU5912
_publ_contact_author_name     'Dege, Necmi'
_publ_contact_author_address
;
Ondokuz May\is University, Faculty of Arts and Sciences,
Department of Physics, 55139 Samsun, Turkey
;
_publ_contact_author_email     'necmid@omu.edu.tr'
_publ_contact_author_fax     ?
_publ_contact_author_phone     ?
_publ_section_title
;
Crystal structure of 2,3-dimethoxy-<i>N</i>-(4-nitrophenyl)benzamide
;
loop_
    _publ_author_name
    _publ_author_footnote
    _publ_author_address
    'Yaman, Mavi\,se' .
;
Ondokuz May\?is University, Faculty of Arts and Sciences,
Department of Physics,
55139 Samsun,
Turkey
;
    'Almarhoon, Zainab M.' .
;
Chemistry Department, 
Science Faculty, 
King Saud University, 
Riyadh, 
Saudi Arabia
;
    '\,Cakmak, \,S\"ukriye' .
;
Sinop University, Environmental Health Programme, 57000 Sinop,
Turkey
;
    'K\"ut\"uk, Halil' .
;
Ondokuz May\?is University, Faculty of Arts and Sciences,
Department of Chemistry,
55139 Samsun,
Turkey
;
    'Meral, G\"ung\"or' .
;
Ondokuz May\?is University, Faculty of Arts and Sciences,
Department of Physics,
55139 Samsun,
Turkey
;
    'Dege, Necmi' .
;
Ondokuz May\?is University, Faculty of Arts and Sciences,
Department of Physics,
55139 Samsun,
Turkey
;
_publ_section_synopsis
;
In the crystal, intermolecular weak C---H...O hydrogen bonds link the molecules
into the supramolecular chains propagating along the <i>a</i> axis.
;
