# Supplementary material for: Crystal structure of 2,3-dimeth­oxy-N-(4-nitro­phen­yl)benzamide
Source: Acta Crystallogr E Crystallogr Commun. 2018 Jan 1;74(Pt 1):41–4. doi: 10.1107/S2056989017017741 (PMC5778482; doi:10.1107/S2056989017017741)
Supplement: Supplementary file 2 [file e-74-00041-Isup2.hkl]

data_I                                                                          
_shelx_title ' shelxt_a.res in P-1'                                             
_shelx_refln_list_code          4                                               
_shelx_F_calc_maximum      159.75                                               
_exptl_crystal_F_000       316.00                                               
_reflns_d_resolution_high  0.8107                                               
                                                                                
loop_                                                                           
 _space_group_symop_operation_xyz                                               
 'x, y, z'                                                                      
 '-x, -y, -z'                                                                   
                                                                                
_cell_length_a     6.9293                                                       
_cell_length_b     7.3270                                                       
_cell_length_c    15.7411                                                       
_cell_angle_alpha  94.198                                                       
_cell_angle_beta   96.189                                                       
_cell_angle_gamma 116.053                                                       
                                                                                
_shelx_F_squared_multiplier     1.000                                           
                                                                                
loop_                                                                           
 _refln_index_h                                                                 
 _refln_index_k                                                                 
 _refln_index_l                                                                 
 _refln_F_squared_calc                                                          
 _refln_F_squared_meas                                                          
 _refln_F_squared_sigma                                                         
 _refln_observed_status                                                         
   1   0   0       5551.40       4113.99        88.19 o                         
   2   0   0          0.70          1.51         0.57 o                         
   3   0   0         15.86         17.32         0.65 o                         
   4   0   0         26.71         28.33         0.86 o                         
   5   0   0          9.84          9.03         0.65 o                         
   6   0   0         49.40         52.92         0.94 o                         
   7   0   0          0.78          1.01         0.70 o                         
  -7   1   0          1.27          3.19         0.76 o                         
  -6   1   0        104.27        101.72         1.48 o                         
  -5   1   0        255.53        246.86         3.74 o                         
  -4   1   0          9.37          7.03         0.57 o                         
  -3   1   0         84.24         89.19         0.95 o                         
  -2   1   0       1914.41       1743.16        12.93 o                         
  -1   1   0        108.64        106.43         1.72 o                         
   0   1   0          0.37         34.85         1.26 o                         
   1   1   0         44.68         42.69         0.92 o                         
   2   1   0        156.06        144.43         1.10 o                         
   3   1   0          0.05          0.08         0.53 o                         
   4   1   0          4.72          5.79         0.61 o                         
   5   1   0        249.57        253.67         7.94 o                         
   6   1   0          5.79          6.92         0.73 o                         
   7   1   0          0.43          1.51         0.74 o                         
  -8   2   0          1.07          2.31         0.76 o                         
  -7   2   0          4.40          4.37         0.66 o                         
  -6   2   0        138.53        132.60         1.13 o                         
  -5   2   0         25.06         18.52         0.71 o                         
  -4   2   0        223.57        213.60         1.22 o                         
  -3   2   0          8.37          9.42         0.69 o                         
  -2   2   0        148.77        138.41         1.45 o                         
  -1   2   0      14111.87      14623.39      2489.33 o                         
   0   2   0      25521.36      27161.53      6086.96 o                         
   1   2   0        576.77        580.13        10.85 o                         
   2   2   0          0.63          1.01         0.57 o                         
   3   2   0        116.28        123.83         2.07 o                         
   4   2   0          0.05         -0.26         0.75 o                         
   5   2   0          5.21          6.21         0.73 o                         
   6   2   0          8.75          8.97         0.82 o                         
  -8   3   0         15.45         17.80         0.91 o                         
  -7   3   0          1.48          1.61         0.70 o                         
  -6   3   0        274.28        271.19         1.28 o                         
  -5   3   0        156.46        142.85         1.02 o                         
  -4   3   0         18.90         17.42         0.68 o                         
  -3   3   0         16.37         16.20         0.73 o                         
  -2   3   0        220.29        212.77         1.74 o                         
  -1   3   0        143.29        147.16         1.76 o                         
   0   3   0        333.15        341.73         5.38 o                         
   1   3   0        226.37        226.88         2.24 o                         
   2   3   0         14.42         12.89         0.63 o                         
   3   3   0          7.06          7.12         0.71 o                         
   4   3   0         36.19         34.96         0.86 o                         
   5   3   0         22.67         22.79         0.92 o                         
  -8   4   0          1.65          2.25         0.89 o                         
  -7   4   0         27.89         27.54         0.78 o                         
  -6   4   0         50.11         51.35         0.86 o                         
  -5   4   0          0.01          0.59         0.63 o                         
  -4   4   0        126.07        130.44         1.35 o                         
  -3   4   0         29.73         31.13         0.89 o                         
  -2   4   0         36.66         46.69         1.16 o                         
  -1   4   0       4803.44       6094.39       825.67 o                         
   0   4   0       2657.73       2636.93        22.87 o                         
   1   4   0          8.97          9.40         0.72 o                         
   2   4   0         30.42         30.49         0.73 o                         
   3   4   0          1.47          2.05         0.61 o                         
   4   4   0          0.79          0.32         0.74 o                         
   5   4   0          8.51          8.31         0.89 o                         
  -8   5   0          4.13          5.88         0.81 o                         
  -7   5   0          3.88          5.27         0.78 o                         
  -6   5   0        233.05        238.21         2.69 o                         
  -5   5   0          2.61          3.15         0.72 o                         
  -4   5   0          0.27         -0.01         0.77 o                         
  -3   5   0          6.80          5.24         0.97 o                         
  -2   5   0          3.25          2.12         0.88 o                         
  -1   5   0          0.48          0.28         0.76 o                         
   0   5   0          1.74          2.02         0.76 o                         
   1   5   0          8.03          9.52         0.71 o                         
   2   5   0          1.91          1.60         0.68 o                         
   3   5   0          0.01          1.41         0.77 o                         
   4   5   0         12.70         12.87         0.99 o                         
  -8   6   0          1.27          2.58         0.84 o                         
  -7   6   0         56.16         56.83         1.04 o                         
  -6   6   0          3.91          5.62         0.91 o                         
  -5   6   0          0.02         -0.20         0.79 o                         
  -4   6   0         18.13         20.11         1.17 o                         
  -3   6   0          0.08          1.02         1.04 o                         
  -2   6   0        141.45        134.19         3.21 o                         
  -1   6   0        848.44        800.00         3.47 o                         
   0   6   0        138.77        142.26         1.55 o                         
   1   6   0          1.74          2.54         0.78 o                         
   2   6   0          3.93          4.01         0.73 o                         
   3   6   0          0.00          0.62         0.89 o                         
  -7   7   0         10.61          9.78         0.98 o                         
  -6   7   0         49.69         52.87         1.21 o                         
  -5   7   0          1.81          2.92         1.33 o                         
  -4   7   0          0.23          0.21         0.98 o                         
  -3   7   0          3.73          3.30         1.10 o                         
  -2   7   0          6.65          6.00         1.16 o                         
  -1   7   0          3.82          2.72         0.86 o                         
   0   7   0          0.85          1.36         0.85 o                         
   1   7   0          0.01          0.07         0.83 o                         
  -6   8   0          0.17          0.15         1.11 o                         
  -5   8   0          1.18          1.11         1.23 o                         
  -4   8   0          0.57          1.62         1.17 o                         
  -3   8   0          0.25          0.63         1.21 o                         
  -2   8   0         60.32         49.93         2.19 o                         
  -1   8   0         94.19         77.12         1.45 o                         
   0   8   0         14.87         12.79         1.10 o                         
  -4   9   0          0.02          0.42         1.56 o                         
   4  -9   1          0.24          1.04         1.38 o                         
   0  -8   1          0.03          0.16         1.01 o                         
   1  -8   1          5.26          3.61         1.09 o                         
   2  -8   1         22.20         17.43         1.30 o                         
   3  -8   1          0.53          0.13         1.17 o                         
   4  -8   1          0.41          0.18         1.10 o                         
   5  -8   1          6.60          6.46         1.24 o                         
   6  -8   1         29.11         26.82         1.95 o                         
  -1  -7   1          1.09          1.80         0.84 o                         
   0  -7   1          0.03          0.50         0.80 o                         
   1  -7   1          6.90          6.66         0.92 o                         
   2  -7   1         26.85         26.43         1.18 o                         
   3  -7   1          0.87          3.25         1.09 o                         
   4  -7   1          1.26          0.95         1.01 o                         
   5  -7   1          2.54          4.92         1.13 o                         
   6  -7   1         12.04         10.96         1.00 o                         
   7  -7   1          7.89          8.05         0.89 o                         
  -3  -6   1          0.37          0.20         0.84 o                         
  -2  -6   1          5.35          5.49         0.72 o                         
  -1  -6   1         22.23         23.85         0.83 o                         
   0  -6   1          3.78          4.17         0.78 o                         
   1  -6   1         57.15         49.86         1.06 o                         
   2  -6   1         49.15         42.89         1.22 o                         
   3  -6   1          7.51          6.22         0.98 o                         
   4  -6   1          8.02          6.67         0.88 o                         
   5  -6   1         23.10         21.58         0.99 o                         
   6  -6   1        154.97        161.95         1.85 o                         
   7  -6   1         28.55         27.89         0.92 o                         
   8  -6   1          0.10          0.18         0.88 o                         
  -4  -5   1          0.04          0.38         0.77 o                         
  -3  -5   1         10.31         12.00         0.77 o                         
  -2  -5   1          1.72          2.64         0.68 o                         
  -1  -5   1          2.51          3.95         0.74 o                         
   0  -5   1          0.00          0.25         0.65 o                         
   1  -5   1        154.39        151.25         1.75 o                         
   2  -5   1          3.29          4.47         0.98 o                         
   3  -5   1         14.32         17.85         1.90 o                         
   4  -5   1         23.56         21.49         0.87 o                         
   5  -5   1         25.47         26.67         0.98 o                         
   6  -5   1          3.09          4.44         0.78 o                         
   7  -5   1         13.26         13.04         0.77 o                         
   8  -5   1          1.08          0.36         0.80 o                         
  -5  -4   1          0.00          1.37         0.82 o                         
  -4  -4   1          4.69          4.81         0.67 o                         
  -3  -4   1          6.79          5.95         0.68 o                         
  -2  -4   1         35.92         41.25         1.02 o                         
  -1  -4   1         12.28         11.29         0.69 o                         
   0  -4   1          0.35          0.79         0.66 o                         
   1  -4   1        433.12        451.92         3.80 o                         
   2  -4   1         50.90         54.58         1.84 o                         
   3  -4   1         19.25         20.10         0.91 o                         
   4  -4   1         22.39         21.07         0.78 o                         
   5  -4   1        170.10        174.64         2.14 o                         
   6  -4   1        456.00        451.98         1.87 o                         
   7  -4   1          0.03          0.09         0.66 o                         
   8  -4   1          0.17          0.87         0.75 o                         
  -5  -3   1          4.54          4.49         0.82 o                         
  -4  -3   1          8.42          9.64         0.92 o                         
  -3  -3   1          2.61          2.87         0.73 o                         
  -2  -3   1         31.07         24.78         1.05 o                         
  -1  -3   1         64.14         64.66         1.09 o                         
   0  -3   1          0.84          1.65         0.64 o                         
   1  -3   1        311.91        324.56         3.19 o                         
   2  -3   1          5.10          4.86         0.72 o                         
   3  -3   1        185.60        190.70         2.77 o                         
   4  -3   1        232.21        228.96         3.77 o                         
   5  -3   1        206.57        197.55         1.19 o                         
   6  -3   1          6.07          5.82         0.79 o                         
   7  -3   1          7.34          8.29         0.83 o                         
   8  -3   1          0.27          0.50         0.74 o                         
  -6  -2   1          0.46          0.96         0.73 o                         
  -5  -2   1          6.18          6.32         0.79 o                         
  -4  -2   1         32.25         30.40         0.71 o                         
  -3  -2   1          0.84          1.61         0.58 o                         
  -2  -2   1         33.73         27.89         0.68 o                         
  -1  -2   1        489.06        485.55         2.01 o                         
   0  -2   1         12.31         11.83         0.95 o                         
   1  -2   1       4568.21       4328.84        28.43 o                         
   2  -2   1        657.26        632.48         3.59 o                         
   3  -2   1         26.78         30.78         0.72 o                         
   4  -2   1        124.64        121.00         0.99 o                         
   5  -2   1        467.48        451.57         3.39 o                         
   6  -2   1        297.31        295.73         1.54 o                         
   7  -2   1          2.16          2.44         0.66 o                         
   8  -2   1          0.19          1.00         0.73 o                         
  -7  -1   1          1.71          2.34         0.78 o                         
  -6  -1   1          4.94          4.94         0.76 o                         
  -5  -1   1         22.17         21.92         0.69 o                         
  -4  -1   1          1.98          2.96         0.57 o                         
  -3  -1   1         79.83         71.88         0.82 o                         
  -2  -1   1        518.95        521.96         3.70 o                         
  -1  -1   1        501.30        512.88         3.90 o                         
   0  -1   1       1213.22       1247.19        12.69 o                         
   1  -1   1        182.99        176.06         1.90 o                         
   2  -1   1        635.48        587.90         2.38 o                         
   3  -1   1        684.96        668.01         3.57 o                         
   4  -1   1          8.53         10.98         0.59 o                         
   5  -1   1        170.91        172.56         1.95 o                         
   6  -1   1         48.83         47.76         0.92 o                         
   7  -1   1          3.89          3.96         0.71 o                         
  -7   0   1          0.00          0.92         0.82 o                         
  -6   0   1          4.48          4.12         0.64 o                         
  -5   0   1         12.97         12.12         0.62 o                         
  -4   0   1          2.03          3.18         0.55 o                         
  -3   0   1        192.41        187.64         1.16 o                         
  -2   0   1         60.28         48.73         0.82 o                         
  -1   0   1        975.56        961.13         7.35 o                         
   1   0   1       2477.52       2239.97        13.34 o                         
   2   0   1        333.93        307.66         1.80 o                         
   3   0   1        149.52        137.41         2.82 o                         
   4   0   1         41.20         40.24         0.73 o                         
   5   0   1        630.87        605.91         8.30 o                         
   6   0   1         67.84         70.10         1.27 o                         
   7   0   1          6.56          6.50         0.76 o                         
  -8   1   1          1.10          1.41         0.94 o                         
  -7   1   1          2.35          2.66         0.72 o                         
  -6   1   1        110.82        106.40         1.69 o                         
  -5   1   1          0.03          0.20         0.58 o                         
  -4   1   1         20.09         19.27         0.67 o                         
  -3   1   1        100.41        105.62         1.53 o                         
  -2   1   1        497.77        461.62         4.30 o                         
  -1   1   1          5.81          5.88         0.91 o                         
   0   1   1       1263.36       1289.73        14.94 o                         
   1   1   1        742.92        733.71        11.61 o                         
   2   1   1         19.37         16.08         0.80 o                         
   3   1   1        351.87        356.00         2.63 o                         
   4   1   1         16.89         20.88         0.95 o                         
   5   1   1         54.43         56.09         1.14 o                         
   6   1   1          7.53          7.39         0.71 o                         
   7   1   1          0.00          0.52         0.76 o                         
  -8   2   1          0.23          1.25         0.85 o                         
  -7   2   1          0.05          0.51         0.69 o                         
  -6   2   1          3.47          3.32         0.65 o                         
  -5   2   1         20.13         19.67         0.66 o                         
  -4   2   1         21.56         25.66         0.67 o                         
  -3   2   1         23.43         27.21         0.72 o                         
  -2   2   1          0.84          0.44         0.73 o                         
  -1   2   1       3373.19       3293.47        62.62 o                         
   0   2   1       2433.25       2407.86        23.15 o                         
   1   2   1        308.02        301.39         3.85 o                         
   2   2   1        137.05        151.87         1.55 o                         
   3   2   1         53.54         52.50         1.12 o                         
   4   2   1        133.23        133.32         1.60 o                         
   5   2   1        193.90        208.86         2.95 o                         
   6   2   1          0.35          1.64         0.86 o                         
  -8   3   1          0.07          0.28         0.76 o                         
  -7   3   1         21.29         21.14         0.77 o                         
  -6   3   1        101.29         96.68         0.96 o                         
  -5   3   1          8.77         10.20         0.59 o                         
  -4   3   1          0.02          0.53         0.60 o                         
  -3   3   1        592.07        565.57         2.23 o                         
  -2   3   1         23.98         21.04         0.88 o                         
  -1   3   1          3.31          4.36         0.78 o                         
   0   3   1        312.82        329.52         1.87 o                         
   1   3   1        104.62        102.61         1.37 o                         
   2   3   1         70.77         74.08         1.47 o                         
   3   3   1         24.70         23.15         0.68 o                         
   4   3   1         77.10         85.03         3.50 o                         
   5   3   1          0.12          0.51         0.71 o                         
  -8   4   1          0.07          0.46         0.75 o                         
  -7   4   1          3.52          4.38         0.71 o                         
  -6   4   1         45.01         43.79         0.85 o                         
  -5   4   1          3.91          3.37         0.63 o                         
  -4   4   1          1.14          1.73         0.65 o                         
  -3   4   1         17.68         19.56         0.83 o                         
  -2   4   1         52.41         50.08         1.13 o                         
  -1   4   1        169.71        162.72         2.35 o                         
   0   4   1        422.21        419.12         2.01 o                         
   1   4   1          0.01          0.58         0.67 o                         
   2   4   1          2.18          2.56         0.62 o                         
   3   4   1          7.07          5.89         0.65 o                         
   4   4   1         47.37         49.74         2.85 o                         
   5   4   1         32.87         27.16         2.08 o                         
  -8   5   1          2.12          2.62         0.77 o                         
  -7   5   1         50.29         47.89         0.89 o                         
  -6   5   1         57.45         57.96         0.91 o                         
  -5   5   1         26.20         28.69         0.87 o                         
  -4   5   1         26.34         27.69         0.86 o                         
  -3   5   1        107.98        103.99         1.64 o                         
  -2   5   1          4.02          4.54         0.86 o                         
  -1   5   1        121.94        120.78         1.31 o                         
   0   5   1          0.00          0.39         0.72 o                         
   1   5   1         19.11         19.34         0.77 o                         
   2   5   1          3.12          3.46         0.74 o                         
   3   5   1          1.41          1.72         0.74 o                         
   4   5   1          8.88          8.48         0.88 o                         
  -8   6   1          0.00          0.19         0.95 o                         
  -7   6   1          0.62          0.62         0.77 o                         
  -6   6   1         12.23         13.17         0.90 o                         
  -5   6   1          3.84          6.05         0.88 o                         
  -4   6   1          8.76          9.63         0.91 o                         
  -3   6   1          0.01          0.39         1.09 o                         
  -2   6   1         54.74         42.19         1.15 o                         
  -1   6   1          1.24          2.55         0.84 o                         
   0   6   1         67.39         63.73         1.06 o                         
   1   6   1          0.57          0.96         0.73 o                         
   2   6   1          0.05          0.48         0.81 o                         
   3   6   1          2.38          2.66         0.80 o                         
  -7   7   1         39.52         41.36         1.33 o                         
  -6   7   1          0.99          1.99         0.98 o                         
  -5   7   1          8.14         10.00         1.16 o                         
  -4   7   1         14.51         12.52         1.21 o                         
  -3   7   1          8.59          9.54         1.30 o                         
  -2   7   1          0.00         -0.01         0.97 o                         
  -1   7   1         13.48         12.08         0.94 o                         
   0   7   1          0.13          0.27         0.83 o                         
   1   7   1          0.50          0.54         0.89 o                         
  -6   8   1          3.08          3.06         1.31 o                         
  -5   8   1          0.84          1.50         1.21 o                         
  -4   8   1          1.08          1.22         1.21 o                         
  -3   8   1          3.07          2.63         1.24 o                         
  -2   8   1         11.30          9.72         1.35 o                         
  -1   8   1          6.66          4.27         1.05 o                         
   4  -9   2          0.95          1.33         1.35 o                         
   0  -8   2          0.00          0.21         0.95 o                         
   1  -8   2          9.26          7.67         1.20 o                         
   2  -8   2          1.69          2.06         1.22 o                         
   3  -8   2          0.04          0.37         1.04 o                         
   4  -8   2          3.67          3.36         1.21 o                         
   5  -8   2          0.33          1.09         1.09 o                         
   6  -8   2          0.93          0.64         1.15 o                         
  -1  -7   2          2.08          2.24         0.90 o                         
   0  -7   2          1.14          0.76         0.88 o                         
   1  -7   2          3.12          2.46         1.14 o                         
   2  -7   2          0.03          0.44         0.97 o                         
   3  -7   2          1.14          1.18         0.94 o                         
   4  -7   2          0.06          0.62         1.08 o                         
   5  -7   2         19.49         21.02         1.51 o                         
   6  -7   2         25.15         25.23         2.01 o                         
   7  -7   2         13.51         13.88         0.99 o                         
  -3  -6   2          1.02          1.17         0.77 o                         
  -2  -6   2          0.36          1.19         0.75 o                         
  -1  -6   2          0.00          0.13         0.73 o                         
   0  -6   2          2.48          2.12         0.73 o                         
   1  -6   2         22.49         22.80         0.89 o                         
   2  -6   2          3.21          3.98         1.01 o                         
   3  -6   2          0.63          1.07         0.80 o                         
   4  -6   2         13.35         14.23         1.08 o                         
   5  -6   2          2.51          2.64         0.83 o                         
   6  -6   2          1.27          1.64         0.79 o                         
   7  -6   2          2.49          2.17         0.78 o                         
   8  -6   2          1.38          2.02         0.86 o                         
  -4  -5   2          0.19          0.47         0.76 o                         
  -3  -5   2          9.30          8.64         0.76 o                         
  -2  -5   2          1.37          1.20         0.73 o                         
  -1  -5   2          3.72          2.86         0.66 o                         
   0  -5   2          0.41          5.12         3.26 o                         
   1  -5   2        101.09        100.80         1.29 o                         
   2  -5   2          3.91          6.04         0.97 o                         
   3  -5   2          0.02          0.40         0.77 o                         
   4  -5   2          0.58          0.57         0.73 o                         
   5  -5   2         56.18         60.34         1.07 o                         
   6  -5   2        125.21        126.98         1.72 o                         
   7  -5   2          1.52          1.98         0.73 o                         
   8  -5   2          7.82         10.03         0.78 o                         
  -5  -4   2          0.00         -0.29         0.77 o                         
  -4  -4   2          1.89          2.19         0.69 o                         
  -3  -4   2          6.94          6.80         0.79 o                         
  -2  -4   2         15.60         16.15         0.76 o                         
  -1  -4   2         37.05         38.44         0.87 o                         
   0  -4   2          2.22          2.12         0.71 o                         
   1  -4   2        146.59        139.97         1.38 o                         
   2  -4   2          2.24          2.23         0.82 o                         
   3  -4   2         92.40         89.48         1.16 o                         
   4  -4   2          2.00          1.12         0.63 o                         
   5  -4   2          0.01         -0.07         0.69 o                         
   6  -4   2          0.10          0.92         0.66 o                         
   7  -4   2          1.30          1.78         0.71 o                         
   8  -4   2          2.46          2.83         0.79 o                         
  -5  -3   2          0.24          0.76         0.82 o                         
  -4  -3   2          0.97          0.44         0.67 o                         
  -3  -3   2         62.98         59.43         1.10 o                         
  -2  -3   2         11.96         12.84         0.62 o                         
  -1  -3   2         18.54         18.25         0.70 o                         
   0  -3   2        233.73        236.83         2.75 o                         
   1  -3   2        111.68        124.41         1.99 o                         
   2  -3   2          2.97          4.22         0.74 o                         
   3  -3   2          1.05          1.64         0.65 o                         
   4  -3   2         40.45         39.78         0.75 o                         
   5  -3   2        202.62        197.34         2.49 o                         
   6  -3   2        133.67        137.59         2.14 o                         
   7  -3   2         10.79         13.22         0.68 o                         
   8  -3   2          2.83          3.81         0.85 o                         
  -6  -2   2          1.86          3.05         0.88 o                         
  -5  -2   2          0.17          0.91         0.63 o                         
  -4  -2   2          0.04          0.39         0.62 o                         
  -3  -2   2         38.75         36.23         0.85 o                         
  -2  -2   2         22.23         27.67         0.71 o                         
  -1  -2   2         58.69         56.26         0.83 o                         
   0  -2   2        221.97        210.36         1.94 o                         
   1  -2   2         45.77         54.55         1.20 o                         
   2  -2   2          0.00         -0.28         0.65 o                         
   3  -2   2         63.00         66.07         0.86 o                         
   4  -2   2          1.02          0.38         0.62 o                         
   5  -2   2         45.04         47.96         0.99 o                         
   6  -2   2         18.46         17.81         0.79 o                         
   7  -2   2          2.61          3.18         0.72 o                         
   8  -2   2          1.77          1.39         0.78 o                         
  -7  -1   2          7.23          8.62         1.35 o                         
  -6  -1   2          3.78          4.95         0.67 o                         
  -5  -1   2          1.57          1.86         0.60 o                         
  -4  -1   2         61.95         68.19         1.23 o                         
  -3  -1   2        213.27        236.04         3.66 o                         
  -2  -1   2         68.34         75.88         0.89 o                         
  -1  -1   2         11.44          9.23         0.70 o                         
   0  -1   2        965.21        966.95         7.05 o                         
   1  -1   2        392.93        415.85         4.55 o                         
   2  -1   2         20.06         20.97         0.73 o                         
   3  -1   2        298.33        296.28         6.72 o                         
   4  -1   2          5.10          5.09         0.56 o                         
   5  -1   2        267.52        271.80         3.05 o                         
   6  -1   2         75.24         76.14         1.24 o                         
   7  -1   2         27.00         30.06         1.43 o                         
  -7   0   2          0.75          1.42         0.68 o                         
  -6   0   2          0.93          1.29         0.63 o                         
  -5   0   2         12.09         10.41         0.63 o                         
  -4   0   2         84.85         83.47         1.02 o                         
  -3   0   2        142.62        147.99         1.25 o                         
  -2   0   2          4.05          4.06         0.59 o                         
  -1   0   2         20.61         22.67         0.88 o                         
   0   0   2          7.07          9.75         0.90 o                         
   1   0   2       1668.42       1605.83        20.02 o                         
   2   0   2        121.79        134.29         1.14 o                         
   3   0   2         46.81         42.95         0.72 o                         
   4   0   2          1.47          1.90         0.55 o                         
   5   0   2         21.15         21.42         0.69 o                         
   6   0   2          7.39          7.92         0.67 o                         
   7   0   2          5.05          5.77         0.77 o                         
  -8   1   2         14.37         15.03         0.88 o                         
  -7   1   2          0.01          0.59         0.64 o                         
  -6   1   2          0.43          0.97         0.63 o                         
  -5   1   2          6.01          6.28         0.60 o                         
  -4   1   2        124.00        152.37         2.29 o                         
  -3   1   2        204.85        214.17         2.09 o                         
  -2   1   2         98.33        103.77         1.19 o                         
  -1   1   2       1010.40        982.56         9.03 o                         
   0   1   2       1752.62       1697.30        20.51 o                         
   1   1   2         48.64         49.50         0.94 o                         
   2   1   2          9.03          8.24         0.61 o                         
   3   1   2         45.98         43.11         0.74 o                         
   4   1   2         23.06         25.21         0.96 o                         
   5   1   2        208.89        219.16         2.42 o                         
   6   1   2          0.02          0.93         0.71 o                         
  -8   2   2          0.20          1.57         0.81 o                         
  -7   2   2          6.32          5.80         0.79 o                         
  -6   2   2          1.98          2.45         0.64 o                         
  -5   2   2          0.26          1.17         0.59 o                         
  -4   2   2         26.01         28.69         0.71 o                         
  -3   2   2        310.85        289.95         3.49 o                         
  -2   2   2         79.77         74.12         1.15 o                         
  -1   2   2        275.40        251.21         2.26 o                         
   0   2   2          5.69          8.09         0.74 o                         
   1   2   2        218.83        215.21         3.26 o                         
   2   2   2         32.81         29.02         0.92 o                         
   3   2   2         10.69         10.90         0.60 o                         
   4   2   2         24.44         24.17         0.73 o                         
   5   2   2          1.73          1.39         0.71 o                         
   6   2   2          7.08          7.20         0.78 o                         
  -8   3   2         12.32         12.58         0.76 o                         
  -7   3   2          3.50          3.39         0.73 o                         
  -6   3   2          6.84          7.61         0.68 o                         
  -5   3   2         17.43         18.39         0.63 o                         
  -4   3   2        344.06        361.73         2.44 o                         
  -3   3   2         23.69         31.61         0.83 o                         
  -2   3   2         15.03         15.84         0.79 o                         
  -1   3   2        681.07        724.23         6.54 o                         
   0   3   2         68.61         72.81         1.04 o                         
   1   3   2         40.33         39.70         0.79 o                         
   2   3   2         23.63         23.72         0.69 o                         
   3   3   2         18.83         17.25         0.88 o                         
   4   3   2          9.53         11.18         0.76 o                         
   5   3   2         42.93         43.98         0.90 o                         
  -8   4   2          0.31          0.59         0.75 o                         
  -7   4   2          0.33          0.56         0.73 o                         
  -6   4   2          4.03          3.69         0.69 o                         
  -5   4   2          0.50          0.38         0.57 o                         
  -4   4   2         61.83         57.68         0.95 o                         
  -3   4   2        144.35        155.52         2.80 o                         
  -2   4   2         77.68         79.04         1.51 o                         
  -1   4   2          0.63          0.82         0.68 o                         
   0   4   2         13.45         13.01         0.74 o                         
   1   4   2         95.52        104.23         1.07 o                         
   2   4   2          6.94          7.85         0.63 o                         
   3   4   2          0.74          1.04         0.65 o                         
   4   4   2          4.55          4.02         0.70 o                         
  -8   5   2          6.27          6.04         0.80 o                         
  -7   5   2          1.76          1.48         0.69 o                         
  -6   5   2          0.80          0.86         0.73 o                         
  -5   5   2         58.71         63.79         1.02 o                         
  -4   5   2         56.74         60.21         1.04 o                         
  -3   5   2          5.99          5.00         0.84 o                         
  -2   5   2         15.97         18.75         0.91 o                         
  -1   5   2        253.08        255.46         2.22 o                         
   0   5   2          1.25          1.52         0.73 o                         
   1   5   2          0.16          1.00         0.73 o                         
   2   5   2          2.40          2.13         0.74 o                         
   3   5   2          0.04          1.29         0.71 o                         
  -8   6   2          0.20          0.04         0.86 o                         
  -7   6   2          6.80          6.76         0.85 o                         
  -6   6   2          0.13          0.65         0.76 o                         
  -5   6   2          4.78          5.95         0.87 o                         
  -4   6   2          3.54          4.37         0.86 o                         
  -3   6   2          9.47         13.40         0.99 o                         
  -2   6   2         32.89         29.07         1.02 o                         
  -1   6   2          3.24          3.11         0.75 o                         
   0   6   2         19.63         18.70         0.86 o                         
   1   6   2          1.36          2.26         0.77 o                         
   2   6   2          0.13          0.43         0.77 o                         
  -7   7   2          3.98          4.85         0.99 o                         
  -6   7   2          0.28          1.02         0.95 o                         
  -5   7   2         24.42         24.46         1.11 o                         
  -4   7   2         14.95         14.59         1.33 o                         
  -3   7   2          0.93          1.08         1.01 o                         
  -2   7   2         40.25         36.45         1.12 o                         
  -1   7   2         18.38         18.31         1.00 o                         
   0   7   2          0.27          0.35         0.84 o                         
   1   7   2          0.23          0.85         0.86 o                         
  -6   8   2          0.03          0.16         1.32 o                         
  -5   8   2          0.23          0.82         1.47 o                         
  -4   8   2          1.17          2.08         1.42 o                         
  -3   8   2          1.20          0.73         2.12 o                         
  -2   8   2         10.18          9.56         1.17 o                         
  -1   8   2          0.35          0.94         1.08 o                         
   0  -8   3          0.00          0.15         1.06 o                         
   1  -8   3          0.15          0.47         1.24 o                         
   2  -8   3          0.02          0.33         1.08 o                         
   3  -8   3          0.53          1.12         1.08 o                         
   4  -8   3          8.01          6.75         1.02 o                         
   5  -8   3          2.88          2.75         1.02 o                         
   6  -8   3         15.62         17.93         1.28 o                         
  -1  -7   3          7.05          6.20         0.86 o                         
   0  -7   3          0.27          0.82         0.77 o                         
   1  -7   3          0.82          1.63         0.99 o                         
   2  -7   3          3.12          4.12         1.02 o                         
   3  -7   3          5.53          6.38         1.15 o                         
   4  -7   3          2.30          3.41         1.03 o                         
   5  -7   3          3.49          4.29         1.19 o                         
   6  -7   3         25.60         26.34         1.12 o                         
   7  -7   3          1.95          1.88         0.90 o                         
  -3  -6   3          3.06          3.48         0.83 o                         
  -2  -6   3          9.61          9.69         0.75 o                         
  -1  -6   3          0.17          0.43         0.68 o                         
   0  -6   3         13.39         15.54         1.02 o                         
   1  -6   3          0.10          0.78         0.86 o                         
   2  -6   3          0.48          0.27         0.77 o                         
   3  -6   3          1.31          1.22         0.80 o                         
   4  -6   3         19.41         21.87         2.24 o                         
   5  -6   3         21.71         24.75         0.91 o                         
   6  -6   3         46.82         48.22         1.01 o                         
   7  -6   3          1.03          1.28         0.81 o                         
  -4  -5   3          0.30          0.62         0.80 o                         
  -3  -5   3          3.83          4.23         0.71 o                         
  -2  -5   3         94.34         92.60         1.00 o                         
  -1  -5   3         14.14         14.44         0.68 o                         
   0  -5   3          5.10          3.82         0.64 o                         
   1  -5   3          0.18          0.34         0.82 o                         
   2  -5   3          0.02          0.27         0.77 o                         
   3  -5   3         19.04         21.05         1.15 o                         
   4  -5   3          9.59         11.08         0.75 o                         
   5  -5   3         54.04         55.88         0.93 o                         
   6  -5   3         32.52         30.84         0.84 o                         
   7  -5   3          0.19          0.64         0.72 o                         
   8  -5   3          3.97          4.68         0.84 o                         
  -5  -4   3          0.36          0.36         0.75 o                         
  -4  -4   3          2.07          1.78         0.76 o                         
  -3  -4   3         18.64         22.42         2.53 o                         
  -2  -4   3         55.50         56.30         0.91 o                         
  -1  -4   3          0.33          0.68         0.57 o                         
   0  -4   3         61.44         58.32         0.95 o                         
   1  -4   3          0.74          0.83         0.78 o                         
   2  -4   3         18.41         17.57         1.02 o                         
   3  -4   3         58.11         61.33         1.12 o                         
   4  -4   3         32.58         35.87         0.78 o                         
   5  -4   3         55.61         58.05         0.87 o                         
   6  -4   3         76.34         81.20         1.59 o                         
   7  -4   3          6.53          7.76         0.76 o                         
   8  -4   3          0.01          0.29         0.77 o                         
  -5  -3   3          0.72          1.23         0.70 o                         
  -4  -3   3          5.70          5.87         0.72 o                         
  -3  -3   3        120.08        128.10         2.65 o                         
  -2  -3   3        343.38        365.37         1.53 o                         
  -1  -3   3          2.46          2.62         0.57 o                         
   0  -3   3        180.03        178.57         1.99 o                         
   1  -3   3          2.90          2.05         0.68 o                         
   2  -3   3          2.83          3.30         0.69 o                         
   3  -3   3        134.08        124.97         1.23 o                         
   4  -3   3          3.92          6.09         0.62 o                         
   5  -3   3         41.11         37.08         0.75 o                         
   6  -3   3         34.76         33.23         0.74 o                         
   7  -3   3          0.04          0.65         0.64 o                         
   8  -3   3         10.72         11.66         0.85 o                         
  -6  -2   3          6.00          5.61         0.84 o                         
  -5  -2   3          8.23          8.07         0.76 o                         
  -4  -2   3          3.32          3.16         0.69 o                         
  -3  -2   3        375.57        385.13         5.33 o                         
  -2  -2   3          6.48          8.42         0.57 o                         
  -1  -2   3         18.21         24.24         0.80 o                         
   0  -2   3        828.21        787.15         6.63 o                         
   1  -2   3          6.92          7.08         0.69 o                         
   2  -2   3          7.27          6.15         0.70 o                         
   3  -2   3         10.09         13.57         0.66 o                         
   4  -2   3         60.15         58.93         1.24 o                         
   5  -2   3        202.81        195.18         2.25 o                         
   6  -2   3         41.94         43.12         0.78 o                         
   7  -2   3          5.65          6.88         0.69 o                         
  -7  -1   3          2.27          1.97         0.81 o                         
  -6  -1   3          0.02          0.54         0.63 o                         
  -5  -1   3          8.80          8.05         0.61 o                         
  -4  -1   3         21.28         22.53         0.65 o                         
  -3  -1   3        435.20        480.69         8.73 o                         
  -2  -1   3       1203.26       1204.94        14.17 o                         
  -1  -1   3          2.34          3.26         0.77 o                         
   0  -1   3        152.71        162.75         1.54 o                         
   1  -1   3          4.00          5.24         2.23 o                         
   2  -1   3        273.23        275.46         6.04 o                         
   3  -1   3          2.69          2.64         0.58 o                         
   4  -1   3          0.51          1.62         0.59 o                         
   5  -1   3         36.89         34.14         0.77 o                         
   6  -1   3         18.05         19.03         0.72 o                         
   7  -1   3          6.55          7.25         0.76 o                         
  -7   0   3          6.82          7.46         0.73 o                         
  -6   0   3         19.64         18.74         0.70 o                         
  -5   0   3          1.99          2.25         0.61 o                         
  -4   0   3          0.01          0.29         0.54 o                         
  -3   0   3        739.17        794.30        10.03 o                         
  -2   0   3         16.63         16.20         0.67 o                         
  -1   0   3        136.80        117.10         2.28 o                         
   0   0   3          3.69          5.14         0.74 o                         
   1   0   3         91.91         79.47         1.17 o                         
   2   0   3          9.06          9.13         0.73 o                         
   3   0   3         29.12         31.17         0.70 o                         
   4   0   3        148.60        141.82         3.19 o                         
   5   0   3         70.87         74.86         0.94 o                         
   6   0   3         27.79         29.26         0.76 o                         
   7   0   3          7.21          7.85         0.75 o                         
  -8   1   3          7.69         10.27         0.85 o                         
  -7   1   3         23.47         24.05         0.86 o                         
  -6   1   3          0.18          1.11         0.59 o                         
  -5   1   3          0.55          1.34         0.58 o                         
  -4   1   3        130.02        141.70         1.43 o                         
  -3   1   3       1813.78       1802.35        17.73 o                         
  -2   1   3        189.79        185.99         1.91 o                         
  -1   1   3         30.72         31.74         1.04 o                         
   0   1   3       1020.14       1004.81         3.88 o                         
   1   1   3         20.22         18.59         0.89 o                         
   2   1   3          6.54          9.19         0.64 o                         
   3   1   3         19.76         18.77         0.62 o                         
   4   1   3          0.23          0.18         0.57 o                         
   5   1   3          0.16          0.28         0.65 o                         
   6   1   3         11.10         10.92         0.76 o                         
  -8   2   3          4.35          6.68         0.75 o                         
  -7   2   3         17.78         16.46         0.72 o                         
  -6   2   3          0.52          1.35         0.68 o                         
  -5   2   3          5.26          5.29         0.61 o                         
  -4   2   3        113.36        139.76         1.07 o                         
  -3   2   3        821.04        825.93        10.07 o                         
  -2   2   3         85.80         85.69         1.20 o                         
  -1   2   3          0.20          0.81         0.89 o                         
   0   2   3        249.47        246.11         2.34 o                         
   1   2   3          4.74          3.56         0.60 o                         
   2   2   3          9.56          9.36         0.64 o                         
   3   2   3          0.22          1.10         0.58 o                         
   4   2   3        101.35        111.36         1.99 o                         
   5   2   3         34.93         38.05         0.80 o                         
   6   2   3          9.63          9.03         0.81 o                         
  -8   3   3          0.35         -0.37         0.80 o                         
  -7   3   3         11.17         11.16         0.78 o                         
  -6   3   3          1.37          2.30         0.61 o                         
  -5   3   3         24.49         25.60         0.68 o                         
  -4   3   3        174.27        192.43         1.91 o                         
  -3   3   3        636.64        623.48         3.81 o                         
  -2   3   3        154.92        156.02         1.52 o                         
  -1   3   3        195.96        203.32         3.89 o                         
   0   3   3         22.95         23.47         0.77 o                         
   1   3   3         81.39         82.20         1.68 o                         
   2   3   3          2.82          2.74         0.64 o                         
   3   3   3          0.65          1.45         0.62 o                         
   4   3   3          2.07          2.04         0.75 o                         
   5   3   3          4.57          5.49         0.77 o                         
  -8   4   3          2.78          5.09         0.84 o                         
  -7   4   3         27.29         27.33         0.75 o                         
  -6   4   3          0.27          0.79         0.62 o                         
  -5   4   3         11.94         13.18         0.72 o                         
  -4   4   3         96.65        108.56         1.15 o                         
  -3   4   3         48.42         45.60         0.95 o                         
  -2   4   3          0.41          0.38         0.70 o                         
  -1   4   3         12.19         12.66         0.81 o                         
   0   4   3          6.79          8.25         0.88 o                         
   1   4   3          3.61          4.23         0.73 o                         
   2   4   3          0.54          0.49         0.73 o                         
   3   4   3         22.76         23.87         1.59 o                         
   4   4   3         36.80         38.87         1.96 o                         
  -8   5   3          1.75          1.83         0.73 o                         
  -7   5   3          9.94         10.67         0.75 o                         
  -6   5   3          0.62          1.53         0.72 o                         
  -5   5   3          0.42          0.72         0.74 o                         
  -4   5   3        139.37        139.50         1.52 o                         
  -3   5   3        132.08        140.96         1.67 o                         
  -2   5   3         22.10         25.23         0.98 o                         
  -1   5   3         15.18         15.59         0.83 o                         
   0   5   3         20.14         19.74         0.83 o                         
   1   5   3          5.59          4.65         0.72 o                         
   2   5   3          2.57          2.78         0.78 o                         
   3   5   3          0.07          0.75         0.81 o                         
  -8   6   3          0.47          0.13         0.89 o                         
  -7   6   3          1.68          2.67         0.81 o                         
  -6   6   3          1.61          2.47         0.83 o                         
  -5   6   3         10.55         11.52         0.88 o                         
  -4   6   3         29.71         26.02         1.00 o                         
  -3   6   3          9.96         12.64         0.97 o                         
  -2   6   3          2.80          2.51         1.12 o                         
  -1   6   3          8.87          8.23         0.85 o                         
   0   6   3          8.13         10.06         0.89 o                         
   1   6   3          0.12          0.61         0.77 o                         
   2   6   3          1.33          1.96         0.79 o                         
  -7   7   3          2.78          3.72         0.93 o                         
  -6   7   3          0.01          0.47         0.92 o                         
  -5   7   3          3.87          3.60         0.93 o                         
  -4   7   3         38.41         39.98         1.26 o                         
  -3   7   3         12.37         12.45         1.26 o                         
  -2   7   3         13.10         12.46         0.99 o                         
  -1   7   3          0.43          0.88         0.88 o                         
   0   7   3          1.46          1.48         0.94 o                         
   1   7   3          0.53          0.36         0.87 o                         
  -6   8   3          0.66          0.89         1.30 o                         
  -5   8   3         10.73          9.42         1.46 o                         
  -4   8   3          3.24          2.63         1.48 o                         
  -3   8   3          0.60          0.96         1.25 o                         
  -2   8   3          1.40          0.77         1.08 o                         
  -1   8   3          0.50          1.33         1.10 o                         
   0  -8   4          0.09          0.22         0.90 o                         
   1  -8   4          0.17         -0.88         1.82 o                         
   2  -8   4          1.28          1.21         1.18 o                         
   3  -8   4         21.57         20.43         1.30 o                         
   4  -8   4          6.88          6.26         1.10 o                         
   5  -8   4          3.23          2.84         1.12 o                         
   6  -8   4          5.35          6.00         1.17 o                         
  -1  -7   4          0.23          0.55         0.85 o                         
   0  -7   4          0.04          0.52         0.83 o                         
   1  -7   4          0.20          0.91         0.89 o                         
   2  -7   4          1.77          2.03         1.00 o                         
   3  -7   4          4.99          7.00         1.13 o                         
   4  -7   4         12.82         10.46         1.31 o                         
   5  -7   4          0.01          0.67         0.89 o                         
   6  -7   4         19.54         18.91         1.29 o                         
   7  -7   4          4.70          3.26         0.91 o                         
  -3  -6   4          0.34          1.13         0.80 o                         
  -2  -6   4          2.58          1.92         0.80 o                         
  -1  -6   4          2.34          1.97         0.69 o                         
   0  -6   4         17.74         16.79         1.01 o                         
   1  -6   4          1.69          1.67         0.73 o                         
   2  -6   4         38.34         37.86         1.03 o                         
   3  -6   4        127.19        128.53         4.27 o                         
   4  -6   4          0.00         -0.51         0.83 o                         
   5  -6   4          5.26          4.60         0.81 o                         
   6  -6   4         19.51         19.20         1.10 o                         
   7  -6   4         22.82         20.53         0.95 o                         
  -4  -5   4          0.55          0.85         0.75 o                         
  -3  -5   4          0.53          1.77         0.80 o                         
  -2  -5   4          8.51          9.16         1.06 o                         
  -1  -5   4          3.22          2.29         0.67 o                         
   0  -5   4          0.02          0.12         0.72 o                         
   1  -5   4         35.92         31.36         0.89 o                         
   2  -5   4          0.55          1.59         0.82 o                         
   3  -5   4         69.38         75.34         1.35 o                         
   4  -5   4         47.38         46.17         0.91 o                         
   5  -5   4          2.17          2.98         0.71 o                         
   6  -5   4         57.29         55.79         0.93 o                         
   7  -5   4          6.84          6.31         0.82 o                         
   8  -5   4          1.00          1.48         0.89 o                         
  -5  -4   4          0.57          1.41         0.96 o                         
  -4  -4   4          0.05          0.91         0.69 o                         
  -3  -4   4          0.36          1.21         0.67 o                         
  -2  -4   4         40.89         41.88         0.75 o                         
  -1  -4   4         75.47         76.35         0.89 o                         
   0  -4   4        122.48        120.97         1.81 o                         
   1  -4   4         17.87         15.38         0.77 o                         
   2  -4   4        157.10        173.40         1.59 o                         
   3  -4   4        373.09        400.20         7.55 o                         
   4  -4   4          9.60          9.53         0.65 o                         
   5  -4   4         14.34         13.54         0.74 o                         
   6  -4   4         83.89         82.43         1.68 o                         
   7  -4   4         14.04         12.16         0.76 o                         
   8  -4   4          2.12          2.84         0.77 o                         
  -5  -3   4         11.43         12.40         0.70 o                         
  -4  -3   4          1.71          1.72         0.67 o                         
  -3  -3   4         96.43        104.38         1.63 o                         
  -2  -3   4         55.95         54.56         0.78 o                         
  -1  -3   4          0.17          0.30         0.69 o                         
   0  -3   4          3.63          3.73         0.63 o                         
   1  -3   4        191.60        191.73         1.46 o                         
   2  -3   4         12.60         10.94         0.74 o                         
   3  -3   4        375.36        407.87         6.69 o                         
   4  -3   4          1.12          3.11         0.59 o                         
   5  -3   4          6.85          6.15         0.60 o                         
   6  -3   4        100.30         97.66         2.02 o                         
   7  -3   4          1.96          1.28         0.79 o                         
   8  -3   4          0.17          0.18         0.75 o                         
  -6  -2   4          1.82          1.63         0.70 o                         
  -5  -2   4         11.93         11.66         0.98 o                         
  -4  -2   4          0.72          1.00         0.59 o                         
  -3  -2   4          5.23          5.31         0.57 o                         
  -2  -2   4        103.23        105.97         0.93 o                         
  -1  -2   4        695.86        657.17         6.19 o                         
   0  -2   4        403.67        395.28         3.45 o                         
   1  -2   4         86.00         80.28         1.09 o                         
   2  -2   4       1581.25       1594.17        12.08 o                         
   3  -2   4        281.26        309.88         3.72 o                         
   4  -2   4         94.49         96.36         1.11 o                         
   5  -2   4         19.97         18.30         0.67 o                         
   6  -2   4         77.37         75.37         0.83 o                         
   7  -2   4         12.38         12.40         0.79 o                         
  -7  -1   4          3.51          2.74         0.76 o                         
  -6  -1   4         49.03         49.39         1.31 o                         
  -5  -1   4          2.52          2.01         0.60 o                         
  -4  -1   4         36.77         37.81         1.02 o                         
  -3  -1   4        315.08        323.76         2.27 o                         
  -2  -1   4          4.28          3.68         0.55 o                         
  -1  -1   4        293.59        290.03         2.13 o                         
   0  -1   4        245.94        242.95         1.66 o                         
   1  -1   4       1082.19       1087.00         5.38 o                         
   2  -1   4          0.26          0.84         0.57 o                         
   3  -1   4        473.60        500.91         2.32 o                         
   4  -1   4          1.73          3.21         0.55 o                         
   5  -1   4         28.97         28.71         0.72 o                         
   6  -1   4         39.27         36.71         0.88 o                         
   7  -1   4          6.75          6.95         0.76 o                         
  -7   0   4          2.10          1.14         0.73 o                         
  -6   0   4          1.01          1.25         0.70 o                         
  -5   0   4         28.37         26.50         0.76 o                         
  -4   0   4         82.54         82.83         1.06 o                         
  -3   0   4        109.25        129.43         1.64 o                         
  -2   0   4         46.32         56.55         3.06 o                         
  -1   0   4       4406.57       3629.21        66.56 o                         
   0   0   4          0.01          0.62         0.58 o                         
   1   0   4       1104.92       1048.17         3.06 o                         
   2   0   4       1032.82       1089.39        20.06 o                         
   3   0   4         20.12         23.12         2.13 o                         
   4   0   4         20.78         22.95         0.69 o                         
   5   0   4         70.53         67.28         0.84 o                         
   6   0   4         40.23         40.19         0.79 o                         
   7   0   4          1.83          2.56         0.75 o                         
  -8   1   4          0.08          0.61         0.80 o                         
  -7   1   4         31.03         28.40         1.12 o                         
  -6   1   4         25.46         22.21         0.83 o                         
  -5   1   4          0.44          0.60         0.57 o                         
  -4   1   4        117.42        124.61         1.62 o                         
  -3   1   4        874.14        838.91         9.02 o                         
  -2   1   4         17.70         13.60         0.67 o                         
  -1   1   4          9.20         10.32         0.74 o                         
   0   1   4        283.48        295.40         1.95 o                         
   1   1   4        120.56        114.30         1.12 o                         
   2   1   4        177.05        178.08         2.63 o                         
   3   1   4         88.33         88.63         1.62 o                         
   4   1   4          0.10          0.05         0.60 o                         
   5   1   4         40.16         40.72         0.78 o                         
   6   1   4         21.00         17.47         0.85 o                         
  -8   2   4          1.97          1.86         0.76 o                         
  -7   2   4          0.43          1.29         0.74 o                         
  -6   2   4          2.25          2.10         0.63 o                         
  -5   2   4         57.18         50.18         0.74 o                         
  -4   2   4         83.48         86.99         0.95 o                         
  -3   2   4         77.19        100.28         1.01 o                         
  -2   2   4         98.86         93.76         1.15 o                         
  -1   2   4        796.75        781.49        19.50 o                         
   0   2   4         13.44         12.20         0.70 o                         
   1   2   4        484.07        487.12         7.79 o                         
   2   2   4        413.23        438.21         4.39 o                         
   3   2   4          0.39          1.62         0.66 o                         
   4   2   4         41.16         40.28         0.73 o                         
   5   2   4         31.43         31.43         1.43 o                         
   6   2   4          3.04          2.83         0.77 o                         
  -8   3   4          1.22          3.14         0.74 o                         
  -7   3   4         51.80         45.69         1.10 o                         
  -6   3   4         24.60         20.62         0.68 o                         
  -5   3   4         19.76         20.58         0.67 o                         
  -4   3   4        373.56        376.25         4.27 o                         
  -3   3   4         75.60         68.67         1.04 o                         
  -2   3   4          5.44          7.42         0.72 o                         
  -1   3   4         83.23         79.62         1.30 o                         
   0   3   4        165.78        163.85         2.49 o                         
   1   3   4         59.71         59.86         1.78 o                         
   2   3   4         21.86         21.44         0.75 o                         
   3   3   4          5.02          5.01         0.68 o                         
   4   3   4         16.23         15.28         0.74 o                         
   5   3   4          7.04          7.10         0.88 o                         
  -8   4   4          1.39          1.73         0.80 o                         
  -7   4   4          1.40          1.27         0.71 o                         
  -6   4   4          5.57          6.43         0.65 o                         
  -5   4   4          0.87          0.51         0.69 o                         
  -4   4   4         25.83         28.22         0.79 o                         
  -3   4   4         93.18         95.82         1.61 o                         
  -2   4   4         61.18         61.94         5.73 o                         
  -1   4   4         97.04        104.64         1.75 o                         
   0   4   4         74.11         68.59         0.99 o                         
   1   4   4        235.59        233.03         2.16 o                         
   2   4   4         18.13         18.91         0.75 o                         
   3   4   4          1.24          1.16         0.79 o                         
   4   4   4         11.00          9.21         0.93 o                         
  -8   5   4          0.78          0.84         0.81 o                         
  -7   5   4         35.03         35.98         0.85 o                         
  -6   5   4          0.00          0.55         0.65 o                         
  -5   5   4         21.81         25.43         0.85 o                         
  -4   5   4        104.83        101.47         1.24 o                         
  -3   5   4          2.56          2.11         0.77 o                         
  -2   5   4          0.04          0.19         0.88 o                         
  -1   5   4          2.58          2.83         0.82 o                         
   0   5   4          6.34          6.77         0.79 o                         
   1   5   4         11.41         12.28         0.78 o                         
   2   5   4         12.17         11.36         0.80 o                         
   3   5   4          2.12          1.88         0.79 o                         
  -8   6   4          0.11          0.54         0.94 o                         
  -7   6   4          0.36          0.48         0.79 o                         
  -6   6   4          0.05          0.28         0.81 o                         
  -5   6   4          0.68          0.71         0.77 o                         
  -4   6   4          3.24          2.54         0.85 o                         
  -3   6   4          3.46          3.73         0.92 o                         
  -2   6   4          4.13          4.19         0.91 o                         
  -1   6   4          0.33          0.72         0.81 o                         
   0   6   4         22.40         21.30         0.84 o                         
   1   6   4         32.47         32.59         0.94 o                         
   2   6   4          2.82          3.44         0.87 o                         
  -7   7   4          6.93          8.45         1.02 o                         
  -6   7   4          0.14          0.87         0.93 o                         
  -5   7   4         17.54         18.55         1.08 o                         
  -4   7   4         12.17         13.54         1.04 o                         
  -3   7   4          2.15          2.66         1.17 o                         
  -2   7   4          0.10          0.85         1.01 o                         
  -1   7   4          0.11          0.64         0.95 o                         
   0   7   4          1.42          2.59         0.95 o                         
   1   7   4          5.51          4.96         0.94 o                         
  -6   8   4          0.04          0.10         1.14 o                         
  -5   8   4          0.30          0.31         1.24 o                         
  -4   8   4          2.05          1.68         1.45 o                         
  -3   8   4          1.00          0.95         1.21 o                         
  -2   8   4          0.13          0.24         1.17 o                         
  -1   8   4          0.18          0.28         1.11 o                         
   0  -8   5          0.22          0.79         1.07 o                         
   1  -8   5          1.46          0.93         1.03 o                         
   2  -8   5          4.16          3.72         1.25 o                         
   3  -8   5          9.02          8.66         1.01 o                         
   4  -8   5          6.02          4.35         1.08 o                         
   5  -8   5          1.08          0.65         1.13 o                         
   6  -8   5          3.85          3.48         1.07 o                         
  -1  -7   5          0.11          0.10         0.80 o                         
   0  -7   5          0.31          0.94         0.80 o                         
   1  -7   5          5.63          5.82         1.03 o                         
   2  -7   5          3.38          1.32         0.88 o                         
   3  -7   5         11.08         11.40         1.05 o                         
   4  -7   5          3.43          2.66         0.95 o                         
   5  -7   5          0.02         -0.06         0.98 o                         
   6  -7   5          4.19          4.92         1.44 o                         
   7  -7   5         10.93         10.45         1.02 o                         
  -3  -6   5          0.00          0.09         0.82 o                         
  -2  -6   5          0.10          0.24         0.74 o                         
  -1  -6   5          0.64          0.67         0.72 o                         
   0  -6   5          0.11          0.33         0.72 o                         
   1  -6   5         21.13         23.05         0.93 o                         
   2  -6   5         25.23         26.75         0.98 o                         
   3  -6   5         41.35         45.05         1.13 o                         
   4  -6   5         19.10         19.65         1.39 o                         
   5  -6   5         16.81         14.07         0.89 o                         
   6  -6   5          9.19          8.99         0.81 o                         
   7  -6   5          2.47          2.12         0.89 o                         
  -4  -5   5          0.07         -0.04         0.86 o                         
  -3  -5   5          0.03          0.60         0.69 o                         
  -2  -5   5          0.04          0.36         0.66 o                         
  -1  -5   5          1.95          2.18         0.66 o                         
   0  -5   5          0.59          0.90         0.66 o                         
   1  -5   5          9.95         11.39         0.71 o                         
   2  -5   5          0.68          2.43         0.82 o                         
   3  -5   5        101.57        108.08         2.15 o                         
   4  -5   5          4.14          4.34         0.74 o                         
   5  -5   5          1.43          1.51         0.68 o                         
   6  -5   5         30.93         33.84         0.85 o                         
   7  -5   5         13.96         13.27         0.78 o                         
  -5  -4   5          0.79          1.91         0.82 o                         
  -4  -4   5          3.77          4.86         0.74 o                         
  -3  -4   5          7.84          7.31         0.73 o                         
  -2  -4   5         17.00         15.67         0.69 o                         
  -1  -4   5          3.45          3.72         0.82 o                         
   0  -4   5         13.56         16.74         0.69 o                         
   1  -4   5         47.38         55.67         0.93 o                         
   2  -4   5        139.46        144.25         2.31 o                         
   3  -4   5        270.18        286.93         2.35 o                         
   4  -4   5          0.97          1.15         0.65 o                         
   5  -4   5         68.70         73.21         0.91 o                         
   6  -4   5          1.43          1.20         0.70 o                         
   7  -4   5          0.56          0.60         0.70 o                         
  -5  -3   5          0.17          0.76         0.67 o                         
  -4  -3   5          8.18          8.15         0.66 o                         
  -3  -3   5          0.37          0.55         0.60 o                         
  -2  -3   5         16.10         17.35         0.65 o                         
  -1  -3   5          2.69          1.79         0.63 o                         
   0  -3   5         97.53         92.04         1.52 o                         
   1  -3   5        118.74        115.74         2.11 o                         
   2  -3   5        233.58        226.96         1.53 o                         
   3  -3   5        490.56        519.60         8.29 o                         
   4  -3   5         16.01         16.13         0.68 o                         
   5  -3   5          0.91          0.72         0.62 o                         
   6  -3   5         46.21         45.74         0.81 o                         
   7  -3   5          6.32          6.09         0.73 o                         
  -6  -2   5          3.59          4.13         0.74 o                         
  -5  -2   5          1.46          0.83         0.65 o                         
  -4  -2   5          3.47          3.36         0.63 o                         
  -3  -2   5        149.92        151.75         1.47 o                         
  -2  -2   5         11.26         11.09         0.96 o                         
  -1  -2   5          5.85          7.20         0.59 o                         
   0  -2   5          0.03          0.38         0.57 o                         
   1  -2   5        479.61        454.98         3.93 o                         
   2  -2   5        202.10        209.81         2.81 o                         
   3  -2   5        293.14        322.95         7.27 o                         
   4  -2   5         53.96         50.04         1.31 o                         
   5  -2   5         37.20         37.65         0.76 o                         
   6  -2   5          3.96          3.28         0.67 o                         
   7  -2   5          2.27          5.01         0.73 o                         
  -7  -1   5          6.62          5.58         0.86 o                         
  -6  -1   5          0.24          1.13         0.74 o                         
  -5  -1   5         18.68         17.54         0.77 o                         
  -4  -1   5          0.78          1.10         0.64 o                         
  -3  -1   5          7.87          6.95         0.60 o                         
  -2  -1   5          8.66          8.34         0.58 o                         
  -1  -1   5         23.78         20.59         0.70 o                         
   0  -1   5        203.98        198.86         1.39 o                         
   1  -1   5          5.51          4.14         0.61 o                         
   2  -1   5        941.22        984.64         9.90 o                         
   3  -1   5        126.87        143.46         2.06 o                         
   4  -1   5          6.54          7.44         0.67 o                         
   5  -1   5          0.01         -0.04         0.59 o                         
   6  -1   5         55.29         53.26         0.88 o                         
   7  -1   5          0.90          0.70         0.80 o                         
  -7   0   5          0.86          1.75         0.71 o                         
  -6   0   5         28.10         27.61         0.77 o                         
  -5   0   5          0.01         -0.03         0.60 o                         
  -4   0   5          3.65          4.42         0.55 o                         
  -3   0   5        555.02        588.12         8.01 o                         
  -2   0   5         47.61         44.20         0.76 o                         
  -1   0   5        129.13        138.47         1.20 o                         
   0   0   5         69.10         67.87         0.97 o                         
   1   0   5         96.54         96.17         1.01 o                         
   2   0   5        267.09        281.79         5.71 o                         
   3   0   5        200.97        229.03         1.86 o                         
   4   0   5        126.64        127.49         0.96 o                         
   5   0   5         12.71         11.71         0.68 o                         
   6   0   5          0.67          1.07         0.71 o                         
   7   0   5          5.32          6.55         0.84 o                         
  -7   1   5          0.86          1.41         0.68 o                         
  -6   1   5          0.21          0.38         0.62 o                         
  -5   1   5         11.31         12.71         0.69 o                         
  -4   1   5          3.99          2.15         0.55 o                         
  -3   1   5         38.45         37.36         0.72 o                         
  -2   1   5         69.51         71.05         0.94 o                         
  -1   1   5        325.42        312.72         4.90 o                         
   0   1   5        481.84        457.66         2.97 o                         
   1   1   5          8.94          8.61         0.63 o                         
   2   1   5        596.00        627.30         5.21 o                         
   3   1   5         10.03         10.89         0.61 o                         
   4   1   5          9.04          8.10         0.64 o                         
   5   1   5         10.96         10.94         0.88 o                         
   6   1   5          5.29          5.39         0.72 o                         
  -8   2   5          1.53          1.96         0.81 o                         
  -7   2   5          6.60          6.26         0.71 o                         
  -6   2   5         23.76         18.64         1.54 o                         
  -5   2   5          8.47          7.46         0.64 o                         
  -4   2   5        209.46        212.63         3.06 o                         
  -3   2   5        265.54        267.36         1.49 o                         
  -2   2   5        573.20        547.67         9.38 o                         
  -1   2   5          1.80          3.94         0.77 o                         
   0   2   5          4.29          6.00         0.72 o                         
   1   2   5        163.35        165.88         3.00 o                         
   2   2   5        142.78        154.71         3.71 o                         
   3   2   5          0.58          1.65         0.57 o                         
   4   2   5         19.49         20.03         0.72 o                         
   5   2   5          0.43         -0.09         0.72 o                         
  -8   3   5          0.01          0.62         0.79 o                         
  -7   3   5          4.37          3.39         0.68 o                         
  -6   3   5          2.72          3.44         0.61 o                         
  -5   3   5          4.92          5.28         0.64 o                         
  -4   3   5         31.55         32.86         0.73 o                         
  -3   3   5         21.27         19.94         0.78 o                         
  -2   3   5          2.79          3.30         0.94 o                         
  -1   3   5         38.47         36.10         1.16 o                         
   0   3   5         26.45         25.18         0.85 o                         
   1   3   5         51.16         54.38         0.89 o                         
   2   3   5         50.80         50.75         1.12 o                         
   3   3   5          8.23          8.39         0.74 o                         
   4   3   5          0.47          0.24         0.73 o                         
   5   3   5          3.06          3.79         0.78 o                         
  -8   4   5          0.00          0.84         0.73 o                         
  -7   4   5          4.10          3.12         0.74 o                         
  -6   4   5         27.84         26.05         0.81 o                         
  -5   4   5          0.00          0.14         0.68 o                         
  -4   4   5         96.88         91.67         1.09 o                         
  -3   4   5          7.98          7.63         0.75 o                         
  -2   4   5        101.38        104.16         3.92 o                         
  -1   4   5          8.04          8.51         0.97 o                         
   0   4   5          7.80          7.78         0.74 o                         
   1   4   5          9.09          9.22         0.66 o                         
   2   4   5         36.31         36.37         1.00 o                         
   3   4   5          0.01          1.54         0.83 o                         
   4   4   5          4.61          3.60         0.91 o                         
  -8   5   5          0.04          0.77         0.74 o                         
  -7   5   5          0.03          0.57         0.74 o                         
  -6   5   5          0.43          1.43         0.71 o                         
  -5   5   5          9.75         10.32         0.77 o                         
  -4   5   5          1.56          1.23         0.73 o                         
  -3   5   5          0.30          1.23         0.87 o                         
  -2   5   5          9.22         10.94         1.06 o                         
  -1   5   5         16.02         14.40         0.96 o                         
   0   5   5          6.77          7.33         0.89 o                         
   1   5   5          4.52          5.01         0.76 o                         
   2   5   5          0.44          0.70         0.72 o                         
   3   5   5          0.09          0.41         0.82 o                         
  -8   6   5          1.12          1.32         0.85 o                         
  -7   6   5          8.51          8.49         0.88 o                         
  -6   6   5          3.20          3.51         0.83 o                         
  -5   6   5          0.62          0.67         0.86 o                         
  -4   6   5         32.08         30.26         1.07 o                         
  -3   6   5          4.22          3.11         0.98 o                         
  -2   6   5         22.03         24.90         1.13 o                         
  -1   6   5          0.00          0.03         0.95 o                         
   0   6   5          0.01          0.64         0.78 o                         
   1   6   5          9.77          8.78         0.94 o                         
   2   6   5          3.16          2.66         0.84 o                         
  -7   7   5          0.97          1.07         0.96 o                         
  -6   7   5          1.24          1.47         1.05 o                         
  -5   7   5          6.20          4.74         0.97 o                         
  -4   7   5          0.88          1.35         1.06 o                         
  -3   7   5          0.27          0.50         1.16 o                         
  -2   7   5          0.00          0.55         1.32 o                         
  -1   7   5          0.34          0.78         0.94 o                         
   0   7   5          0.58          0.67         0.97 o                         
  -6   8   5          0.38          0.83         1.18 o                         
  -5   8   5          2.27          1.78         1.26 o                         
  -4   8   5          0.89          1.01         1.39 o                         
  -3   8   5          2.26          1.27         1.57 o                         
  -2   8   5          0.79          1.31         1.43 o                         
   1  -8   6          0.02          1.69         1.03 o                         
   2  -8   6          5.82          4.17         1.13 o                         
   3  -8   6          4.17          4.21         1.11 o                         
   4  -8   6          0.11          0.22         0.99 o                         
   5  -8   6          0.63          1.36         1.13 o                         
   6  -8   6          0.45          0.78         1.18 o                         
  -1  -7   6          4.18          4.73         0.86 o                         
   0  -7   6          1.39          1.44         1.02 o                         
   1  -7   6         15.39         13.22         1.04 o                         
   2  -7   6          1.13          0.29         0.98 o                         
   3  -7   6          2.38          2.42         0.98 o                         
   4  -7   6          2.02          3.07         0.90 o                         
   5  -7   6          0.02          0.95         0.95 o                         
   6  -7   6          0.08          0.20         1.01 o                         
   7  -7   6          3.10          3.23         0.97 o                         
  -3  -6   6          0.10          0.76         0.94 o                         
  -2  -6   6          0.15          0.48         0.83 o                         
  -1  -6   6          9.41          9.03         0.81 o                         
   0  -6   6          0.49          0.72         0.75 o                         
   1  -6   6          0.31          0.81         0.86 o                         
   2  -6   6          5.13          5.39         1.29 o                         
   3  -6   6         13.27         12.30         1.01 o                         
   4  -6   6          0.09          1.17         0.92 o                         
   5  -6   6          2.93          3.65         0.89 o                         
   6  -6   6          9.63         11.12         0.88 o                         
   7  -6   6          5.95          6.30         0.87 o                         
  -4  -5   6          0.94          1.15         0.79 o                         
  -3  -5   6          0.01         -0.23         0.69 o                         
  -2  -5   6          5.95          5.65         0.72 o                         
  -1  -5   6         37.95         37.78         0.97 o                         
   0  -5   6         32.43         33.61         0.83 o                         
   1  -5   6         76.97         68.32         0.98 o                         
   2  -5   6         11.15         13.83         0.80 o                         
   3  -5   6          0.54          1.36         0.78 o                         
   4  -5   6          9.35          9.95         0.76 o                         
   5  -5   6          2.26          2.29         0.73 o                         
   6  -5   6          0.01          0.89         0.71 o                         
   7  -5   6          0.90          1.74         0.78 o                         
  -5  -4   6          4.43          5.04         0.79 o                         
  -4  -4   6          4.52          5.34         0.74 o                         
  -3  -4   6          2.24          2.00         0.67 o                         
  -2  -4   6         27.50         24.89         0.73 o                         
  -1  -4   6         86.37         80.09         1.37 o                         
   0  -4   6         14.08         15.39         0.68 o                         
   1  -4   6          8.79          7.82         0.66 o                         
   2  -4   6         18.30         20.31         0.72 o                         
   3  -4   6          7.17          9.05         0.69 o                         
   4  -4   6          1.72          2.20         0.65 o                         
   5  -4   6          0.40          1.00         0.63 o                         
   6  -4   6         31.90         32.78         0.77 o                         
   7  -4   6          1.99          2.35         0.70 o                         
  -5  -3   6         10.13         11.42         0.79 o                         
  -4  -3   6          8.22          7.65         0.64 o                         
  -3  -3   6         10.38          8.90         0.63 o                         
  -2  -3   6          5.85          5.05         0.59 o                         
  -1  -3   6         89.07         88.76         1.21 o                         
   0  -3   6        379.13        380.45         4.08 o                         
   1  -3   6        156.53        145.99         1.18 o                         
   2  -3   6         52.28         53.27         1.24 o                         
   3  -3   6         10.71         10.83         0.63 o                         
   4  -3   6         42.69         37.70         0.75 o                         
   5  -3   6          1.44          1.53         0.57 o                         
   6  -3   6          0.12          0.65         0.65 o                         
   7  -3   6          0.00          0.45         0.68 o                         
  -6  -2   6          1.28          1.38         0.74 o                         
  -5  -2   6         56.97         58.34         0.82 o                         
  -4  -2   6          1.16          1.94         0.61 o                         
  -3  -2   6         14.84         14.68         0.61 o                         
  -2  -2   6        133.38        117.59         1.44 o                         
  -1  -2   6        188.98        179.60         2.65 o                         
   0  -2   6          6.94          8.59         0.61 o                         
   1  -2   6         15.02         18.90         0.66 o                         
   2  -2   6          3.14          3.75         0.57 o                         
   3  -2   6         85.47         85.15         1.72 o                         
   4  -2   6         14.50         18.02         0.64 o                         
   5  -2   6          0.04          0.33         0.62 o                         
   6  -2   6         37.85         38.77         0.77 o                         
   7  -2   6          1.58          1.83         0.72 o                         
  -7  -1   6          1.57          2.33         0.77 o                         
  -6  -1   6         35.17         32.27         1.09 o                         
  -5  -1   6         57.09         54.41         0.92 o                         
  -4  -1   6         37.44         32.87         0.74 o                         
  -3  -1   6          1.33          0.55         0.54 o                         
  -2  -1   6        130.29        129.79         1.10 o                         
  -1  -1   6        175.37        187.52         2.00 o                         
   0  -1   6       2397.59       2252.24        27.61 o                         
   1  -1   6          1.38          4.07         0.59 o                         
   2  -1   6        330.37        354.99         3.46 o                         
   3  -1   6          2.92          3.25         0.56 o                         
   4  -1   6         40.30         39.37         0.76 o                         
   5  -1   6          0.28          0.78         0.64 o                         
   6  -1   6          0.05          0.13         0.69 o                         
   7  -1   6          4.90          7.70         0.81 o                         
  -7   0   6          0.04          0.63         0.76 o                         
  -6   0   6         42.41         40.49         0.79 o                         
  -5   0   6         21.94         17.83         0.95 o                         
  -4   0   6         52.52         48.53         0.83 o                         
  -3   0   6          5.56          6.40         0.56 o                         
  -2   0   6        803.34        748.30         3.22 o                         
  -1   0   6        332.56        307.85         4.60 o                         
   0   0   6         43.03         31.72         0.79 o                         
   1   0   6         33.48         37.70         0.74 o                         
   2   0   6         33.35         34.98         0.70 o                         
   3   0   6         42.84         44.20         0.87 o                         
   4   0   6          2.19          2.43         0.63 o                         
   5   0   6          7.92          8.49         0.67 o                         
   6   0   6          7.89          8.36         0.71 o                         
  -7   1   6          4.38          2.89         0.68 o                         
  -6   1   6        115.29        103.13         1.62 o                         
  -5   1   6         24.96         26.50         0.68 o                         
  -4   1   6         92.15         91.59         1.32 o                         
  -3   1   6          7.47          8.89         0.68 o                         
  -2   1   6         80.13         90.51         1.16 o                         
  -1   1   6         42.56         36.65         0.84 o                         
   0   1   6        746.20        745.40         6.53 o                         
   1   1   6         70.31         78.07         0.97 o                         
   2   1   6         67.28         70.76         1.05 o                         
   3   1   6          5.61          6.76         0.61 o                         
   4   1   6         14.47         16.01         0.74 o                         
   5   1   6          5.70          6.50         0.67 o                         
   6   1   6          0.02          0.59         0.76 o                         
  -8   2   6          2.89          3.19         0.76 o                         
  -7   2   6          0.59          0.95         0.66 o                         
  -6   2   6         73.63         68.08         1.65 o                         
  -5   2   6         16.52         14.78         0.67 o                         
  -4   2   6        175.91        174.19         1.72 o                         
  -3   2   6         64.56         59.24         0.87 o                         
  -2   2   6        232.57        228.95         2.56 o                         
  -1   2   6          8.99          8.41         0.81 o                         
   0   2   6          0.80          0.83         0.62 o                         
   1   2   6          0.90          1.51         0.60 o                         
   2   2   6          0.22          0.60         0.62 o                         
   3   2   6         39.88         43.48         1.59 o                         
   4   2   6          0.20          0.60         0.67 o                         
   5   2   6          0.02          1.35         0.75 o                         
  -8   3   6          1.65          1.66         0.86 o                         
  -7   3   6         17.87         14.61         0.77 o                         
  -6   3   6         76.97         66.76         0.91 o                         
  -5   3   6         47.83         50.12         0.81 o                         
  -4   3   6         21.80         22.12         0.73 o                         
  -3   3   6          7.24          7.83         0.73 o                         
  -2   3   6         69.30         61.01         1.29 o                         
  -1   3   6         57.60         53.01         1.20 o                         
   0   3   6        159.33        144.22         1.40 o                         
   1   3   6         94.20         97.59         2.47 o                         
   2   3   6         24.27         25.48         0.81 o                         
   3   3   6          0.03          0.89         0.67 o                         
   4   3   6          0.05          0.71         0.74 o                         
   5   3   6          0.00          0.87         0.81 o                         
  -8   4   6          0.35         -0.10         0.76 o                         
  -7   4   6          4.08          5.58         0.69 o                         
  -6   4   6         56.70         58.22         0.96 o                         
  -5   4   6         11.79         12.24         0.75 o                         
  -4   4   6         61.36         64.71         1.00 o                         
  -3   4   6          2.21          1.57         0.73 o                         
  -2   4   6         42.09         34.15         1.07 o                         
  -1   4   6          0.62          0.28         0.92 o                         
   0   4   6          6.85          7.76         0.69 o                         
   1   4   6          1.52          1.45         0.76 o                         
   2   4   6          7.00          6.97         0.76 o                         
   3   4   6          1.48          1.97         0.74 o                         
   4   4   6          0.35          0.72         0.83 o                         
  -8   5   6          0.49          1.16         0.88 o                         
  -7   5   6         34.73         33.75         0.89 o                         
  -6   5   6         30.45         31.26         0.97 o                         
  -5   5   6          1.15          0.85         0.71 o                         
  -4   5   6          4.70          3.34         0.79 o                         
  -3   5   6          2.42          2.25         1.04 o                         
  -2   5   6          0.78          0.49         1.03 o                         
  -1   5   6         12.54         12.09         1.13 o                         
   0   5   6          1.51          1.53         0.77 o                         
   1   5   6         17.66         16.34         0.81 o                         
   2   5   6          0.23          0.86         0.78 o                         
   3   5   6          0.58          0.80         0.83 o                         
  -7   6   6          3.14          2.85         0.84 o                         
  -6   6   6          6.27          7.59         0.86 o                         
  -5   6   6          5.40          4.10         0.90 o                         
  -4   6   6          9.11         11.21         1.08 o                         
  -3   6   6          1.09          0.49         1.04 o                         
  -2   6   6          0.28          0.09         1.06 o                         
  -1   6   6          0.00          0.05         0.94 o                         
   0   6   6          1.25          1.16         0.86 o                         
   1   6   6          0.30          0.88         0.89 o                         
   2   6   6          0.85          0.74         0.93 o                         
  -7   7   6         10.75         11.43         1.10 o                         
  -6   7   6          2.10          2.04         0.99 o                         
  -5   7   6          0.41          0.56         1.01 o                         
  -4   7   6          1.12          1.02         1.37 o                         
  -3   7   6          0.86          0.65         1.26 o                         
  -2   7   6          0.83          0.66         1.17 o                         
  -1   7   6          0.05          0.23         1.20 o                         
   0   7   6          2.06          1.78         1.05 o                         
  -5   8   6          3.08          1.87         1.67 o                         
  -4   8   6          0.27          0.91         1.50 o                         
  -3   8   6          0.05          0.66         2.19 o                         
  -2   8   6          0.27          0.10         1.36 o                         
   1  -8   7          1.47          2.15         1.19 o                         
   2  -8   7          4.82          7.16         1.04 o                         
   3  -8   7          0.85          2.01         1.21 o                         
   4  -8   7          6.01          6.37         1.15 o                         
   5  -8   7          0.27          1.25         1.06 o                         
  -1  -7   7          5.18          4.51         0.91 o                         
   0  -7   7         19.34         16.45         0.90 o                         
   1  -7   7         12.72         11.52         0.91 o                         
   2  -7   7          4.31          5.90         0.92 o                         
   3  -7   7          3.25          2.85         1.04 o                         
   4  -7   7          0.58          0.97         1.11 o                         
   5  -7   7          0.73          0.56         0.97 o                         
   6  -7   7         12.41         11.43         1.06 o                         
  -3  -6   7          0.32          0.48         0.86 o                         
  -2  -6   7          0.02         -0.38         0.77 o                         
  -1  -6   7          2.86          3.22         0.73 o                         
   0  -6   7          1.86          1.67         0.78 o                         
   1  -6   7         37.55         37.13         1.05 o                         
   2  -6   7          2.30          3.96         0.93 o                         
   3  -6   7         11.49         10.11         0.90 o                         
   4  -6   7         19.71         19.23         1.00 o                         
   5  -6   7          6.24          7.72         0.81 o                         
   6  -6   7          1.95          2.63         0.81 o                         
   7  -6   7          4.35          3.48         0.89 o                         
  -4  -5   7          0.01          0.41         0.78 o                         
  -3  -5   7          0.06          0.20         0.72 o                         
  -2  -5   7          0.68          0.83         0.70 o                         
  -1  -5   7         17.77         18.57         0.87 o                         
   0  -5   7        179.00        172.81         2.62 o                         
   1  -5   7         27.95         28.38         0.83 o                         
   2  -5   7         28.27         29.59         0.85 o                         
   3  -5   7          5.58          4.93         0.82 o                         
   4  -5   7          6.26          8.31         0.70 o                         
   5  -5   7          0.88          1.33         0.69 o                         
   6  -5   7         50.70         49.01         1.48 o                         
   7  -5   7          1.46          1.77         0.76 o                         
  -5  -4   7          8.21          7.54         0.78 o                         
  -4  -4   7          2.81          3.55         0.76 o                         
  -3  -4   7         10.66         11.64         0.87 o                         
  -2  -4   7          4.51          4.23         0.60 o                         
  -1  -4   7          4.56          4.98         0.69 o                         
   0  -4   7          3.03          3.69         0.63 o                         
   1  -4   7         81.11         84.02         0.94 o                         
   2  -4   7          4.47          4.70         0.69 o                         
   3  -4   7         84.03         88.43         2.01 o                         
   4  -4   7         60.64         63.91         1.12 o                         
   5  -4   7         45.88         43.94         1.19 o                         
   6  -4   7          0.25          0.73         0.67 o                         
   7  -4   7          8.12          9.07         0.78 o                         
  -5  -3   7          2.32          3.08         0.86 o                         
  -4  -3   7          0.66          1.13         0.74 o                         
  -3  -3   7          2.69          2.64         0.61 o                         
  -2  -3   7          0.69          1.12         0.61 o                         
  -1  -3   7        477.50        468.25         1.68 o                         
   0  -3   7        690.95        697.98        11.42 o                         
   1  -3   7          9.51         10.28         0.64 o                         
   2  -3   7        333.48        322.59         2.93 o                         
   3  -3   7          1.46          3.90         0.63 o                         
   4  -3   7          0.54          0.17         0.59 o                         
   5  -3   7          8.81          7.12         0.63 o                         
   6  -3   7         44.17         40.41         1.01 o                         
   7  -3   7          0.06         -0.38         0.71 o                         
  -6  -2   7          3.73          3.70         0.75 o                         
  -5  -2   7         24.01         24.42         0.86 o                         
  -4  -2   7         42.16         40.96         0.72 o                         
  -3  -2   7          0.34          0.22         0.55 o                         
  -2  -2   7         94.35         85.61         1.02 o                         
  -1  -2   7        120.99        123.07         2.21 o                         
   0  -2   7        280.38        299.35         3.43 o                         
   1  -2   7        138.50        140.33         1.12 o                         
   2  -2   7         41.80         53.48         0.76 o                         
   3  -2   7        200.13        218.16         3.15 o                         
   4  -2   7          5.55          7.43         0.59 o                         
   5  -2   7         53.40         49.70         1.43 o                         
   6  -2   7          4.95          5.47         0.69 o                         
   7  -2   7          1.50          2.35         0.72 o                         
  -7  -1   7          0.00          0.91         0.75 o                         
  -6  -1   7          2.01          3.61         0.70 o                         
  -5  -1   7          1.48          1.21         0.61 o                         
  -4  -1   7          8.43          6.48         0.62 o                         
  -3  -1   7          8.32          9.21         0.60 o                         
  -2  -1   7          3.21          3.80         0.56 o                         
  -1  -1   7       2200.54       2175.01        14.75 o                         
   0  -1   7       1034.07       1083.06         9.31 o                         
   1  -1   7        159.45        172.75         1.95 o                         
   2  -1   7        222.09        228.19         2.91 o                         
   3  -1   7          1.53          1.29         0.55 o                         
   4  -1   7          4.41          3.87         0.62 o                         
   5  -1   7         31.60         26.65         0.72 o                         
   6  -1   7         20.80         18.77         0.79 o                         
   7  -1   7          1.93          2.55         0.78 o                         
  -7   0   7          0.54          1.09         0.80 o                         
  -6   0   7         75.24         68.69         1.01 o                         
  -5   0   7          9.20          7.26         0.70 o                         
  -4   0   7         43.65         45.49         0.72 o                         
  -3   0   7         17.34         14.97         0.61 o                         
  -2   0   7        110.74        115.50         1.61 o                         
  -1   0   7          0.10          0.52         0.57 o                         
   0   0   7        422.48        464.94         3.26 o                         
   1   0   7          4.73          5.75         0.59 o                         
   2   0   7         47.37         61.08         1.31 o                         
   3   0   7        106.43        109.09         2.38 o                         
   4   0   7          0.03         -0.28         0.60 o                         
   5   0   7         30.02         30.10         0.80 o                         
   6   0   7          2.68          4.32         0.76 o                         
  -7   1   7          0.06          0.13         0.75 o                         
  -6   1   7          1.23          1.65         0.65 o                         
  -5   1   7          0.03          0.62         0.61 o                         
  -4   1   7          0.66          0.82         0.64 o                         
  -3   1   7         11.98         12.41         0.62 o                         
  -2   1   7         82.07        105.78         0.99 o                         
  -1   1   7       4058.74       4672.25       794.53 o                         
   0   1   7        201.06        206.53         1.45 o                         
   1   1   7         27.76         32.83         1.41 o                         
   2   1   7        102.81        106.63         1.14 o                         
   3   1   7          3.02          2.96         0.70 o                         
   4   1   7          3.24          3.48         0.61 o                         
   5   1   7         11.58         11.70         0.71 o                         
   6   1   7          0.43          0.69         0.73 o                         
  -8   2   7          0.06          0.20         0.76 o                         
  -7   2   7          6.37          5.18         0.71 o                         
  -6   2   7         60.93         50.20         1.12 o                         
  -5   2   7         13.32         14.80         0.66 o                         
  -4   2   7         66.46         58.12         0.84 o                         
  -3   2   7        221.44        219.25         2.50 o                         
  -2   2   7         19.50         16.48         0.74 o                         
  -1   2   7          2.20          1.19         0.73 o                         
   0   2   7         96.36        103.42         1.22 o                         
   1   2   7          6.57          7.76         0.62 o                         
   2   2   7         92.97         92.00         1.49 o                         
   3   2   7         18.69         18.03         0.74 o                         
   4   2   7         12.50         14.51         0.71 o                         
   5   2   7          1.90          2.30         0.74 o                         
  -8   3   7          1.16          1.68         0.82 o                         
  -7   3   7          1.16          1.41         0.69 o                         
  -6   3   7         17.54         16.80         0.78 o                         
  -5   3   7         19.76         18.64         0.71 o                         
  -4   3   7          4.03          3.80         0.65 o                         
  -3   3   7          0.64          0.91         0.66 o                         
  -2   3   7        304.12        321.30         7.22 o                         
  -1   3   7        802.70        788.35        18.04 o                         
   0   3   7         24.58         22.47         0.85 o                         
   1   3   7         15.73         16.53         0.72 o                         
   2   3   7          0.78          1.18         0.81 o                         
   3   3   7          1.20          1.33         0.65 o                         
   4   3   7          0.02          0.43         0.78 o                         
  -8   4   7          4.49          4.54         0.81 o                         
  -7   4   7         24.50         21.38         0.80 o                         
  -6   4   7         57.79         56.45         0.98 o                         
  -5   4   7          3.97          2.91         0.68 o                         
  -4   4   7          0.09          0.33         0.69 o                         
  -3   4   7         39.83         38.85         1.46 o                         
  -2   4   7          1.02          2.19         0.94 o                         
  -1   4   7         14.78         11.98         0.85 o                         
   0   4   7          0.32          1.15         0.67 o                         
   1   4   7         24.66         22.98         0.86 o                         
   2   4   7          8.06          7.41         0.75 o                         
   3   4   7          0.22          0.79         0.75 o                         
  -8   5   7          0.75          2.13         0.84 o                         
  -7   5   7          0.06          0.80         0.76 o                         
  -6   5   7          0.10          0.64         0.82 o                         
  -5   5   7         12.15         13.24         0.82 o                         
  -4   5   7          0.41          0.29         0.82 o                         
  -3   5   7          0.28          0.61         1.04 o                         
  -2   5   7        139.74        127.06         2.77 o                         
  -1   5   7        112.08        110.69         3.30 o                         
   0   5   7          0.07          0.49         0.81 o                         
   1   5   7          0.04          0.42         0.80 o                         
   2   5   7          1.01          1.45         0.77 o                         
  -7   6   7         23.18         25.04         1.69 o                         
  -6   6   7          9.69          9.38         0.87 o                         
  -5   6   7          1.56          1.38         0.90 o                         
  -4   6   7          0.69          0.95         1.08 o                         
  -3   6   7          4.87          3.99         1.10 o                         
  -2   6   7          0.09         -0.61         0.93 o                         
  -1   6   7          0.07          0.41         1.10 o                         
   0   6   7          0.28          0.32         0.85 o                         
   1   6   7          3.51          2.66         0.84 o                         
  -7   7   7          0.12          0.39         1.04 o                         
  -6   7   7          0.07          0.02         1.00 o                         
  -5   7   7          6.32          6.58         1.31 o                         
  -4   7   7          1.08          0.70         1.20 o                         
  -3   7   7          6.61          5.90         1.35 o                         
  -2   7   7         30.09         26.28         1.95 o                         
  -1   7   7          4.11          3.19         1.26 o                         
   0   7   7          0.02          0.18         1.04 o                         
  -5   8   7          0.01         -0.05         1.57 o                         
  -4   8   7          0.70          0.69         1.49 o                         
  -3   8   7          0.06         -0.24         1.42 o                         
   1  -8   8         10.53          9.51         1.24 o                         
   2  -8   8          0.78         -0.25         1.09 o                         
   3  -8   8          0.90          0.84         1.14 o                         
   4  -8   8          0.35          0.96         1.04 o                         
   5  -8   8          0.07          0.73         1.06 o                         
  -1  -7   8          1.53          2.03         0.91 o                         
   0  -7   8          5.65          5.40         0.92 o                         
   1  -7   8          9.49          7.60         0.90 o                         
   2  -7   8          0.62          1.25         0.90 o                         
   3  -7   8          0.20          0.68         0.94 o                         
   4  -7   8          0.02         -0.44         0.93 o                         
   5  -7   8          6.10          6.89         1.09 o                         
   6  -7   8          7.16          5.44         0.94 o                         
  -2  -6   8          0.95          0.99         0.76 o                         
  -1  -6   8          2.66          3.12         0.77 o                         
   0  -6   8         26.67         25.96         0.83 o                         
   1  -6   8         47.67         48.27         0.95 o                         
   2  -6   8          0.11         -0.26         0.83 o                         
   3  -6   8          1.25          1.99         0.88 o                         
   4  -6   8          0.00          0.25         0.79 o                         
   5  -6   8          1.92          2.50         0.79 o                         
   6  -6   8         21.15         20.25         0.98 o                         
   7  -6   8          0.21          0.85         0.99 o                         
  -4  -5   8          6.44          6.45         0.83 o                         
  -3  -5   8         10.47         10.18         0.75 o                         
  -2  -5   8          6.53          7.61         0.77 o                         
  -1  -5   8         34.62         37.83         0.81 o                         
   0  -5   8         53.49         50.55         0.95 o                         
   1  -5   8          7.32          8.35         1.22 o                         
   2  -5   8          1.60          1.68         0.68 o                         
   3  -5   8          0.45          0.48         0.73 o                         
   4  -5   8          4.90          6.96         0.76 o                         
   5  -5   8         33.03         30.16         0.83 o                         
   6  -5   8         10.21         10.76         0.74 o                         
   7  -5   8          0.77          1.14         0.84 o                         
  -4  -4   8          6.37          6.50         0.71 o                         
  -3  -4   8          0.90          1.67         0.69 o                         
  -2  -4   8          0.04          0.52         0.63 o                         
  -1  -4   8          7.31          7.16         0.66 o                         
   0  -4   8        214.56        220.48         3.71 o                         
   1  -4   8         21.88         23.14         0.72 o                         
   2  -4   8          0.61          0.83         0.61 o                         
   3  -4   8         26.15         24.44         0.72 o                         
   4  -4   8          3.22          3.82         0.64 o                         
   5  -4   8         27.48         26.15         0.77 o                         
   6  -4   8         21.97         19.39         0.97 o                         
   7  -4   8          8.49          9.19         0.81 o                         
  -5  -3   8         17.58         15.26         0.76 o                         
  -4  -3   8         42.42         43.56         1.02 o                         
  -3  -3   8         22.56         22.67         0.67 o                         
  -2  -3   8         19.56         19.61         0.67 o                         
  -1  -3   8         98.51         98.67         1.63 o                         
   0  -3   8        220.67        226.74         2.45 o                         
   1  -3   8          0.47          0.61         0.54 o                         
   2  -3   8          8.09          7.35         0.59 o                         
   3  -3   8         18.71         18.74         0.65 o                         
   4  -3   8          0.20          1.37         0.59 o                         
   5  -3   8        100.02         89.00         0.95 o                         
   6  -3   8          0.09          0.17         0.67 o                         
   7  -3   8          0.61          0.64         0.73 o                         
  -6  -2   8          0.49          0.37         0.75 o                         
  -5  -2   8          9.91         10.47         0.69 o                         
  -4  -2   8          3.11          3.37         0.64 o                         
  -3  -2   8          0.00          0.39         0.57 o                         
  -2  -2   8          0.33          0.34         0.65 o                         
  -1  -2   8         37.03         41.79         0.72 o                         
   0  -2   8        421.45        446.44         4.55 o                         
   1  -2   8         31.32         27.80         0.69 o                         
   2  -2   8         28.01         24.18         0.65 o                         
   3  -2   8        163.89        160.65         1.74 o                         
   4  -2   8          0.05         -0.08         0.60 o                         
   5  -2   8         46.11         42.97         0.80 o                         
   6  -2   8          9.81          8.08         0.70 o                         
   7  -2   8         16.99         17.58         1.02 o                         
  -6  -1   8          4.99          4.18         0.72 o                         
  -5  -1   8         85.01         79.73         1.07 o                         
  -4  -1   8         51.40         52.12         0.79 o                         
  -3  -1   8          0.00          0.15         0.56 o                         
  -2  -1   8         39.58         44.12         0.87 o                         
  -1  -1   8        322.20        330.46         2.28 o                         
   0  -1   8        652.45        665.47         7.33 o                         
   1  -1   8        304.34        291.14         2.22 o                         
   2  -1   8          2.73          2.93         0.59 o                         
   3  -1   8         17.73         15.14         0.68 o                         
   4  -1   8          4.62          3.05         0.62 o                         
   5  -1   8         63.59         56.10         0.91 o                         
   6  -1   8          0.03          0.45         0.72 o                         
  -7   0   8          0.67          1.23         0.80 o                         
  -6   0   8          0.31          1.56         0.70 o                         
  -5   0   8          2.01          2.18         0.59 o                         
  -4   0   8          0.60          0.68         0.58 o                         
  -3   0   8          3.76          2.01         0.52 o                         
  -2   0   8        134.12        121.57         1.50 o                         
  -1   0   8        500.47        570.15         7.09 o                         
   0   0   8        438.74        445.24         2.23 o                         
   1   0   8          2.94          3.05         0.62 o                         
   2   0   8         89.35         91.63         1.48 o                         
   3   0   8         43.29         40.76         0.76 o                         
   4   0   8          2.59          2.83         0.60 o                         
   5   0   8         37.55         38.32         0.77 o                         
   6   0   8          1.36          2.21         0.75 o                         
  -7   1   8          0.02          1.34         0.80 o                         
  -6   1   8         19.50         15.24         0.83 o                         
  -5   1   8         79.64         78.90         1.03 o                         
  -4   1   8        145.51        139.11         1.61 o                         
  -3   1   8         90.92         87.09         1.57 o                         
  -2   1   8        157.04        150.54         3.35 o                         
  -1   1   8        350.93        363.43         5.78 o                         
   0   1   8        100.29        104.56         1.48 o                         
   1   1   8         99.71         97.35         0.94 o                         
   2   1   8          2.13          1.38         0.57 o                         
   3   1   8         21.86         24.04         0.82 o                         
   4   1   8         33.34         31.19         0.82 o                         
   5   1   8         21.37         19.91         0.77 o                         
  -7   2   8         17.49         16.31         0.78 o                         
  -6   2   8         12.89         12.71         1.17 o                         
  -5   2   8          0.26          0.89         0.66 o                         
  -4   2   8         13.28         12.45         0.66 o                         
  -3   2   8          0.39          0.12         0.59 o                         
  -2   2   8          4.92          4.94         0.66 o                         
  -1   2   8        435.94        468.71         9.39 o                         
   0   2   8         24.88         27.50         0.87 o                         
   1   2   8          1.30          1.18         0.68 o                         
   2   2   8         41.09         42.45         1.22 o                         
   3   2   8         12.82         11.37         0.71 o                         
   4   2   8          0.20          0.69         0.70 o                         
   5   2   8          4.35          3.26         0.76 o                         
  -8   3   8          0.00          0.98         0.76 o                         
  -7   3   8          0.01          0.84         0.70 o                         
  -6   3   8         44.95         42.46         0.86 o                         
  -5   3   8        104.37        106.03         2.00 o                         
  -4   3   8         11.64         10.91         0.68 o                         
  -3   3   8        138.42        134.01         2.52 o                         
  -2   3   8         12.53         12.69         0.84 o                         
  -1   3   8        228.97        224.21         3.50 o                         
   0   3   8         11.99         13.66         0.73 o                         
   1   3   8         42.94         45.07         1.23 o                         
   2   3   8          2.84          2.67         0.71 o                         
   3   3   8          0.33          1.33         0.71 o                         
   4   3   8         10.96         10.09         0.83 o                         
  -8   4   8          0.73          0.77         0.77 o                         
  -7   4   8          6.45          5.46         0.71 o                         
  -6   4   8         10.99         10.34         0.73 o                         
  -5   4   8          4.66          5.68         0.77 o                         
  -4   4   8          1.55          1.88         0.70 o                         
  -3   4   8          6.95          6.19         0.81 o                         
  -2   4   8          2.82          2.48         0.86 o                         
  -1   4   8        155.27        151.40         1.66 o                         
   0   4   8          8.79          9.96         0.84 o                         
   1   4   8          5.02          4.08         0.84 o                         
   2   4   8          3.90          4.05         0.78 o                         
   3   4   8          0.28          1.94         0.84 o                         
  -7   5   8          7.88          7.45         0.81 o                         
  -6   5   8         18.19         18.06         0.89 o                         
  -5   5   8         35.40         34.42         0.95 o                         
  -4   5   8          0.88          1.99         0.95 o                         
  -3   5   8         37.44         40.53         1.07 o                         
  -2   5   8         15.08         14.68         1.08 o                         
  -1   5   8         32.32         33.70         1.12 o                         
   0   5   8          0.17          0.19         0.98 o                         
   1   5   8          1.39          2.15         0.98 o                         
   2   5   8          0.61          1.33         0.83 o                         
  -7   6   8          2.65          3.80         0.94 o                         
  -6   6   8          7.12          7.30         0.95 o                         
  -5   6   8          0.03          0.42         0.97 o                         
  -4   6   8          0.07          0.47         1.07 o                         
  -3   6   8          2.01          1.65         0.98 o                         
  -2   6   8         21.67         19.16         1.24 o                         
  -1   6   8         17.38         18.58         1.16 o                         
   0   6   8          0.04         -0.18         1.28 o                         
   1   6   8          0.04          0.27         0.84 o                         
  -6   7   8          7.63          6.51         1.21 o                         
  -5   7   8         10.62         11.13         1.35 o                         
  -4   7   8          1.07          1.78         1.20 o                         
  -3   7   8          4.05          7.60         1.25 o                         
  -2   7   8          2.55          2.55         1.25 o                         
  -1   7   8          5.26          5.69         1.86 o                         
   2  -8   9          0.78          2.35         1.18 o                         
   3  -8   9          1.03          1.24         1.06 o                         
   4  -8   9          4.04          4.89         1.06 o                         
  -1  -7   9          0.38          1.27         0.85 o                         
   0  -7   9          7.54          9.29         0.86 o                         
   1  -7   9          0.35          0.65         0.96 o                         
   2  -7   9          0.17          0.42         0.95 o                         
   3  -7   9          2.33          2.45         0.97 o                         
   4  -7   9          2.66          3.52         1.01 o                         
   5  -7   9          0.09         -0.34         1.11 o                         
   6  -7   9          0.36          0.68         0.94 o                         
  -2  -6   9         20.79         19.69         0.92 o                         
  -1  -6   9          8.09          7.58         0.92 o                         
   0  -6   9          0.96          1.37         0.73 o                         
   1  -6   9          1.90          2.88         0.81 o                         
   2  -6   9          0.05          0.62         0.78 o                         
   3  -6   9          0.15          0.75         0.78 o                         
   4  -6   9         12.75         14.30         0.85 o                         
   5  -6   9          9.16          9.11         0.86 o                         
   6  -6   9          4.32          4.57         0.83 o                         
  -3  -5   9          3.11          4.41         0.84 o                         
  -2  -5   9          0.01          0.07         0.71 o                         
  -1  -5   9          0.91          0.82         0.69 o                         
   0  -5   9         16.14         16.26         0.71 o                         
   1  -5   9          0.47          0.54         0.64 o                         
   2  -5   9          0.06          0.01         0.69 o                         
   3  -5   9         11.21         13.10         0.78 o                         
   4  -5   9          4.58          4.07         0.70 o                         
   5  -5   9          0.03          0.69         0.81 o                         
   6  -5   9          0.78          0.87         0.75 o                         
   7  -5   9          3.16          2.89         0.84 o                         
  -4  -4   9         14.68         15.36         0.75 o                         
  -3  -4   9          0.46          0.60         0.63 o                         
  -2  -4   9         44.59         44.32         1.67 o                         
  -1  -4   9          5.91          6.27         0.98 o                         
   0  -4   9         23.70         23.46         0.74 o                         
   1  -4   9         14.09         16.41         0.70 o                         
   2  -4   9          0.20          0.69         0.61 o                         
   3  -4   9          1.12          2.31         0.63 o                         
   4  -4   9         14.39         11.94         0.75 o                         
   5  -4   9         38.82         38.12         1.24 o                         
   6  -4   9          1.54          2.43         0.75 o                         
   7  -4   9          0.39          0.82         0.83 o                         
  -5  -3   9         11.62         12.70         0.77 o                         
  -4  -3   9         76.55         83.28         1.04 o                         
  -3  -3   9          0.79          1.26         0.60 o                         
  -2  -3   9         13.09         14.56         0.72 o                         
  -1  -3   9          3.75          5.20         0.66 o                         
   0  -3   9         56.86         53.00         0.78 o                         
   1  -3   9          0.00          0.13         0.56 o                         
   2  -3   9         26.15         25.05         0.68 o                         
   3  -3   9          0.45          1.26         0.63 o                         
   4  -3   9          8.66          7.92         0.74 o                         
   5  -3   9          0.15          0.84         0.67 o                         
   6  -3   9          0.15          0.24         0.67 o                         
   7  -3   9          6.67          6.59         0.87 o                         
  -6  -2   9          3.84          2.86         0.77 o                         
  -5  -2   9          3.52          3.57         0.67 o                         
  -4  -2   9         52.27         57.42         0.86 o                         
  -3  -2   9          5.61          5.58         0.66 o                         
  -2  -2   9         72.40         68.61         2.50 o                         
  -1  -2   9         73.07         75.55         0.82 o                         
   0  -2   9          1.99          2.70         0.60 o                         
   1  -2   9          3.07          3.95         0.59 o                         
   2  -2   9          1.86          1.33         0.53 o                         
   3  -2   9          0.42          0.45         0.62 o                         
   4  -2   9         35.25         30.93         1.32 o                         
   5  -2   9         33.91         30.85         0.74 o                         
   6  -2   9          0.07          0.92         0.71 o                         
  -6  -1   9          0.07          0.69         0.76 o                         
  -5  -1   9         35.29         34.51         0.76 o                         
  -4  -1   9        135.10        142.16         1.57 o                         
  -3  -1   9          7.94          7.87         0.64 o                         
  -2  -1   9          1.13          0.34         0.60 o                         
  -1  -1   9         17.90         20.47         0.66 o                         
   0  -1   9         14.71         18.60         0.68 o                         
   1  -1   9          0.66          0.11         0.59 o                         
   2  -1   9          0.39         -0.32         0.62 o                         
   3  -1   9          0.55          0.72         0.66 o                         
   4  -1   9         19.72         19.28         0.81 o                         
   5  -1   9          3.92          5.13         0.68 o                         
   6  -1   9          1.53          2.27         0.81 o                         
  -7   0   9          2.57          4.10         0.77 o                         
  -6   0   9          2.84          3.72         0.65 o                         
  -5   0   9         76.65         76.93         0.84 o                         
  -4   0   9         40.14         37.07         0.74 o                         
  -3   0   9         59.58         48.56         1.55 o                         
  -2   0   9         24.10         23.50         0.71 o                         
  -1   0   9        117.01        142.90         1.06 o                         
   0   0   9         16.62         15.26         0.64 o                         
   1   0   9          4.93          3.86         0.62 o                         
   2   0   9         12.51         15.14         0.61 o                         
   3   0   9          1.48          2.99         0.60 o                         
   4   0   9         37.99         35.21         0.73 o                         
   5   0   9         28.79         26.55         0.81 o                         
   6   0   9          0.18         -0.40         0.75 o                         
  -7   1   9          0.00          0.11         0.72 o                         
  -6   1   9          1.58          1.53         0.66 o                         
  -5   1   9        153.20        154.70         1.06 o                         
  -4   1   9        113.18        104.52         1.45 o                         
  -3   1   9          0.02          0.36         0.57 o                         
  -2   1   9          0.45          0.86         0.55 o                         
  -1   1   9         12.33          8.03         0.62 o                         
   0   1   9         88.23         84.95         0.95 o                         
   1   1   9          2.43          1.51         0.58 o                         
   2   1   9          0.01          0.88         0.64 o                         
   3   1   9          2.56          2.53         0.63 o                         
   4   1   9          5.55          6.47         0.67 o                         
   5   1   9          0.26          0.32         0.72 o                         
  -7   2   9          0.07          0.81         0.81 o                         
  -6   2   9         14.39         14.15         1.01 o                         
  -5   2   9         92.53         89.25         1.64 o                         
  -4   2   9         10.49         11.48         0.70 o                         
  -3   2   9          0.03          0.11         0.66 o                         
  -2   2   9         93.09         90.27         1.67 o                         
  -1   2   9        107.96        109.18         1.10 o                         
   0   2   9          0.66          0.39         0.63 o                         
   1   2   9          4.68          4.54         0.65 o                         
   2   2   9          0.02          0.25         0.72 o                         
   3   2   9          3.42          3.63         0.83 o                         
   4   2   9         30.91         32.18         0.83 o                         
   5   2   9          2.56          2.34         0.76 o                         
  -7   3   9          0.28          0.44         0.83 o                         
  -6   3   9          3.15          2.75         0.88 o                         
  -5   3   9         60.04         57.94         0.94 o                         
  -4   3   9         77.44         73.08         0.95 o                         
  -3   3   9          4.89          4.81         0.72 o                         
  -2   3   9          9.62          8.43         0.80 o                         
  -1   3   9          1.06          2.09         0.85 o                         
   0   3   9          9.49          9.52         0.76 o                         
   1   3   9          0.32          0.36         0.66 o                         
   2   3   9         10.07         10.22         0.75 o                         
   3   3   9          1.07          1.74         0.74 o                         
   4   3   9          1.20          1.59         0.81 o                         
  -7   4   9          1.17          0.76         0.73 o                         
  -6   4   9         20.21         19.58         0.83 o                         
  -5   4   9        110.42        114.82         1.55 o                         
  -4   4   9          0.96          0.87         0.75 o                         
  -3   4   9          2.04          2.39         0.84 o                         
  -2   4   9         49.48         47.50         1.77 o                         
  -1   4   9          7.26          7.22         1.02 o                         
   0   4   9          6.13          7.82         0.79 o                         
   1   4   9          0.32          0.43         0.86 o                         
   2   4   9          1.61          1.78         0.76 o                         
   3   4   9          1.79          1.76         0.86 o                         
  -7   5   9          4.39          4.37         0.86 o                         
  -6   5   9          3.89          3.55         0.96 o                         
  -5   5   9         31.01         32.27         0.97 o                         
  -4   5   9         26.07         29.22         1.15 o                         
  -3   5   9          3.66          2.97         0.97 o                         
  -2   5   9          0.22          0.03         0.94 o                         
  -1   5   9          0.33          1.08         0.94 o                         
   0   5   9          8.39          8.87         1.28 o                         
   1   5   9          1.11          1.63         1.03 o                         
   2   5   9          0.45          1.06         0.92 o                         
  -7   6   9          0.02          0.76         0.96 o                         
  -6   6   9         27.54         27.43         1.14 o                         
  -5   6   9         24.04         24.06         1.23 o                         
  -4   6   9          0.63          0.15         1.15 o                         
  -3   6   9          1.34          2.05         1.13 o                         
  -2   6   9         21.73         21.30         1.17 o                         
  -1   6   9          1.15          0.98         1.16 o                         
   0   6   9          0.14          1.82         1.75 o                         
   1   6   9          0.05          0.47         1.07 o                         
  -6   7   9          3.15          2.73         1.35 o                         
  -5   7   9          5.26          4.46         1.19 o                         
  -4   7   9          4.50          6.40         1.29 o                         
  -3   7   9          1.10          2.08         1.28 o                         
  -2   7   9          0.05          0.47         1.11 o                         
  -1   7   9          0.13          0.58         1.93 o                         
   2  -8  10          0.13          0.87         1.07 o                         
   3  -8  10          1.09          1.11         1.04 o                         
   0  -7  10          0.36          0.73         0.84 o                         
   1  -7  10          1.91          1.59         0.89 o                         
   2  -7  10          0.16          0.35         1.01 o                         
   3  -7  10         22.49         24.59         1.39 o                         
   4  -7  10          0.44          1.39         1.01 o                         
   5  -7  10          1.54          1.72         0.97 o                         
  -2  -6  10         34.49         33.77         0.96 o                         
  -1  -6  10          1.37          2.12         0.93 o                         
   0  -6  10          1.54          1.62         0.74 o                         
   1  -6  10          2.25          2.64         0.76 o                         
   2  -6  10          7.44         10.25         0.86 o                         
   3  -6  10         13.29         14.56         0.91 o                         
   4  -6  10          8.03          7.72         0.84 o                         
   5  -6  10          6.62          6.45         0.82 o                         
   6  -6  10          0.70          1.24         0.82 o                         
  -3  -5  10         31.60         32.36         1.26 o                         
  -2  -5  10         15.35         16.53         0.77 o                         
  -1  -5  10          0.11          0.21         0.67 o                         
   0  -5  10          1.05          0.24         0.66 o                         
   1  -5  10          5.82          5.20         0.73 o                         
   2  -5  10          1.35          2.15         0.67 o                         
   3  -5  10         52.16         54.65         0.91 o                         
   4  -5  10          1.97          1.73         0.72 o                         
   5  -5  10          4.93          4.81         0.72 o                         
   6  -5  10          0.27          0.72         0.74 o                         
  -4  -4  10          5.31          6.10         0.72 o                         
  -3  -4  10        162.64        173.45         2.86 o                         
  -2  -4  10         71.55         72.10         0.88 o                         
  -1  -4  10          4.48          4.73         0.63 o                         
   0  -4  10          7.98          9.13         0.66 o                         
   1  -4  10          0.01          0.61         0.66 o                         
   2  -4  10         12.11         12.16         0.70 o                         
   3  -4  10         42.59         43.33         0.81 o                         
   4  -4  10          0.11          0.46         0.74 o                         
   5  -4  10          6.87          5.03         0.71 o                         
   6  -4  10          0.12          0.23         0.69 o                         
  -5  -3  10          1.34          1.64         0.72 o                         
  -4  -3  10         48.74         45.51         0.83 o                         
  -3  -3  10         59.07         61.11         1.34 o                         
  -2  -3  10         66.36         67.86         1.01 o                         
  -1  -3  10         10.47          8.91         0.65 o                         
   0  -3  10          6.29          5.83         0.66 o                         
   1  -3  10         33.03         33.84         0.83 o                         
   2  -3  10         62.77         59.50         0.82 o                         
   3  -3  10         57.21         54.60         0.83 o                         
   4  -3  10          0.45          0.03         0.62 o                         
   5  -3  10          5.11          4.86         0.69 o                         
   6  -3  10          1.63          2.52         0.70 o                         
  -6  -2  10         11.31         12.92         0.94 o                         
  -5  -2  10         10.84         12.38         0.78 o                         
  -4  -2  10         98.95        103.70         1.61 o                         
  -3  -2  10        436.81        449.58         4.80 o                         
  -2  -2  10         61.55         65.85         1.34 o                         
  -1  -2  10        130.63        129.15         1.86 o                         
   0  -2  10          0.37          0.54         0.58 o                         
   1  -2  10          1.00          0.04         0.53 o                         
   2  -2  10         25.53         24.00         0.87 o                         
   3  -2  10         27.50         27.06         0.70 o                         
   4  -2  10          0.05          1.37         0.65 o                         
   5  -2  10          6.29          6.51         0.70 o                         
   6  -2  10          0.27          0.30         0.82 o                         
  -6  -1  10          0.82          1.22         0.74 o                         
  -5  -1  10          1.74          2.24         0.67 o                         
  -4  -1  10        314.42        316.04         3.72 o                         
  -3  -1  10          0.07         -0.11         0.67 o                         
  -2  -1  10         84.13         72.22         1.22 o                         
  -1  -1  10        112.21        105.86         2.35 o                         
   0  -1  10         15.65         20.13         0.68 o                         
   1  -1  10          0.18          0.08         0.53 o                         
   2  -1  10         44.91         39.87         0.69 o                         
   3  -1  10         26.26         21.01         0.67 o                         
   4  -1  10          6.17          5.28         0.76 o                         
   5  -1  10          0.25          0.43         0.68 o                         
   6  -1  10          0.99          1.86         0.77 o                         
  -7   0  10         22.49         20.54         0.84 o                         
  -6   0  10          0.00          0.59         0.68 o                         
  -5   0  10         30.44         28.94         0.81 o                         
  -4   0  10        322.91        334.84         5.03 o                         
  -3   0  10        670.91        650.98         8.29 o                         
  -2   0  10        104.72        110.07         1.22 o                         
  -1   0  10         77.94         82.51         1.56 o                         
   0   0  10          0.03          0.18         0.56 o                         
   1   0  10         50.08         46.95         0.78 o                         
   2   0  10          0.25          0.18         0.61 o                         
   3   0  10          8.52          9.36         0.63 o                         
   4   0  10          0.64          0.85         0.64 o                         
   5   0  10          1.67          0.60         0.76 o                         
  -7   1  10          0.16          0.34         0.80 o                         
  -6   1  10          0.15          0.57         0.64 o                         
  -5   1  10          4.29          3.54         0.68 o                         
  -4   1  10        321.89        318.10         2.05 o                         
  -3   1  10          4.97          4.43         0.60 o                         
  -2   1  10         11.02         10.29         0.72 o                         
  -1   1  10          9.89          9.82         0.61 o                         
   0   1  10         20.32         21.09         0.68 o                         
   1   1  10          2.36          1.86         0.64 o                         
   2   1  10         38.54         37.87         0.75 o                         
   3   1  10         15.13         14.73         0.72 o                         
   4   1  10          0.02          0.93         0.74 o                         
   5   1  10          0.35          1.12         0.75 o                         
  -7   2  10         27.49         30.42         0.84 o                         
  -6   2  10          0.38          1.54         0.69 o                         
  -5   2  10         98.03        101.07         1.05 o                         
  -4   2  10        599.19        600.53         6.75 o                         
  -3   2  10        184.89        180.67         2.95 o                         
  -2   2  10         55.28         59.08         1.35 o                         
  -1   2  10         38.81         37.98         0.83 o                         
   0   2  10          2.57          3.21         0.66 o                         
   1   2  10          2.26          2.94         0.70 o                         
   2   2  10          0.11          1.09         0.66 o                         
   3   2  10          1.05          0.77         0.82 o                         
   4   2  10          1.11          1.33         0.76 o                         
  -7   3  10          0.46          0.65         0.78 o                         
  -6   3  10          8.03         10.02         0.73 o                         
  -5   3  10         75.95         78.34         0.93 o                         
  -4   3  10        167.98        168.00         1.54 o                         
  -3   3  10         22.40         22.33         0.85 o                         
  -2   3  10         15.16         19.42         0.89 o                         
  -1   3  10         12.44          9.64         1.35 o                         
   0   3  10          2.57          3.15         0.75 o                         
   1   3  10         15.46         17.39         0.75 o                         
   2   3  10          2.70          3.30         0.73 o                         
   3   3  10          3.37          4.26         0.77 o                         
  -7   4  10         10.72         11.21         1.13 o                         
  -6   4  10         10.23         11.74         0.77 o                         
  -5   4  10        115.91        120.28         1.18 o                         
  -4   4  10        208.70        210.15         5.17 o                         
  -3   4  10         47.08         44.56         1.09 o                         
  -2   4  10         18.34         18.95         1.08 o                         
  -1   4  10          0.29          0.06         0.84 o                         
   0   4  10          7.11          8.30         0.95 o                         
   1   4  10          0.91          1.12         0.78 o                         
   2   4  10          0.97          1.26         0.93 o                         
   3   4  10          0.92          0.82         0.93 o                         
  -7   5  10          0.02          0.02         1.05 o                         
  -6   5  10          1.16          1.65         0.83 o                         
  -5   5  10         68.89         71.24         1.18 o                         
  -4   5  10         15.48         17.26         1.22 o                         
  -3   5  10          1.68          2.68         1.01 o                         
  -2   5  10          7.74          9.66         0.95 o                         
  -1   5  10          0.58          1.08         0.99 o                         
   0   5  10          0.50          1.11         0.97 o                         
   1   5  10          1.08          1.41         1.23 o                         
  -6   6  10          4.46          3.79         0.98 o                         
  -5   6  10         71.03         72.53         1.46 o                         
  -4   6  10         44.39         49.11         1.37 o                         
  -3   6  10          4.73          5.05         1.07 o                         
  -2   6  10          0.69          0.60         1.04 o                         
  -1   6  10          0.54          0.89         1.20 o                         
   0   6  10          1.39          1.49         1.15 o                         
  -5   7  10         22.14         21.84         1.71 o                         
  -4   7  10          2.33          2.89         1.18 o                         
  -3   7  10          1.96          1.20         1.13 o                         
  -2   7  10          2.34          2.80         1.23 o                         
   0  -7  11          0.72          0.91         0.87 o                         
   1  -7  11          2.42          2.18         0.94 o                         
   2  -7  11         15.50         16.47         1.01 o                         
   3  -7  11          0.40          0.08         1.03 o                         
   4  -7  11         17.50         15.63         1.12 o                         
   5  -7  11          0.00          0.30         0.95 o                         
  -2  -6  11          0.02         -0.10         0.93 o                         
  -1  -6  11          0.21          0.38         0.92 o                         
   0  -6  11          7.23          6.97         0.88 o                         
   1  -6  11          1.95          2.44         0.76 o                         
   2  -6  11          5.59          7.02         0.78 o                         
   3  -6  11        115.76        115.30         1.77 o                         
   4  -6  11         14.89         14.73         0.85 o                         
   5  -6  11         15.84         14.24         0.83 o                         
  -3  -5  11         40.63         40.57         1.42 o                         
  -2  -5  11         66.47         67.78         1.53 o                         
  -1  -5  11          3.77          4.25         0.71 o                         
   0  -5  11          2.14          3.24         0.69 o                         
   1  -5  11          6.00          6.68         0.74 o                         
   2  -5  11         50.67         52.89         1.06 o                         
   3  -5  11         27.44         29.32         0.83 o                         
   4  -5  11         17.36         14.83         0.86 o                         
   5  -5  11          0.23          1.22         0.71 o                         
   6  -5  11          2.42          1.93         0.77 o                         
  -4  -4  11          3.56          2.96         0.80 o                         
  -3  -4  11         15.53         15.86         0.99 o                         
  -2  -4  11          0.01          0.40         0.76 o                         
  -1  -4  11         16.41         17.72         0.83 o                         
   0  -4  11          2.01          3.24         0.61 o                         
   1  -4  11         22.83         24.96         0.69 o                         
   2  -4  11        116.89        110.85         1.43 o                         
   3  -4  11        282.56        282.87         3.54 o                         
   4  -4  11          7.59          7.66         0.68 o                         
   5  -4  11         25.50         20.94         0.84 o                         
   6  -4  11          0.52          0.70         0.80 o                         
  -5  -3  11          0.28          1.27         0.78 o                         
  -4  -3  11         11.16         10.60         1.14 o                         
  -3  -3  11        285.28        300.39         6.76 o                         
  -2  -3  11         13.26         14.13         0.76 o                         
  -1  -3  11         14.53         14.29         0.64 o                         
   0  -3  11          7.96          9.79         0.63 o                         
   1  -3  11          2.33          3.47         0.66 o                         
   2  -3  11         49.07         47.56         0.90 o                         
   3  -3  11         92.44         88.92         1.88 o                         
   4  -3  11          8.40          8.65         0.69 o                         
   5  -3  11          1.41          1.10         0.70 o                         
   6  -3  11          0.68          0.60         0.77 o                         
  -5  -2  11         12.35         11.77         0.82 o                         
  -4  -2  11          7.86          8.65         0.69 o                         
  -3  -2  11         27.99         24.35         0.92 o                         
  -2  -2  11          0.13          0.90         0.59 o                         
  -1  -2  11         84.33         83.15         0.86 o                         
   0  -2  11          0.95          1.06         0.54 o                         
   1  -2  11          2.83          1.61         0.55 o                         
   2  -2  11        468.87        460.08         4.93 o                         
   3  -2  11        155.29        154.85         2.26 o                         
   4  -2  11         15.84         15.44         0.77 o                         
   5  -2  11         20.30         17.61         0.73 o                         
   6  -2  11          0.01          0.14         0.78 o                         
  -6  -1  11          0.00          0.33         0.75 o                         
  -5  -1  11          3.97          4.87         0.67 o                         
  -4  -1  11         43.20         41.94         1.14 o                         
  -3  -1  11        641.95        639.18         5.10 o                         
  -2  -1  11         19.70         20.16         0.69 o                         
  -1  -1  11         22.92         22.36         0.84 o                         
   0  -1  11          1.36          1.35         0.56 o                         
   1  -1  11         73.12         71.39         0.82 o                         
   2  -1  11          3.25          4.18         0.63 o                         
   3  -1  11        124.73        123.02         2.26 o                         
   4  -1  11          1.10          1.35         0.68 o                         
   5  -1  11          1.11          0.80         0.73 o                         
  -6   0  11          3.46          3.99         0.69 o                         
  -5   0  11         15.09         15.57         0.67 o                         
  -4   0  11         42.17         42.41         0.74 o                         
  -3   0  11          3.02          3.13         0.62 o                         
  -2   0  11         72.61         66.21         1.48 o                         
  -1   0  11         23.95         21.73         0.69 o                         
   0   0  11          4.46          5.81         0.62 o                         
   1   0  11          4.12          4.78         0.60 o                         
   2   0  11        404.57        386.56         8.79 o                         
   3   0  11         66.80         71.17         1.40 o                         
   4   0  11          8.64          8.17         0.83 o                         
   5   0  11          2.94          2.94         0.72 o                         
  -7   1  11          2.87          2.89         0.79 o                         
  -6   1  11          4.42          5.29         0.71 o                         
  -5   1  11          1.36          1.61         0.66 o                         
  -4   1  11        334.25        340.25         4.33 o                         
  -3   1  11        423.27        399.93         3.16 o                         
  -2   1  11        179.65        166.61         2.43 o                         
  -1   1  11          0.48          0.44         0.59 o                         
   0   1  11         24.47         25.21         0.72 o                         
   1   1  11         63.14         65.79         0.88 o                         
   2   1  11          8.41         10.81         0.70 o                         
   3   1  11         23.07         22.13         0.79 o                         
   4   1  11          4.50          3.41         0.73 o                         
   5   1  11          0.84          1.41         0.82 o                         
  -7   2  11          1.78          2.36         0.81 o                         
  -6   2  11          0.62          0.85         0.72 o                         
  -5   2  11          4.87          5.20         0.68 o                         
  -4   2  11         94.76         97.95         0.96 o                         
  -3   2  11          0.04         -0.15         0.65 o                         
  -2   2  11         31.22         30.47         0.80 o                         
  -1   2  11          0.94          0.72         0.67 o                         
   0   2  11          2.40          3.51         0.72 o                         
   1   2  11         75.44         72.88         1.44 o                         
   2   2  11        112.91        117.64         1.40 o                         
   3   2  11          8.44          8.77         0.74 o                         
   4   2  11          4.73          4.53         0.80 o                         
  -7   3  11          4.81          4.63         0.76 o                         
  -6   3  11         11.59         13.40         0.77 o                         
  -5   3  11          3.48          4.06         0.71 o                         
  -4   3  11        320.55        319.77         2.33 o                         
  -3   3  11         58.19         56.85         1.13 o                         
  -2   3  11         23.59         22.37         1.05 o                         
  -1   3  11          0.48          0.53         0.85 o                         
   0   3  11         42.34         46.13         1.53 o                         
   1   3  11         41.94         45.67         2.33 o                         
   2   3  11          7.77         10.06         0.93 o                         
   3   3  11         10.79         11.03         0.81 o                         
  -7   4  11          0.61          1.02         0.81 o                         
  -6   4  11          1.76          2.00         0.77 o                         
  -5   4  11         12.59         14.05         0.81 o                         
  -4   4  11          7.69          8.36         0.89 o                         
  -3   4  11          0.09         -0.03         0.81 o                         
  -2   4  11         11.69         10.20         0.85 o                         
  -1   4  11          0.48          1.03         1.22 o                         
   0   4  11          1.18          0.79         0.88 o                         
   1   4  11         25.89         25.11         0.92 o                         
   2   4  11         15.08         15.57         1.22 o                         
  -7   5  11          0.38          0.75         0.87 o                         
  -6   5  11          0.97          2.06         0.85 o                         
  -5   5  11         15.46         12.97         0.97 o                         
  -4   5  11        142.99        151.48         2.75 o                         
  -3   5  11          3.01          4.29         1.01 o                         
  -2   5  11          3.26          2.80         0.94 o                         
  -1   5  11          7.01          8.55         2.06 o                         
   0   5  11         40.12         43.78         2.74 o                         
   1   5  11          2.12          2.10         0.98 o                         
  -6   6  11          0.20          0.56         1.05 o                         
  -5   6  11          7.75          7.50         1.16 o                         
  -4   6  11          0.42          0.97         1.08 o                         
  -3   6  11          0.17          0.85         1.02 o                         
  -2   6  11          0.10          0.72         1.06 o                         
  -1   6  11          0.10          0.18         1.11 o                         
  -4   7  11         18.39         18.33         3.01 o                         
  -3   7  11          0.29          0.95         1.33 o                         
   1  -7  12         27.96         29.29         1.20 o                         
   2  -7  12         37.30         38.90         1.73 o                         
   3  -7  12         38.20         33.78         2.38 o                         
   4  -7  12          0.20          0.54         0.93 o                         
  -1  -6  12          0.08          1.01         0.74 o                         
   0  -6  12          1.10          1.69         0.79 o                         
   1  -6  12          2.17          2.87         0.77 o                         
   2  -6  12         52.58         55.60         0.99 o                         
   3  -6  12         12.62         11.71         0.85 o                         
   4  -6  12          1.62          1.12         0.80 o                         
   5  -6  12          0.17          0.69         0.82 o                         
  -3  -5  12          6.82          6.55         0.82 o                         
  -2  -5  12          5.83          6.92         0.78 o                         
  -1  -5  12          3.41          3.63         0.71 o                         
   0  -5  12         21.63         23.86         0.78 o                         
   1  -5  12        128.65        136.50         2.38 o                         
   2  -5  12        117.77        123.51         1.11 o                         
   3  -5  12        103.23        103.40         1.82 o                         
   4  -5  12         11.03         10.61         0.76 o                         
   5  -5  12          5.03          4.37         0.75 o                         
  -4  -4  12          0.38          0.76         0.78 o                         
  -3  -4  12          0.40          0.46         0.71 o                         
  -2  -4  12          6.46          6.74         0.92 o                         
  -1  -4  12          7.80          8.28         0.67 o                         
   0  -4  12          0.26          0.47         0.63 o                         
   1  -4  12         14.25         14.34         0.72 o                         
   2  -4  12        204.68        209.58         3.27 o                         
   3  -4  12          3.90          3.84         0.75 o                         
   4  -4  12          1.11          1.74         0.71 o                         
   5  -4  12          1.08          1.37         0.77 o                         
   6  -4  12          7.02          5.10         0.85 o                         
  -5  -3  12          0.16          0.75         0.77 o                         
  -4  -3  12          8.28          9.39         0.84 o                         
  -3  -3  12         65.34         68.83         0.96 o                         
  -2  -3  12          0.81          1.30         0.66 o                         
  -1  -3  12         10.02         10.85         0.64 o                         
   0  -3  12        156.90        153.76         1.93 o                         
   1  -3  12        289.68        285.06         2.84 o                         
   2  -3  12        404.56        393.42         4.06 o                         
   3  -3  12         44.39         42.67         0.81 o                         
   4  -3  12         53.28         50.50         0.82 o                         
   5  -3  12          2.11          1.58         0.72 o                         
   6  -3  12          2.97          2.83         0.77 o                         
  -5  -2  12          9.15         11.27         0.79 o                         
  -4  -2  12          4.59          5.18         0.67 o                         
  -3  -2  12         12.16         13.71         0.69 o                         
  -2  -2  12          2.54          2.92         0.61 o                         
  -1  -2  12          2.42          3.20         0.58 o                         
   0  -2  12         17.69         15.78         0.66 o                         
   1  -2  12        142.19        143.58         1.05 o                         
   2  -2  12        389.58        386.34         2.34 o                         
   3  -2  12          4.24          4.69         0.63 o                         
   4  -2  12          5.49          6.24         0.74 o                         
   5  -2  12          3.78          2.44         0.76 o                         
  -6  -1  12          0.22          0.22         0.74 o                         
  -5  -1  12          1.23          1.82         0.67 o                         
  -4  -1  12        100.62        101.31         1.42 o                         
  -3  -1  12         35.29         33.78         0.77 o                         
  -2  -1  12          9.78          9.10         0.65 o                         
  -1  -1  12          5.76          5.24         0.58 o                         
   0  -1  12        580.52        563.23         6.41 o                         
   1  -1  12        372.02        360.91         4.97 o                         
   2  -1  12        416.91        401.23         6.00 o                         
   3  -1  12          0.06          0.14         0.62 o                         
   4  -1  12         34.91         31.27         0.81 o                         
   5  -1  12          5.28          5.62         0.73 o                         
  -6   0  12          8.29          7.46         0.79 o                         
  -5   0  12          0.80          1.68         0.67 o                         
  -4   0  12          0.90          1.11         0.61 o                         
  -3   0  12         84.42         82.13         0.89 o                         
  -2   0  12         19.04         20.80         0.67 o                         
  -1   0  12          6.21          6.12         0.61 o                         
   0   0  12          1.35          0.40         0.64 o                         
   1   0  12        340.37        352.55         3.80 o                         
   2   0  12        104.21        104.16         2.19 o                         
   3   0  12          0.89          1.15         0.68 o                         
   4   0  12          1.91          3.21         0.78 o                         
   5   0  12          7.87          6.19         0.79 o                         
  -7   1  12          0.99          1.63         0.78 o                         
  -6   1  12          0.29          1.15         0.72 o                         
  -5   1  12          0.05          0.89         0.66 o                         
  -4   1  12        269.69        272.43         4.41 o                         
  -3   1  12         12.02          9.97         0.67 o                         
  -2   1  12         11.09         10.37         0.74 o                         
  -1   1  12         45.33         45.85         0.80 o                         
   0   1  12        356.47        347.25         3.60 o                         
   1   1  12        309.79        293.98         4.72 o                         
   2   1  12        207.83        211.80         3.16 o                         
   3   1  12         19.96         18.91         0.74 o                         
   4   1  12         13.67         12.06         0.79 o                         
  -7   2  12          0.44          0.71         0.83 o                         
  -6   2  12         15.11         15.44         0.74 o                         
  -5   2  12          0.20          0.05         0.69 o                         
  -4   2  12          9.37         10.00         0.70 o                         
  -3   2  12          6.75          7.67         0.70 o                         
  -2   2  12         14.35         14.22         0.74 o                         
  -1   2  12          1.86          1.58         0.72 o                         
   0   2  12          0.02          1.07         0.71 o                         
   1   2  12        199.63        211.13         2.58 o                         
   2   2  12         13.12         14.50         0.77 o                         
   3   2  12          1.19          1.27         0.73 o                         
   4   2  12          0.59          0.83         0.84 o                         
  -7   3  12          0.29          0.74         0.88 o                         
  -6   3  12          1.53          1.69         0.75 o                         
  -5   3  12         38.97         40.06         0.96 o                         
  -4   3  12        163.09        163.36         1.36 o                         
  -3   3  12          2.09          2.36         0.88 o                         
  -2   3  12         10.62         11.20         0.90 o                         
  -1   3  12         52.72         53.33         3.14 o                         
   0   3  12        165.33        164.43         5.33 o                         
   1   3  12        149.02        153.61         1.90 o                         
   2   3  12         17.02         16.37         0.86 o                         
   3   3  12          6.33          5.66         0.85 o                         
  -7   4  12          3.11          3.16         0.90 o                         
  -6   4  12          7.79          8.64         0.81 o                         
  -5   4  12         10.90         11.17         0.88 o                         
  -4   4  12         17.95         15.97         1.32 o                         
  -3   4  12          0.07          1.75         0.92 o                         
  -2   4  12         10.65         10.25         0.90 o                         
  -1   4  12          5.14          5.00         0.95 o                         
   0   4  12         19.89         21.94         1.08 o                         
   1   4  12         37.22         39.47         1.65 o                         
   2   4  12          0.08          0.37         1.19 o                         
  -6   5  12          0.04          0.76         0.87 o                         
  -5   5  12         38.60         36.93         1.40 o                         
  -4   5  12         26.98         29.71         1.31 o                         
  -3   5  12          0.10          0.23         1.00 o                         
  -2   5  12          0.19         -0.54         1.03 o                         
  -1   5  12         26.35         27.11         1.26 o                         
   0   5  12         35.55         32.66         1.20 o                         
  -5   6  12          0.64          0.11         1.17 o                         
  -4   6  12          5.09          6.04         1.26 o                         
  -3   6  12          1.49          0.96         1.15 o                         
  -2   6  12          1.42          1.62         1.02 o                         
  -1   6  12          0.07          0.70         1.17 o                         
   2  -7  13         14.16         12.25         1.04 o                         
   3  -7  13          0.16          0.36         1.08 o                         
  -1  -6  13          0.54          0.68         0.80 o                         
   0  -6  13          2.14          3.33         0.79 o                         
   1  -6  13          0.00          0.61         0.79 o                         
   2  -6  13          0.04          0.70         0.77 o                         
   3  -6  13          0.51          0.30         0.78 o                         
   4  -6  13          2.47          2.68         0.97 o                         
  -2  -5  13          0.85          1.04         0.71 o                         
  -1  -5  13          0.05          0.72         0.73 o                         
   0  -5  13          0.25         -0.11         0.69 o                         
   1  -5  13         29.96         30.25         0.91 o                         
   2  -5  13         23.66         23.94         0.78 o                         
   3  -5  13          0.25          0.40         0.76 o                         
   4  -5  13          1.13          1.95         0.71 o                         
   5  -5  13          0.01         -0.05         0.80 o                         
  -3  -4  13          0.41          1.10         0.79 o                         
  -2  -4  13          0.58          0.93         0.80 o                         
  -1  -4  13          7.20          7.85         0.69 o                         
   0  -4  13          1.67          2.70         0.64 o                         
   1  -4  13          3.05          2.76         0.69 o                         
   2  -4  13          1.50          2.19         0.67 o                         
   3  -4  13          0.35          0.93         0.70 o                         
   4  -4  13         27.86         28.65         1.17 o                         
   5  -4  13          0.29          0.11         0.74 o                         
  -4  -3  13          0.02          0.23         0.70 o                         
  -3  -3  13          3.56          4.02         0.67 o                         
  -2  -3  13          0.47          1.34         0.65 o                         
  -1  -3  13          0.27          0.50         0.64 o                         
   0  -3  13         11.15         10.81         0.69 o                         
   1  -3  13        122.29        119.16         1.28 o                         
   2  -3  13          2.14          2.65         0.69 o                         
   3  -3  13          2.74          2.14         0.70 o                         
   4  -3  13          1.81          2.74         0.70 o                         
   5  -3  13          3.22          4.72         0.72 o                         
  -5  -2  13          4.76          5.02         0.77 o                         
  -4  -2  13          0.06         -0.01         0.73 o                         
  -3  -2  13          0.18          0.53         0.63 o                         
  -2  -2  13         16.08         14.66         0.70 o                         
  -1  -2  13          3.55          4.89         0.62 o                         
   0  -2  13          0.11          0.61         0.61 o                         
   1  -2  13          9.54          8.78         0.72 o                         
   2  -2  13          4.48          5.30         0.61 o                         
   3  -2  13         10.95         12.07         0.75 o                         
   4  -2  13         23.23         22.26         0.83 o                         
   5  -2  13          0.10          0.06         0.80 o                         
  -5  -1  13          3.73          5.49         0.70 o                         
  -4  -1  13         13.80         15.22         1.11 o                         
  -3  -1  13          0.02          0.52         0.69 o                         
  -2  -1  13         13.75         13.49         0.65 o                         
  -1  -1  13          1.02          0.51         0.59 o                         
   0  -1  13         59.48         54.73         0.78 o                         
   1  -1  13         55.36         54.05         0.81 o                         
   2  -1  13          1.22          1.35         0.66 o                         
   3  -1  13          6.23          4.78         0.65 o                         
   4  -1  13          5.78          6.61         0.72 o                         
   5  -1  13          9.78         11.59         0.88 o                         
  -6   0  13          1.40          1.92         0.71 o                         
  -5   0  13          2.29          2.77         0.81 o                         
  -4   0  13          0.08          0.28         0.65 o                         
  -3   0  13          0.06          0.72         0.61 o                         
  -2   0  13         19.89         18.17         0.70 o                         
  -1   0  13         31.11         30.38         0.74 o                         
   0   0  13          1.60          1.54         0.63 o                         
   1   0  13         34.72         33.49         0.77 o                         
   2   0  13         16.11         16.69         0.71 o                         
   3   0  13         30.90         32.99         0.77 o                         
   4   0  13         12.64         12.25         0.99 o                         
  -6   1  13          3.66          5.72         0.74 o                         
  -5   1  13         13.54         14.49         0.78 o                         
  -4   1  13          6.43          7.06         0.70 o                         
  -3   1  13          4.21          5.48         0.65 o                         
  -2   1  13         35.15         32.99         0.94 o                         
  -1   1  13          3.69          4.61         0.66 o                         
   0   1  13         79.30         76.24         1.36 o                         
   1   1  13          9.55          9.83         0.71 o                         
   2   1  13          0.14          0.09         0.69 o                         
   3   1  13          0.32          0.02         0.72 o                         
   4   1  13          0.02          0.08         0.91 o                         
  -6   2  13          1.53          2.36         0.74 o                         
  -5   2  13          1.76          2.65         0.72 o                         
  -4   2  13         14.12         15.21         0.82 o                         
  -3   2  13         27.27         25.14         0.76 o                         
  -2   2  13         22.99         22.90         0.92 o                         
  -1   2  13          5.34          5.81         0.71 o                         
   0   2  13         11.63         11.27         0.82 o                         
   1   2  13          2.50          1.72         0.76 o                         
   2   2  13          0.23          0.29         0.72 o                         
   3   2  13         20.25         20.06         0.85 o                         
  -6   3  13          0.00          0.43         0.79 o                         
  -5   3  13         37.90         38.62         1.08 o                         
  -4   3  13          5.01          5.19         0.79 o                         
  -3   3  13          1.68          2.00         0.83 o                         
  -2   3  13          3.79          3.62         0.98 o                         
  -1   3  13          1.96          2.14         0.84 o                         
   0   3  13         20.87         21.60         0.89 o                         
   1   3  13          0.76          0.87         0.79 o                         
   2   3  13          2.72          2.89         0.86 o                         
  -6   4  13          3.00          4.66         0.84 o                         
  -5   4  13          3.43          2.70         0.88 o                         
  -4   4  13          0.53          1.26         1.01 o                         
  -3   4  13         18.91         20.52         1.06 o                         
  -2   4  13          4.53          5.05         0.94 o                         
  -1   4  13          1.00          1.60         0.92 o                         
   0   4  13         13.87         12.48         1.06 o                         
   1   4  13          0.27          0.40         0.90 o                         
  -6   5  13          2.78          3.34         0.99 o                         
  -5   5  13         22.26         23.64         1.29 o                         
  -4   5  13          0.06         -0.29         0.98 o                         
  -3   5  13          2.72          3.74         0.97 o                         
  -2   5  13          0.22          0.02         0.95 o                         
  -1   5  13          1.05          0.24         1.03 o                         
   0   5  13          1.94          2.33         1.07 o                         
  -4   6  13          0.23          1.95         1.29 o                         
  -3   6  13          8.32          8.78         1.37 o                         
  -2   6  13          0.53          0.44         1.08 o                         
   0  -6  14          2.10          2.06         0.82 o                         
   1  -6  14          7.13          7.70         0.83 o                         
   2  -6  14          0.21          1.01         0.82 o                         
   3  -6  14          0.01         -0.24         0.81 o                         
   4  -6  14          0.67          1.49         0.95 o                         
  -2  -5  14          0.57          0.79         0.81 o                         
  -1  -5  14          1.98          2.36         0.73 o                         
   0  -5  14          6.85          6.17         0.81 o                         
   1  -5  14         21.10         19.98         0.94 o                         
   2  -5  14         41.36         39.43         0.86 o                         
   3  -5  14         12.04         11.08         0.84 o                         
   4  -5  14          0.44          0.96         0.83 o                         
  -3  -4  14          1.94          2.13         0.81 o                         
  -2  -4  14          7.88          7.95         0.87 o                         
  -1  -4  14         13.39         12.98         0.73 o                         
   0  -4  14          0.92          1.26         0.67 o                         
   1  -4  14         13.81         15.49         0.92 o                         
   2  -4  14          0.00          0.12         0.71 o                         
   3  -4  14          1.57          2.55         0.75 o                         
   4  -4  14          0.99          1.35         0.83 o                         
   5  -4  14          0.07          0.65         0.82 o                         
  -4  -3  14          0.43          0.84         0.80 o                         
  -3  -3  14          6.50          6.60         0.72 o                         
  -2  -3  14          9.03          8.99         0.69 o                         
  -1  -3  14          0.07          0.48         0.65 o                         
   0  -3  14         23.37         19.09         0.76 o                         
   1  -3  14         42.76         41.53         0.78 o                         
   2  -3  14         81.10         80.95         0.94 o                         
   3  -3  14         18.05         18.07         0.73 o                         
   4  -3  14          0.46          0.91         0.68 o                         
   5  -3  14          0.00          0.34         0.78 o                         
  -5  -2  14          0.22          0.86         0.86 o                         
  -4  -2  14          1.64          2.65         0.74 o                         
  -3  -2  14         17.29         15.54         0.72 o                         
  -2  -2  14          4.38          3.84         0.68 o                         
  -1  -2  14         18.91         16.64         0.71 o                         
   0  -2  14          7.76          6.75         0.63 o                         
   1  -2  14         38.64         39.58         0.99 o                         
   2  -2  14          2.50          3.13         0.67 o                         
   3  -2  14          0.34          0.98         0.67 o                         
   4  -2  14          2.85          3.37         0.71 o                         
   5  -2  14          0.84          1.59         0.84 o                         
  -5  -1  14          6.88          6.98         0.80 o                         
  -4  -1  14          3.94          4.68         0.66 o                         
  -3  -1  14         17.63         16.32         0.72 o                         
  -2  -1  14          4.36          2.87         0.64 o                         
  -1  -1  14          0.04          0.02         0.59 o                         
   0  -1  14         17.96         15.01         0.67 o                         
   1  -1  14        141.09        141.53         1.31 o                         
   2  -1  14         66.32         64.55         0.93 o                         
   3  -1  14          7.86          8.50         0.79 o                         
   4  -1  14          0.49          0.82         0.75 o                         
  -6   0  14          7.25          8.76         0.81 o                         
  -5   0  14          3.04          3.50         0.76 o                         
  -4   0  14          0.10          0.64         0.66 o                         
  -3   0  14         25.37         24.69         0.72 o                         
  -2   0  14         26.69         22.73         0.73 o                         
  -1   0  14          1.09          1.25         0.61 o                         
   0   0  14         28.61         26.05         0.77 o                         
   1   0  14         19.91         20.88         0.84 o                         
   2   0  14          0.75          1.69         0.68 o                         
   3   0  14          0.02          0.61         0.69 o                         
   4   0  14          0.46          0.74         0.75 o                         
  -6   1  14          7.08          8.52         0.83 o                         
  -5   1  14          1.95          1.93         0.71 o                         
  -4   1  14          0.83          2.21         0.66 o                         
  -3   1  14         24.15         22.52         0.79 o                         
  -2   1  14         11.30         10.39         0.76 o                         
  -1   1  14          3.19          3.10         0.64 o                         
   0   1  14         54.00         51.19         0.86 o                         
   1   1  14        107.96        108.29         2.15 o                         
   2   1  14         19.99         19.65         0.86 o                         
   3   1  14          8.87          8.85         0.81 o                         
  -6   2  14          1.86          2.64         0.80 o                         
  -5   2  14          7.81          9.32         0.77 o                         
  -4   2  14         14.70         16.40         0.79 o                         
  -3   2  14         29.87         27.46         0.81 o                         
  -2   2  14          9.34          8.14         0.76 o                         
  -1   2  14          0.39          1.12         0.71 o                         
   0   2  14          6.12          6.53         0.76 o                         
   1   2  14         18.00         19.75         0.81 o                         
   2   2  14          0.25          0.81         0.77 o                         
   3   2  14          0.55          1.49         0.84 o                         
  -6   3  14          0.38          0.87         0.83 o                         
  -5   3  14          1.42          2.56         0.83 o                         
  -4   3  14          3.95          4.80         0.89 o                         
  -3   3  14         24.18         25.47         0.98 o                         
  -2   3  14          0.01          0.08         0.83 o                         
  -1   3  14          3.37          2.55         0.69 o                         
   0   3  14         44.29         45.10         1.17 o                         
   1   3  14         50.78         49.70         1.06 o                         
   2   3  14          4.53          3.60         0.86 o                         
  -6   4  14          0.22          1.48         0.88 o                         
  -5   4  14          0.42          0.34         0.89 o                         
  -4   4  14          7.29          6.96         1.05 o                         
  -3   4  14         19.93         20.38         1.03 o                         
  -2   4  14          8.10          9.47         0.98 o                         
  -1   4  14          1.65          2.59         0.94 o                         
   0   4  14          3.74          3.55         1.04 o                         
   1   4  14          1.84          2.44         1.00 o                         
  -5   5  14          0.00         -0.56         1.30 o                         
  -4   5  14          0.94          1.53         1.16 o                         
  -3   5  14          7.50          9.38         1.37 o                         
  -2   5  14          0.01         -0.02         1.39 o                         
  -1   5  14          6.62          6.93         1.16 o                         
   1  -6  15          0.17          0.33         0.83 o                         
   2  -6  15          2.54          2.76         0.82 o                         
  -1  -5  15         16.79         16.40         0.89 o                         
   0  -5  15          9.23          9.83         1.07 o                         
   1  -5  15          1.96          1.83         0.77 o                         
   2  -5  15          1.17          1.10         0.77 o                         
   3  -5  15          0.01         -0.44         0.83 o                         
   4  -5  15          0.39          0.06         0.79 o                         
  -3  -4  15          2.45          2.98         0.79 o                         
  -2  -4  15          3.88          4.35         0.94 o                         
  -1  -4  15          0.19          0.37         0.69 o                         
   0  -4  15         15.97         15.29         1.07 o                         
   1  -4  15          6.78          7.03         0.75 o                         
   2  -4  15          2.73          2.98         0.76 o                         
   3  -4  15          6.63          7.50         0.78 o                         
   4  -4  15          2.79          3.17         0.81 o                         
  -3  -3  15          2.34          2.50         0.79 o                         
  -2  -3  15         14.90         14.00         0.74 o                         
  -1  -3  15         52.69         49.28         1.36 o                         
   0  -3  15         13.34         12.96         0.69 o                         
   1  -3  15          1.23          1.89         0.69 o                         
   2  -3  15          2.92          3.01         0.65 o                         
   3  -3  15          0.77          1.20         0.69 o                         
   4  -3  15          0.73          0.75         0.78 o                         
  -4  -2  15          0.03          0.25         0.71 o                         
  -3  -2  15          3.41          3.91         0.70 o                         
  -2  -2  15          8.38          8.66         0.75 o                         
  -1  -2  15          4.44          3.01         0.65 o                         
   0  -2  15          9.66          7.59         0.66 o                         
   1  -2  15         17.29         17.31         0.69 o                         
   2  -2  15          2.22          2.49         0.64 o                         
   3  -2  15          6.08          6.70         0.73 o                         
   4  -2  15          3.00          4.12         0.73 o                         
  -5  -1  15          3.55          3.57         0.83 o                         
  -4  -1  15          6.39          6.23         0.79 o                         
  -3  -1  15         10.17          9.74         0.68 o                         
  -2  -1  15         65.56         63.27         1.35 o                         
  -1  -1  15         92.56         80.10         1.05 o                         
   0  -1  15          0.01          0.09         0.66 o                         
   1  -1  15          0.07          0.06         0.65 o                         
   2  -1  15          7.45          8.65         0.72 o                         
   3  -1  15          0.89          0.98         0.80 o                         
   4  -1  15          0.25          0.94         0.77 o                         
  -5   0  15          1.29          2.78         0.73 o                         
  -4   0  15          0.80          1.22         0.72 o                         
  -3   0  15         22.28         21.13         0.79 o                         
  -2   0  15          1.20          0.53         0.69 o                         
  -1   0  15          5.40          3.77         0.69 o                         
   0   0  15          5.79          5.22         0.68 o                         
   1   0  15          5.76          6.17         0.72 o                         
   2   0  15          2.29          1.94         0.69 o                         
   3   0  15          8.60          8.55         0.82 o                         
  -6   1  15          6.66          6.33         0.82 o                         
  -5   1  15          0.49          1.05         0.73 o                         
  -4   1  15          1.02          1.00         0.70 o                         
  -3   1  15         46.06         46.12         0.95 o                         
  -2   1  15         68.30         57.90         0.98 o                         
  -1   1  15         26.92         22.98         0.77 o                         
   0   1  15          0.01          0.46         0.71 o                         
   1   1  15          0.21          0.90         0.74 o                         
   2   1  15          1.10          2.56         0.74 o                         
   3   1  15          1.54          1.80         0.77 o                         
  -6   2  15          0.07          1.07         0.82 o                         
  -5   2  15          2.85          4.07         0.79 o                         
  -4   2  15          0.27          0.47         0.74 o                         
  -3   2  15          5.22          4.30         0.74 o                         
  -2   2  15          3.93          2.99         0.75 o                         
  -1   2  15          8.73          7.93         0.76 o                         
   0   2  15          0.31          0.04         0.74 o                         
   1   2  15          0.03          0.17         0.79 o                         
   2   2  15          4.01          3.78         0.82 o                         
  -6   3  15          4.14          4.38         0.86 o                         
  -5   3  15          0.01         -0.43         0.88 o                         
  -4   3  15          0.94          0.83         0.84 o                         
  -3   3  15         23.31         21.04         0.91 o                         
  -2   3  15         42.14         38.83         2.08 o                         
  -1   3  15          3.28          3.95         0.93 o                         
   0   3  15          1.11          1.31         0.94 o                         
   1   3  15          0.01          0.56         0.93 o                         
  -5   4  15          0.09         -0.27         0.96 o                         
  -4   4  15          0.04         -0.04         1.08 o                         
  -3   4  15          3.07          3.17         1.11 o                         
  -2   4  15          2.33          2.32         0.98 o                         
  -1   4  15          0.74          0.95         1.02 o                         
   0   4  15          0.25          0.84         1.14 o                         
  -4   5  15          1.64          1.25         1.08 o                         
  -3   5  15         14.58         13.44         1.15 o                         
  -2   5  15          6.43          7.49         1.10 o                         
   0  -5  16          0.13          0.66         0.77 o                         
   1  -5  16          0.33          1.40         0.80 o                         
   2  -5  16          0.09          0.90         0.77 o                         
   3  -5  16          8.14          9.29         0.86 o                         
  -2  -4  16          2.91          1.96         0.88 o                         
  -1  -4  16          0.04         -0.02         0.73 o                         
   0  -4  16          0.90          1.11         0.76 o                         
   1  -4  16          3.70          3.10         0.77 o                         
   2  -4  16          0.57          0.97         0.79 o                         
   3  -4  16          6.26          6.39         0.77 o                         
  -3  -3  16          1.25          1.19         0.86 o                         
  -2  -3  16          0.23          0.21         0.76 o                         
  -1  -3  16          1.47          2.66         0.69 o                         
   0  -3  16          0.04         -0.26         0.72 o                         
   1  -3  16          6.70          6.59         0.72 o                         
   2  -3  16          9.27         11.29         0.78 o                         
   3  -3  16         19.20         22.49         1.64 o                         
   4  -3  16          6.91          8.13         0.85 o                         
  -4  -2  16          0.81          1.29         0.75 o                         
  -3  -2  16          0.24          0.60         0.73 o                         
  -2  -2  16          8.94          9.31         0.70 o                         
  -1  -2  16         10.96          9.05         0.71 o                         
   0  -2  16          2.80          3.10         0.70 o                         
   1  -2  16         14.20         14.32         0.73 o                         
   2  -2  16          0.28          0.24         0.69 o                         
   3  -2  16          5.52          5.06         0.86 o                         
  -4  -1  16          1.36          1.57         0.76 o                         
  -3  -1  16          3.59          4.18         0.72 o                         
  -2  -1  16          0.14          1.00         0.71 o                         
  -1  -1  16          5.33          6.13         0.69 o                         
   0  -1  16          0.08          0.75         0.77 o                         
   1  -1  16          2.19          1.82         0.73 o                         
   2  -1  16         18.84         21.56         0.79 o                         
   3  -1  16         16.78         20.24         0.91 o                         
  -5   0  16          3.86          5.95         0.87 o                         
  -4   0  16          0.17          1.06         0.72 o                         
  -3   0  16          0.00          0.89         0.69 o                         
  -2   0  16          2.46          2.45         0.75 o                         
  -1   0  16          4.81          3.37         0.70 o                         
   0   0  16         12.67         11.83         0.79 o                         
   1   0  16          2.38          3.18         0.75 o                         
   2   0  16          2.22          2.01         0.83 o                         
   3   0  16          1.88          2.34         0.83 o                         
  -5   1  16          8.50          8.33         0.79 o                         
  -4   1  16          2.47          2.99         0.74 o                         
  -3   1  16          0.01          0.61         0.70 o                         
  -2   1  16          4.56          4.85         0.79 o                         
  -1   1  16          0.02          0.55         0.71 o                         
   0   1  16          1.77          2.17         0.72 o                         
   1   1  16          0.19          0.68         0.80 o                         
   2   1  16         20.68         23.53         0.91 o                         
  -5   2  16          1.91          2.57         0.85 o                         
  -4   2  16          3.83          4.78         0.81 o                         
  -3   2  16          1.78          2.39         0.78 o                         
  -2   2  16          0.03          0.33         0.76 o                         
  -1   2  16          2.33          2.67         0.78 o                         
   0   2  16          7.28          9.45         0.83 o                         
   1   2  16          0.98          1.04         0.85 o                         
  -5   3  16          5.95          5.96         0.87 o                         
  -4   3  16          0.05          0.73         0.88 o                         
  -3   3  16          0.09          0.21         0.85 o                         
  -2   3  16          1.10          1.38         1.01 o                         
  -1   3  16          0.20          0.47         1.03 o                         
   0   3  16          0.78          1.31         0.97 o                         
  -4   4  16          0.36          0.81         1.04 o                         
  -3   4  16          0.04          0.08         1.03 o                         
  -2   4  16          0.61          0.61         1.14 o                         
  -1   4  16          0.28          0.66         1.06 o                         
  -1  -4  17          1.58          1.14         0.76 o                         
   0  -4  17          0.10          0.77         0.74 o                         
   1  -4  17          0.15          0.89         0.74 o                         
   2  -4  17          1.91          2.79         0.81 o                         
  -2  -3  17          0.01          0.50         0.78 o                         
  -1  -3  17          0.94          1.34         0.77 o                         
   0  -3  17          5.10          5.18         0.85 o                         
   1  -3  17          0.93          0.97         0.74 o                         
   2  -3  17          6.95          7.85         0.78 o                         
   3  -3  17         14.55         17.25         0.88 o                         
  -3  -2  17         11.03         12.91         0.81 o                         
  -2  -2  17          0.11          0.55         0.69 o                         
  -1  -2  17          5.98          5.22         0.75 o                         
   0  -2  17          0.00         -0.03         0.71 o                         
   1  -2  17          0.11          0.37         0.68 o                         
   2  -2  17          3.47          4.38         0.75 o                         
   3  -2  17          1.23          1.80         0.81 o                         
  -4  -1  17          5.60          7.59         0.82 o                         
  -3  -1  17          6.88          7.95         0.81 o                         
  -2  -1  17          1.03          1.99         0.71 o                         
  -1  -1  17          3.31          2.72         0.69 o                         
   0  -1  17          1.27          1.93         0.72 o                         
   1  -1  17          1.08          2.38         0.84 o                         
   2  -1  17         10.01         10.23         0.82 o                         
   3  -1  17          8.26          9.03         0.84 o                         
  -4   0  17          1.36          1.79         0.83 o                         
  -3   0  17         11.15         15.96         0.82 o                         
  -2   0  17         13.91         13.12         0.79 o                         
  -1   0  17          1.47          1.67         0.71 o                         
   0   0  17          1.71          1.84         0.71 o                         
   1   0  17          0.00          0.40         0.72 o                         
   2   0  17          1.42          1.99         0.81 o                         
  -4   1  17         13.29         15.43         0.88 o                         
  -3   1  17          3.93          4.74         0.79 o                         
  -2   1  17          0.10          0.49         0.87 o                         
  -1   1  17          3.25          3.15         0.77 o                         
   0   1  17          0.40          0.44         0.75 o                         
   1   1  17          0.30          1.25         0.82 o                         
  -4   2  17          0.74          1.69         0.81 o                         
  -3   2  17          0.74          2.02         0.87 o                         
  -2   2  17          8.73          6.89         0.83 o                         
  -1   2  17          0.02          0.69         0.82 o                         
   0   2  17          0.29          0.52         0.82 o                         
   1   2  17          0.79          1.39         0.89 o                         
  -4   3  17          3.26          3.86         0.92 o                         
  -3   3  17          0.00          0.15         0.92 o                         
  -2   3  17          0.08          0.75         1.12 o                         
  -1   3  17          0.04          0.77         1.04 o                         
  -1  -3  18          2.50          1.79         0.78 o                         
   0  -3  18          9.80         10.63         0.77 o                         
   1  -3  18          1.01          2.60         0.86 o                         
   2  -3  18          8.12         10.05         0.88 o                         
  -2  -2  18          0.58          1.05         0.78 o                         
  -1  -2  18          0.25          0.06         0.73 o                         
   0  -2  18         10.19          9.00         0.85 o                         
   1  -2  18          1.21          1.09         0.73 o                         
   2  -2  18          8.70          9.04         0.83 o                         
  -3  -1  18          2.25          2.81         0.75 o                         
  -2  -1  18          1.80          1.89         0.81 o                         
  -1  -1  18          8.94          9.56         0.77 o                         
   0  -1  18          3.14          3.67         0.77 o                         
   1  -1  18          5.52          8.89         0.76 o                         
   2  -1  18          1.40          1.77         0.89 o                         
  -3   0  18          3.56          3.55         0.78 o                         
  -2   0  18          0.35          0.64         0.86 o                         
  -1   0  18          3.29          3.27         0.78 o                         
   0   0  18          4.54          4.10         0.80 o                         
   1   0  18          1.24          1.03         0.79 o                         
  -4   1  18          0.00          0.31         0.81 o                         
  -3   1  18          0.01          0.16         0.82 o                         
  -2   1  18          2.83          2.55         0.78 o                         
  -1   1  18          4.47          5.12         0.79 o                         
   0   1  18          0.76          0.68         0.82 o                         
  -3   2  18          0.07          0.85         0.93 o                         
  -2   2  18          0.16          1.03         0.84 o                         
  -1   2  18          0.75          1.75         0.85 o                         
  -1  -2  19          2.17          3.17         0.84 o                         
   0  -2  19          1.04          1.87         0.80 o                         
  -2  -1  19          0.60          0.81         0.88 o                         
  -1  -1  19          1.66          2.03         0.81 o                         
   0  -1  19          0.50          1.45         0.81 o                         
  -2   0  19          0.76          1.10         0.87 o                         
  -1   0  19          5.65          7.79         0.85 o                         
   0   0  19          1.30          2.23         0.81 o                         
  -2   1  19          0.23          0.04         0.82 o                         
  -1   1  19          0.91          1.07         0.83 o                         
                                                                                
